# Supplementary material for: Multi-Omics Analysis of NCI-60 Cell Line Data Reveals Novel Metabolic Processes Linked with Resistance to Alkylating Anti-Cancer Agents
Source: Int J Mol Sci. 2023 Aug 26;24(17):13242. doi: 10.3390/ijms241713242 (PMC10487847; doi:10.3390/ijms241713242)
Supplement: Supplementary file 1 [file ijms-24-13242-s001.zip]

Archive with 7 entries (7 files):
- Supplemental Table S1.xlsx
- Supplemental Table S2.xlsx
- Supplemental Table S3.xlsx
- Supplemental Table S4.xlsx
- Supplemental Table S5.xlsx
- Supplemental Table S6.xlsx
- Supplemental Table S7.xlsx
