# Supplementary material for: Multi-Omics Analysis of NCI-60 Cell Line Data Reveals Novel Metabolic Processes Linked with Resistance to Alkylating Anti-Cancer Agents
Source: Int J Mol Sci. 2023 Aug 26;24(17):13242. doi: 10.3390/ijms241713242 (PMC10487847; doi:10.3390/ijms241713242)
Supplement: Supplementary file 1 [file ijms-24-13242-s001.zip › Supplemental Table S1.xlsx]

## Sheet: Sheet1
Supplemental Table S1: List of z-score rank orders for alkylating compounds in the NCI-60 cell line screen
NSC	Compound Name	Mechanism of action	MCF7	MDA-MB-231/ATCC	HS 578T	BT-549	T-47D	SF-268	SF-295	SF-539	SNB-19	SNB-75	U251	COLO 205	HCC-2998	HCT-116	HCT-15	HT29	KM12	SW-620	CCRF-CEM	HL-60(TB)	K-562	MOLT-4	RPMI-8226	SR	LOX IMVI	MALME-3M	M14	SK-MEL-28	SK-MEL-5	UACC-257	UACC-62	MDA-MB-435	A549/ATCC	EKVX	HOP-62	HOP-92	NCI-H226	NCI-H23	NCI-H322M	NCI-H460	NCI-H522	IGROV1	OVCAR-3	OVCAR-4	OVCAR-5	OVCAR-8	SK-OV-3
134679	Carboqone; Carbazilquinone	A7	1	56	53	41	32	11	12	14	36	18	28	44	49	20	34	24	46	21	26	5	25	31	45	16	7	37	30	50	33	48	10	27	13	58	9	53	38	8	57	1	29	51	35	47	42	23	39
26980	Mitomycin	A2|AlkAg	6	58	52	43	44	25	9	14	18	23	20	35	26	28	38	31	47	24	12	11	46	13	49	3	15	32	21	41	19	37	5	40	10	55	2	53	29	4	33	1	27	50	51	54	39	36	34
266046	Oxaliplatin	A7|AlkAg	6	57	57	48	25	33	35	45	44	50	22	41	12	8	13	5	47	2	7	30	18	4	3	15	19	31	40	29	20	46	25	10	11	56	54	52	27	21	53	9	32	23	37	33	14	38	55
755880	Mitomycin	A2|AlkAg	6	58	57	46	50	19	3	14	12	27	17	38	34	33	39	28	44	22	26	8	40	24	52	2	10	37	15	48	18	24	15	43	6	55	20	49	36	5	30	1	28	46	42	54	41	32	22
89201	Estramustine	A7|TUBB|AlkAg	8	51	47	57	58	44	6	15	39	23	48	52	34	14	7	40	42	12	10	4	19	16	5	2	49	9	46	29	38	30	11	18	22	43	20	45	32	26	35	25	24	17	3	33	41	31	36
6396	Thiotepa	A7|AlkAg	9	56	58	50	49	15	12	16	33	26	20	39	31	34	42	43	46	38	5	3	37	4	48	2	18	40	21	51	25	36	7	47	19	53	10	32	29	13	54	1	27	44	45	52	41	30	28
8806	Melphalan	A7|AlkAg	9	49	52	34	11	14	17	13	50	27	22	41	37	39	32	56	55	26	4	2	51	3	43	1	16	19	21	53	30	38	8	42	24	44	10	29	47	18	57	5	20	36	40	32	45	28	25
9706	Triethylenemelamine	A7|AlkAg	9	56	58	51	28	17	11	12	26	24	19	47	33	32	45	46	53	39	5	4	37	2	43	3	18	41	21	49	25	38	7	44	20	55	8	36	31	13	54	1	22	48	50	52	40	30	34
104800	Mitozolomide	A7	9	52	52	17	52	25	15	32	20	7	27	34	43	21	28	36	39	50	14	8	52	3	22	52	26	49	16	51	24	42	13	40	12	45	18	19	44	5	46	3	30	31	35	47	37	38	33
281612	benzaldehyde (BEN)	A7	9	48	46	44		28	24	1	36		33	10	26	48	42	25	43	6	8	18	35	12	23		28	32	19	21	31	39	14	38	7	20		34		21	14	2	4	39	27	45	30	37
132313	Dianhydrogalactitol	A7	10	53	34	49	17	24	7	23	37	13	19	54	29	27	31	44	51	38	3	4	45	5	42	1	16	35	20	52	26	41	11	46	15	56	8	39	40	22	57	2	25	48	43	55	47	32	21
256927	CHIP	A7	10	46	55	44	41	36	38	40	49	53	20	23	51	12	31	5	54	16	1	7	34	3	28	4	8	9	35	39	14	50	19	17	29	48	43	15	47	24	26	2	11	27	13	22	42	33	21
757098	Melphalan	A7|AlkAg	10	55	48	35	43	13	8	11	38	20	20	31	52	33	26	49	54	26	3	4		6	24	1	12	18	23	51	34	44	14	50	32	47	37	15	45	29		5		19	30	40	46	35	26
85998	STREPTOZOCIN	A7|AlkAg	11	53	51	53	37	36	26	39	18	4	28	30	12	22	44	42	45	9	5	8	7	16	17	13	25	32	53	38	2	33	15	10	20	46	19	14	31	40	35	6	23	43	48	27	47	41	21
134727	Mitomycin	A2|AlkAg	11	56	55	38	42	17	7	6	12	14	9	31	26	22	52	32	45	18	26	48	51	29	48	29	15	24	21	50	16	46	4	53	10	57	8	36	19	3	39	2	20	25	44	41	35	34	37
329680	Hepsulfam	A7	11	51	56	19	26	14	9	16	32	10	22	46	36	37	41	55	45	39	5	4	40	2	35	3	20	50	21	57	38	52	6	49	12	31	17	23	34	25	54	1	28	43	42	48	47	24	53
135758	Piperazinedione	A7	12	34	57	44	19	22	11	20	42	23	21	47	33	24	38	46	52	32	9	1	42	5	41	1	14	29	10	56	39	49	8	37	15	53	17	26	35	18	58	7	25	54	45	51	40	29	28
25154	Pipobroman	A7|AlkAg	13	51	57	20	50	8	18	21	29	28	14	39	26	27	32	47	40	37	5	4	56	3	43	1	12	45	17	44	24	38	6	48	10	34	19	55	33	16	53	2	22	42	41	36	46	35	49
56410	PORFIROMYCIN	A7|AlkAg	13	48	57	50	46	28	6	29	26	18	19	25	23	24	27	20	40	22	17	4	41	11	43	7	15	31	12	51	21	42	8	53	9	52	3	35	45	10	32	1	33	36	39	47	49	30	34
296934	Teroxirone	A7	13	38	45	17	22	21	15	10	35	30	16	23	46	29	28	24	55	44	7	2	33	5	51	6	20	32	14	54	37	39	4	27	19	58	26	47	36	25	56	3	18	50	41	52	57	43	48
757087	Nitrogen mustard	A7|AlkAg	13	56	57	44	10	25	36	9	49	51	27	17	30	23	31	27	39	22	6	5		7	26	1	15	24	41	53	27	40	35	52	16	47	38	19	42	20	50	3	13	33	36	54	46	55	48
3088	Chlorambucil	A7|AlkAg	14	56	57	48	22	15	18	9	36	21	20	46	39	40	37	50	53	32	3	4	42	1	30	2	19	28	25	41	33	35	8	51	23	54	17	27	34	10	58	6	11	47	45	52	38	31	43
102627	Yoshi 864	A7	14	46	51	29	11	19	8	27	26	37	20	43	28	32	33	24	50	23	5	4	36	3	30	1	10	38	17	57	34	47	7	56	16	44	15	22	42	21	53	2	45	52	58	55	54	41	35
762	Nitrogen mustard	A7|AlkAg	15	56	58	49	9	24	27	16	57	55	26	29	32	28	25	31	42	22	4	3	45	6	19	2	21	14	37	48	30	38	23	52	18	35	34	10	51	13	53	1	8	33	39	50	41	54	47
34462	Uracil mustard	A7|AlkAg	16	52	56	30	13	12	17	11	34	27	20	45	44	40	41	49	55	29	4	1	36	2	32	3	14	28	21	47	33	42	8	46	24	54	18	26	39	19	58	6	15	51	50	53	31	35	37
182986	AZQ	A7	17	51	55	54	44	20	7	12	31	32	19	48	47	24	49	50	53	38	9	3	40	10	29	2	18	45	21	56	26	33	4	23	13	46	5	42	36	15	57	1	22	41	34	39	52	27	35
1895	GUANAZOLE	A7	18	54	54	36	47	31	5	6	53	50	20	46	38	33	43	26	45	51	2	1	41	12	23	15	11	47	16	34	21	35	9	52	22	42	4	28	32	29	54	14	10	39	54	47	25	17	13
73754	Fluorodopan	A7	19	38	58	36	28	26	27	15	31	9	37	42	32	46	16	50	45	11	2	3	22	1	6	4	8	33	40	44	14	47	24	48	25	18	30	5	54	34	53	12	7	49	41	35	52	20	56
109724	Ifosfamide	A7|AlkAg	20	52	52	57	57	16	24	18	19	11	5	34	15	37	25	40	39	12	1	7	23	2	9	51	6	8	48	28	35	14	21	52	36	17	13	10	32	44	38	33	4	47	22	43	41	30	27
271674	Carboxyphthalatoplatinum	A7	20	52	48	55	37	38	34	29	44	53	41	26	47	9	18	8	49	2	6	4	10	3	1	5	24	12	43	33	11	51	21	27	14	57	46	50	17	31	54	7	19	30	40	39	36	22	58
344007	Piperazine	A7	20	51	49	31	21	17	13	12	36	23	26	33	52	39	38	43	57	44	5	2	40	1	42	4	16	32	30	56	45	50	7	47	24	55	9	11	41	18	58	3	25	27	34	37	46	28	19
363812	TETRAPLATIN	A7	20	57	51	46	33	39	30	35	47	54	43	19	24	7	23	9	37	2	3	12	17	1	5	11	28	4	42	40	10	44	22	29	18	58	41	56	16	36	55	8	14	21	38	48	34	26	52
409962	Carmustine	A7|AlkAg	20	39	49	30	54	7	11	12	21	15	14	24	44	25	18	33	42	16	3	2	8	5	13	1	6	35	32	36	34	27	4	26	51	56	46	19	53	41	58	17	10	22	38	40	52	31	55
138783	Bendamustine	A2|A6|AlkAg	21	22	35	30	11	20	14	15	45	36	25	44	16	32	47	47	47	31	2	8	47	1	37	5	13	7	16	47	24	43	9	27	47	47	28	4	18	26	41	12	42	22	18	47	47	39	38
167780	Asaley	A7	23	31	28	35	10	26	36	11	50	33	37	25	49	56	42	45	57	38	4	2	29	1	18	5	17	14	19	34	22	24	7	21	48	44	20	3	47	27	58	16	8	43	30	41	46	40	54
353451	Mitozolomide	A7	23	55	51	17	53	2	11	5	18	9	12	24	37	31	46	33	42	22	8	4	19	10	52	13	1	32	44	58	35	34	3	40	43	47	7	30	36	28	48	14	28	27	48	39	54	20	15
79037	Lomustine	A6|AlkAg	25	12	29	3	21	15	23	13	39	27	20	31	42	30	18	40	52	17	6	9	11	10	8	2	4	43	28	44	41	38	5	1	37	54	46	19	47	50	58	26	14	34	48	45	56	35	53
119875	Cisplatin	A7|AlkAg	26	58	42	33	56	4	6	15	29	24	20	57	44	35	51	53	55	32	7	2	46	12	36	3	11	13	18	38	23	34	9	47	27	52	16	31	43	5	49	1	22	21	25	14	39	37	45
77213	Procarbazine	A7|AlkAg	27	34	34	34	34	46	46	34	34	18	3	30	12	34	15	25	53	30	22	26	14	17	23	7	28	21	46	34	11	20	4	8	2	55	10	5	9	30	55	34	46	13	24	46	19	34	29
348948	CYCLODISONE	A7	30	58	48	24	41	13	7	3	16	10	12	38	34	23	37	50	43	32	8	5	15	2	51	25	11	47	40	52	22	36	1	27	35	54	9	17	29	19	53	3	39	21	31	45	56	42	20
683863	Irofulven	Apo|AlkAg|RDI	30	42	40		22	26	42	12	45	15	39	11	8	20	40	26	50	49	54	28	55	51	56	52	47	21	33	47	9	25		53	5	15	9	44	15	3	24	1	6	7	34	28	13	22	32
172112	Spirohydantoin Mustard	A7	32	6	6	6	5	19	22	30	48	45	37	52	38	43	44	54	51	31	16	15	42	3	34	2	24	36	6	25	39	49	23	6	35	50	27	1	54	26	40	20	21	47	56	53	46	29	41
241240	Carboplatin	A7|AlkAg	32	56	16	27	57	4	9	17	35	23	10	53	49	43	55	50	51	38	12	1	33	18	39	21	11	13	26	40	25	30	2	45	24	46	34	29	31	7	48	3	6	5	8	19	54	44	41
178248	CHLOROZOTOCIN	A7	37	51	42	23	28	6	3	7	11	12	10	55	43	20	48	53	47	26	16	14	22	9	33	4	5	15	30	31	18	40	1	32	25	54	8	19	39	34	41	13	46	38	52	21	49	50	36
26271	Cyclophosphamide	A7|AlkAg	38	32	32	32	1	40	6	40	54	11	54	54	4	40	40	10	13	54	5	2	8	25	40	31	24	40	27	40	19	7	40	32	18	40	22	21	26	12	40	14	40	9	20	40	16	16	23
338947	CLOMESONE	A7	38	43	41	15	36	7	9	8	14	5	11	42	44	23	33	53	46	16	6	19	35	13	29	1	3	49	27	55	34	24	2	58	37	50	4	17	25	20	51	12	31	39	40	52	57	28	22
95466	PCNU	A7	39	37	42	33	46	4	3	8	16	10	9	34	53	26	38	56	25	13	14	12	20	6	27	1	5	28	43	47	17	40	2	24	22	48	19	18	30	36	51	15	29	44	57	58	55	7	50
95441	METHYL CCNU	A7	45	41	52	12	20	9	6	13	32	21	14	22	35	30	28	47	51	19	2	5	8	7	18	1	3	38	10	34	31	37	4	17	41	55	44	11	48	49	58	28	24	26	33	25	54	40	56
38721	Mitotane	A7|Ho|AlkAg|anti-Ho|CYP11A1	50	6	4	1	2	45	27	35	39	20	30	36	9	12	24	33	26	41	40	47	28	18	16	46	58	15	52	48	23	53	17	3	19	37	44	10	29	49	56	38	32	13	22	25	42	57	43
45388	DACARBAZINE	A7|AlkAg	51	34	40	28	45	31	24	33	54	16	48	44	20	17	49	57	55	23	1	3	4	8	5	10	2	21	12	53	39	25	14	29	56	42	9	13	40	58	52	26	35	36	27	15	50	19	7
702294	Estramustine	A7|TUBB|AlkAg	55	10	9	10	39	49	2	6	12	14	19	40	48	29	31	18	27	52	8	15	47	42	26	1	34	53	21	21	23	33	7	3	36	17	45	55	30	23	38	20	13	55	35	41	44	54	16
Missing z scores indicate that the corresponding cell line did not have z-score information for a given compound
A lower rank order indicates a higher z score (greater sensitivity to a compound)
Compounds that did not have experimental data after quality control were removed
A2, Alkylating at N-2 position of guanine; A6, Alkylating at O-6 of guanine; A7, Alkylating at N-7 position of guanine; AlkAg, Alkylating agent; anti-Ho, anti-Hormone; Apo, Apoptosis inducer; CYP11A1, CYP11A1 inhibitor; Ho, hormone or hormone affecting; RDI, RNA damage inducer; TUBB, Tubulin affecting
NSC = NCI's accession number for test compounds
Ties were not broken for cell lines that had the same z-score for a given NSC
[truncated: 11 more columns]
