# Supplementary material for: Multi-Omics Analysis of NCI-60 Cell Line Data Reveals Novel Metabolic Processes Linked with Resistance to Alkylating Anti-Cancer Agents
Source: Int J Mol Sci. 2023 Aug 26;24(17):13242. doi: 10.3390/ijms241713242 (PMC10487847; doi:10.3390/ijms241713242)
Supplement: Supplementary file 1 [file ijms-24-13242-s001.zip › Supplemental Table S2.xlsx]

## Sheet: Sheet1
Supplemental Table S2. Calculated fold changes and p-values between Q1 and Q4 for metabolomics, transcriptomics, and proteomics datasets
Molecule	p-value	Fold change (Q4/Q1)	average Q4	average Q1	Type
X-4046	0.00283767	6.69172	0.759733	0.113533	metabolomics
X-3498	0.00303818	0.232304	0.2072	0.891933	metabolomics
X-4429	0.0101578	0.475688	0.243267	0.5114	metabolomics
hypoxanthine	0.0111061	2.41008	1.6072	0.666867	metabolomics
(p-Hydroxyphenyl)lactic acid	0.01418	0.483985	0.5732	1.18433	metabolomics
oleic acid	0.0155397	1.4996	1.36433	0.9098	metabolomics
X-2026	0.016065	1.40275	0.8986	0.6406	metabolomics
xanthine	0.0210599	5.18826	0.742267	0.143067	metabolomics
uracil	0.0213937	2.43408	1.8598	0.764067	metabolomics
glutamine	0.0235372	0.521227	0.968267	1.85767	metabolomics
sucrose	0.0237394	2.03779	2.16033	1.06013	metabolomics
beta-D-lactose	0.0237394	2.03779	2.16033	1.06013	metabolomics
D-trehalose	0.0237394	2.03779	2.16033	1.06013	metabolomics
D-cellobiose	0.0237394	2.03779	2.16033	1.06013	metabolomics
D-Maltose	0.0237394	2.03779	2.16033	1.06013	metabolomics
palatinose	0.0237394	2.03779	2.16033	1.06013	metabolomics
melibiose	0.0237394	2.03779	2.16033	1.06013	metabolomics
alpha-D-lactose	0.0237394	2.03779	2.16033	1.06013	metabolomics
inosine	0.0241637	2.8906	1.63993	0.567333	metabolomics
X-2272	0.0253579	3.03302	0.649067	0.214	metabolomics
threonine	0.0309636	0.500565	0.885333	1.76867	metabolomics
X-4432	0.0309889	0.688876	0.323267	0.469267	metabolomics
L-allo-threonine	0.0340047	0.510768	0.891733	1.74587	metabolomics
X-1656	0.0354016	1.3574	1.14067	0.840333	metabolomics
X-2053	0.0372861	1.85404	1.5988	0.862333	metabolomics
valine	0.0377777	0.521667	0.927733	1.7784	metabolomics
betaine	0.0377777	0.521667	0.927733	1.7784	metabolomics
phosphate	0.0380451	1.17201	1.05567	0.900733	metabolomics
X-1593	0.0394177	0.562987	0.3614	0.641933	metabolomics
X-3234	0.0394962	0.829755	0.438	0.527867	metabolomics
isoleucine	0.0405199	0.621958	0.938867	1.50953	metabolomics
leucine	0.0409576	0.564844	0.9338	1.6532	metabolomics
DL-homocysteine	0.0414433	0.495816	0.367333	0.740867	metabolomics
valine	0.0445736	0.511575	0.966467	1.8892	metabolomics
X-5147	0.0510114	0.312216	0.306533	0.9818	metabolomics
X-3370	0.0528984	0.561811	0.485667	0.864467	metabolomics
D-saccharic acid	0.0533381	2.16968	2.34847	1.0824	metabolomics
2-deoxy-D-galactose	0.0533381	2.16968	2.34847	1.0824	metabolomics
2-deoxy-D-glucose	0.0533381	2.16968	2.34847	1.0824	metabolomics
L-fucose	0.0533381	2.16968	2.34847	1.0824	metabolomics
L-rhamnose	0.0533381	2.16968	2.34847	1.0824	metabolomics
anthranilic acid	0.0534559	0.541884	0.871133	1.6076	metabolomics
X-4616 - retired duplicate of 5946	0.0546306	0.757796	0.418	0.5516	metabolomics
X-2108	0.055863	1.6859	1.5934	0.945133	metabolomics
X-1597	0.057076	0.706691	0.938533	1.32807	metabolomics
tyrosine	0.0592553	0.546317	0.9102	1.66607	metabolomics
histidine	0.0593729	0.497271	1.01433	2.0398	metabolomics
serine	0.0613073	0.483703	1.00913	2.08627	metabolomics
acetylphosphate	0.0616229	1.36629	0.941467	0.689067	metabolomics
X-4043	0.063789	0.507292	1.09453	2.1576	metabolomics
X-4058	0.0704503	2.30038	0.918467	0.399267	metabolomics
tyramine	0.0721406	0.516703	1.1126	2.15327	metabolomics
X-3951	0.081193	0.227113	0.6518	2.86993	metabolomics
allantoin	0.0825112	1.20429	1.05993	0.880133	metabolomics
phenylalanine	0.0826076	0.627618	0.979	1.55987	metabolomics
X-3955	0.0835904	1.90042	1.82567	0.960667	metabolomics
gamma-L-glutamyl-L-glutamine	0.084627	0.474465	0.260133	0.548267	metabolomics
X-1819	0.0848129	0.731314	0.9432	1.28973	metabolomics
methionine	0.0899491	0.629502	1.05093	1.66947	metabolomics
erythrose-4-phosphate	0.0914542	1.64576	1.26307	0.767467	metabolomics
tryptophan	0.0935865	0.68695	1.04013	1.51413	metabolomics
X-3380	0.0955512	0.553835	0.155	0.279867	metabolomics
guanosine	0.0958765	2.01002	1.32407	0.658733	metabolomics
mannose	0.0971902	1.92555	0.743133	0.385933	metabolomics
N-acetylneuraminic acid	0.0975626	1.51976	1.461	0.961333	metabolomics
X-4075	0.103038	1.96164	0.828467	0.422333	metabolomics
cholesterol	0.10843	1.3305	1.1052	0.830667	metabolomics
X-1455	0.108525	0.290023	0.253867	0.875333	metabolomics
phosphoenolpyruvate	0.109904	0.605694	0.617	1.01867	metabolomics
X-3824	0.112519	0.776699	0.32	0.412	metabolomics
X-3888	0.112552	0.591487	0.239	0.404067	metabolomics
X-3493	0.1126	0.711452	0.3682	0.517533	metabolomics
X-4231	0.115926	0.675385	0.564667	0.836067	metabolomics
X-3358	0.116756	1.23598	1.13587	0.919	metabolomics
X-1609	0.116835	0.611981	0.7396	1.20853	metabolomics
X-2005	0.120005	0.322794	0.2634	0.816	metabolomics
X-2688	0.121333	0.639417	0.985	1.54047	metabolomics
X-2107	0.121743	1.96295	2.09473	1.06713	metabolomics
X-3668	0.123644	0.829635	0.349	0.420667	metabolomics
beta-alanine	0.123992	0.488508	0.505867	1.03553	metabolomics
uridine	0.125199	1.78278	1.43573	0.805333	metabolomics
X-3893	0.12942	0.790456	0.3048	0.3856	metabolomics
X-3165	0.135083	0.567861	0.760933	1.34	metabolomics
2'-deoxyuridine 5'-triphosphate	0.144119	0.697832	0.233867	0.335133	metabolomics
N,N-dimethylarginine	0.145279	0.414584	0.717867	1.73153	metabolomics
glycerol	0.150518	1.18829	1.07793	0.907133	metabolomics
X-1085 - possible isolobinine or 4-aminoestra-1,3,5(10)-triene-3,17beta-diol	0.151224	1.42055	1.5126	1.0648	metabolomics
porphobilinogen	0.152406	0.733345	0.2686	0.366267	metabolomics
X-2138	0.157441	0.847294	0.381	0.449667	metabolomics
cytidine	0.158619	3.15261	2.4624	0.781067	metabolomics
X-1595 - possible glutathione metabolite	0.159137	3.71645	0.3932	0.1058	metabolomics
X-4727	0.163463	1.28234	0.430867	0.336	metabolomics
X-3180	0.165535	0.868866	0.345867	0.398067	metabolomics
X-1736 - retired - p-hydroxybenzaldehyde	0.165698	1.12831	0.992533	0.879667	metabolomics
X-1677	0.166827	1.63423	1.4792	0.905133	metabolomics
inositol 1-phosphate	0.166932	1.34553	1.37567	1.0224	metabolomics
mannose-6-phosphate	0.170735	2.61733	2.52067	0.963067	metabolomics
Isobar 27 includes L-kynurenine, alpha-2-diamino-gamma-oxobenzenebutanoic acid	0.175208	0.49559	0.453267	0.9146	metabolomics
X-1213	0.175328	0.624271	0.214	0.3428	metabolomics
3-phospho-l-serine	0.180509	0.70537	0.879267	1.24653	metabolomics
X-3129	0.189868	0.914147	0.9796	1.0716	metabolomics
X-2781	0.193874	0.858136	0.321	0.374067	metabolomics
X-1465	0.197032	0.683057	0.494533	0.724	metabolomics
alanine	0.199633	0.729076	1.11267	1.52613	metabolomics
5,6-dihydrouracil	0.203667	0.698565	0.275933	0.395	metabolomics
X-2008	0.207178	1.14599	0.181067	0.158	metabolomics
Isobar 13 includes 5-keto-D-gluconic acid, 2-keto-L-gulonic acid, D-glucuronic acid	0.209005	1.15293	1.01273	0.8784	metabolomics
urea	0.209209	1.29055	0.992	0.768667	metabolomics
X-4032	0.215784	0.355353	0.433933	1.22113	metabolomics
Isobar 22 includes glutamic acid, O-acetyl-L-serine	0.216556	0.640986	1.06493	1.6614	metabolomics
xylitol	0.218769	1.32448	1.30047	0.981867	metabolomics
beta-hydroxypyruvic acid	0.220162	1.32986	0.988	0.742933	metabolomics
X-3022	0.222882	1.13505	0.4858	0.428	metabolomics
X-4238	0.224975	1.64938	1.35293	0.820267	metabolomics
X-3216	0.241906	0.79833	0.242267	0.303467	metabolomics
X-3034	0.243005	0.552723	0.488533	0.883867	metabolomics
arginine	0.244886	0.682227	1.16333	1.7052	metabolomics
X-3998	0.248659	1.41327	1.152	0.815133	metabolomics
X-3952	0.248797	0.938008	0.954267	1.01733	metabolomics
X-3776	0.251685	1.14283	0.393133	0.344	metabolomics
X-1288	0.254235	0.44671	0.698267	1.56313	metabolomics
X-2074	0.255144	1.40498	0.522467	0.371867	metabolomics
X-2046	0.257986	1.44982	2.13433	1.47213	metabolomics
Isobar 4 includes Gluconic acid, DL-arabinose, D-ribose, L-xylose, DL-lyxose, D-xylulose	0.262656	0.401717	0.8706	2.1672	metabolomics
X-4660	0.26894	0.865465	0.441733	0.5104	metabolomics
X-3992 - possible Cl adduct of Formate dimer	0.271311	1.10743	0.941533	0.8502	metabolomics
X-2269	0.272756	1.2295	0.4918	0.4	metabolomics
cytidine 5'-monophosphate	0.273831	1.64208	1.47853	0.9004	metabolomics
N(5)-(aminocarbonyl)-L-ornithine	0.277266	0.688588	1.21807	1.76893	metabolomics
X-3178 - possible NH3 adduct of isobar 42	0.2794	0.667482	0.945467	1.41647	metabolomics
X-3138	0.282309	0.643292	0.677	1.0524	metabolomics
X-3996	0.283581	0.505826	0.4254	0.841	metabolomics
X-3843	0.283919	0.938625	0.4588	0.4888	metabolomics
X-2594	0.284533	0.79161	0.312	0.394133	metabolomics
Putrescine	0.285507	0.315308	1.10087	3.4914	metabolomics
L-alpha-glycerophosphorylcholine	0.292304	0.470496	1.3932	2.96113	metabolomics
6-phosphogluconic acid	0.303614	1.51754	1.27453	0.839867	metabolomics
X-2778	0.314528	0.305789	0.409533	1.33927	metabolomics
X-3218	0.320617	0.674666	0.417933	0.619467	metabolomics
N-formyl-L-methionine	0.320651	1.25236	0.432733	0.345533	metabolomics
X-1130	0.325875	1.08534	0.468867	0.432	metabolomics
X-1330	0.325875	0.840057	0.236	0.280933	metabolomics
X-3658	0.325875	0.926891	0.486	0.524333	metabolomics
oxitryptan	0.325875	1.11461	0.325467	0.292	metabolomics
X-1461	0.325875	1.08101	0.4724	0.437	metabolomics
X-1612	0.325875	1.20781	0.288667	0.239	metabolomics
X-1843 - retired pieces of X-7147	0.325875	1.02227	0.511133	0.5	metabolomics
X-2088	0.325875	0.978218	0.5	0.511133	metabolomics
X-3806	0.325875	1.13437	0.439	0.387	metabolomics
X-4510	0.325875	1.05185	0.274533	0.261	metabolomics
pyridoxal	0.325875	1.07415	0.516667	0.481	metabolomics
X-1122	0.325875	1.07539	0.501133	0.466	metabolomics
X-3697	0.325875	0.910816	0.448	0.491867	metabolomics
X-2129	0.32921	1.38483	1.699	1.22687	metabolomics
gluconic acid	0.33031	0.0333827	0.888933	26.6285	metabolomics
L-beta-imidazolelactic acid	0.333097	1.85038	0.919267	0.4968	metabolomics
X-3389	0.333551	0.745318	0.265333	0.356	metabolomics
X-4051	0.338617	1.42494	0.957467	0.671933	metabolomics
L-arabitol	0.339171	2.18923	1.07827	0.492533	metabolomics
X-3016	0.340338	0.862492	0.351667	0.407733	metabolomics
4-Guanidinobutanoic acid	0.341947	1.75866	0.737467	0.419333	metabolomics
X-1391	0.347775	1.24025	0.2798	0.2256	metabolomics
X-3091	0.352356	1.18023	1.00453	0.851133	metabolomics
X-3390	0.364799	1.45924	0.7268	0.498067	metabolomics
X-4020	0.366451	0.670037	1.82027	2.71667	metabolomics
X-4027	0.370237	0.328517	1.05193	3.20207	metabolomics
uric acid	0.373225	0.772375	0.770933	0.998133	metabolomics
Spermidine	0.374219	0.771676	0.5162	0.668933	metabolomics
X-4593	0.374709	0.864936	1.09507	1.26607	metabolomics
n-hexadecanoic acid	0.378342	1.12329	1.09753	0.977067	metabolomics
X-3090	0.382293	0.65884	0.282467	0.428733	metabolomics
X-1573	0.388791	0.775115	0.929467	1.19913	metabolomics
lactate	0.397465	0.721961	1.3286	1.84027	metabolomics
X-4362	0.406239	1.7123	1.3324	0.778133	metabolomics
guanosine 5'- monophosphate	0.407377	0.777812	0.681933	0.876733	metabolomics
Isobar 3 includes inositol 1-phosphate, mannose 6-phosphate, glucose 6-phosphate, D-mannose 1-phosphate, alpha-D-glucose 1-phosphate, alpha-D-galactose 1 phosphate	0.413594	1.21978	1.51513	1.24213	metabolomics
X-2691	0.414979	0.655712	1.77313	2.70413	metabolomics
X-1713	0.417304	0.460094	1.0684	2.32213	metabolomics
X-3833	0.417974	0.838371	0.575067	0.685933	metabolomics
taurine	0.424008	0.740156	0.3158	0.426667	metabolomics
X-4523	0.425179	1.31337	1.42807	1.08733	metabolomics
X-4906	0.429752	1.12687	0.476067	0.422467	metabolomics
inositol	0.434202	0.669854	1.36387	2.03607	metabolomics
X-2757	0.436282	1.2503	1.11727	0.8936	metabolomics
Isobar 18 includes D-fructose 1-phosphate, beta-D-fructose 6-phosphate	0.437625	1.15359	1.27533	1.10553	metabolomics
X-3603	0.43874	0.954145	0.953	0.9988	metabolomics
X-2366	0.440363	0.908644	0.9124	1.00413	metabolomics
X-3014	0.442269	0.755867	0.590533	0.781267	metabolomics
X-3816	0.442742	0.777903	0.322933	0.415133	metabolomics
2,3-diphospho-D-glyceric acid	0.445447	1.08906	1.07287	0.985133	metabolomics
D-allose	0.44628	1.95957	2.3008	1.17413	metabolomics
X-2768	0.450537	0.788799	0.3446	0.436867	metabolomics
X-2911	0.454075	0.828216	0.302133	0.3648	metabolomics
X-4096 - possible gamma-glu-gly-leu	0.454497	0.854661	1.033	1.20867	metabolomics
X-2109	0.465904	0.967691	0.9824	1.0152	metabolomics
X-4251	0.465915	0.752158	0.947067	1.25913	metabolomics
X-2698	0.466715	0.716208	0.525267	0.7334	metabolomics
succinate	0.469696	1.43452	1.92273	1.34033	metabolomics
X-3439	0.470993	1.50084	1.7846	1.18907	metabolomics
X-4271	0.472505	0.939938	0.345333	0.3674	metabolomics
X-2389	0.474839	0.828432	1.00467	1.21273	metabolomics
X-4503	0.476329	0.833741	0.250067	0.299933	metabolomics
Possible Artifact-2336 (RI Ladder)	0.481242	1.02051	1.0086	0.988333	metabolomics
X-2064	0.481444	1.16845	1.1704	1.00167	metabolomics
sorbitol	0.488253	3.09749	11.8621	3.8296	metabolomics
X-4053	0.489825	1.60524	2.11913	1.32013	metabolomics
X-2185	0.491314	0.674827	0.9372	1.3888	metabolomics
X-3832 - possible phenol sulfate	0.493132	0.851283	0.247667	0.290933	metabolomics
X-3994	0.49365	1.14749	0.757267	0.659933	metabolomics
X-4030 - possible glutethimide or securinine	0.494385	1.24693	0.575333	0.4614	metabolomics
X-3489	0.507806	0.819305	0.327067	0.3992	metabolomics
X-4015	0.50966	0.815754	1.28073	1.57	metabolomics
X-3803	0.513814	1.22718	0.284133	0.231533	metabolomics
citric acid	0.518669	0.786148	1.5898	2.02227	metabolomics
trans-4-hydroxyproline	0.523277	1.55134	2.80307	1.80687	metabolomics
X-2746	0.530903	1.1285	1.23653	1.09573	metabolomics
sn-Glycerol 3-phosphate	0.531577	0.797158	1.507	1.89047	metabolomics
X-1733	0.53222	1.04775	0.512	0.488667	metabolomics
X-4354	0.535964	0.833089	0.567667	0.6814	metabolomics
X-3363	0.540492	0.803973	0.3292	0.409467	metabolomics
X-3101	0.54216	0.822401	1.0808	1.3142	metabolomics
X-3400	0.547158	1.10393	0.41	0.3714	metabolomics
X-4516	0.553897	0.752498	1.7622	2.3418	metabolomics
X-3094	0.55482	1.11834	1.0628	0.950333	metabolomics
DL-cystathionine	0.55684	1.57855	2.10473	1.33333	metabolomics
orotidine 5'-phosphate	0.557126	1.53164	1.15547	0.7544	metabolomics
asparagine	0.559979	0.822532	1.37407	1.67053	metabolomics
X-2041	0.567284	1.24474	2.0944	1.6826	metabolomics
cysteine	0.570494	0.717757	0.370267	0.515867	metabolomics
X-1575	0.573765	0.754947	0.185667	0.245933	metabolomics
X-3435	0.576737	0.742566	0.451133	0.607533	metabolomics
X-3450	0.584433	0.854315	0.6388	0.747733	metabolomics
ribulose-5-phosphate	0.586811	0.784785	1.18293	1.50733	metabolomics
gamma-L-glutamyl-L-tyrosine	0.591881	1.13986	0.7786	0.683067	metabolomics
caffeine	0.593965	1.05749	0.332333	0.314267	metabolomics
alpha-D-ribose 5-phosphate	0.595198	0.755369	0.862933	1.1424	metabolomics
quinolinic acid	0.602679	0.911343	0.407067	0.446667	metabolomics
X-4407	0.602835	1.03922	0.453933	0.4368	metabolomics
X-1129	0.604569	0.83174	0.261	0.3138	metabolomics
malonic acid	0.604745	1.10726	1.17687	1.06287	metabolomics
3-phospho-d-glycerate	0.608865	1.22913	1.51133	1.2296	metabolomics
glutamic acid	0.609401	0.801389	1.68447	2.10193	metabolomics
glutathione, reduced	0.610853	1.27267	1.4102	1.10807	metabolomics
tetradecanoic acid	0.619399	0.894831	1.16113	1.2976	metabolomics
carnitine	0.620617	0.834712	1.06287	1.27333	metabolomics
glyceraldehyde	0.624109	1.19279	1.2704	1.06507	metabolomics
X-1496	0.625312	1.05268	0.9938	0.944067	metabolomics
arginino-succinate	0.627083	0.794607	0.426333	0.536533	metabolomics
ornithine	0.628825	1.52649	2.58007	1.6902	metabolomics
alpha-keto-glutarate	0.633299	0.89363	0.393733	0.4406	metabolomics
X-1104	0.638184	0.869544	1.09047	1.25407	metabolomics
arabinose	0.641999	1.227	0.513133	0.4182	metabolomics
2'-deoxyuridine	0.642216	1.33491	0.809133	0.606133	metabolomics
octopamine	0.642957	0.805879	0.508133	0.630533	metabolomics
N('6)-trimethyl-l-lysine	0.649958	0.854945	0.681733	0.7974	metabolomics
X-4116	0.652234	0.821733	0.661933	0.805533	metabolomics
X-4811	0.655869	0.989044	0.505533	0.511133	metabolomics
glycine	0.657947	0.848971	1.27827	1.50567	metabolomics
X-1107	0.661646	0.946732	0.449067	0.474333	metabolomics
X-2212	0.662023	0.706002	1.9464	2.75693	metabolomics
5,6-Dimethylbenzimidazole	0.663676	1.24264	1.59887	1.28667	metabolomics
aspartate	0.664074	1.23468	2.1834	1.7684	metabolomics
X-4003	0.664172	0.829929	0.406333	0.4896	metabolomics
X-2255 - hydroxyproline form of bradykinin	0.664321	1.17078	1.38347	1.18167	metabolomics
trehalose 6-phosphate	0.666054	0.867161	0.5688	0.655933	metabolomics
X-5187	0.668833	0.811112	1.21753	1.50107	metabolomics
pantothenic acid	0.669106	1.29782	2.81133	2.1662	metabolomics
X-2753	0.670384	0.836216	0.734867	0.8788	metabolomics
picolinic acid	0.677236	0.94244	0.804467	0.8536	metabolomics
xanthosine	0.679178	1.15666	0.5872	0.507667	metabolomics
(2-Aminoethyl)phosphonate	0.681925	0.882407	0.509267	0.577133	metabolomics
X-4514	0.682236	1.0934	0.3348	0.3062	metabolomics
X-3810	0.688812	0.706693	1.2916	1.82767	metabolomics
X-3778	0.690692	1.26744	1.11307	0.8782	metabolomics
X-1497	0.692028	0.88358	1.47947	1.6744	metabolomics
melatonin	0.692388	1.09181	0.601733	0.551133	metabolomics
X-2139	0.696878	1.17945	0.5442	0.4614	metabolomics
X-3303	0.697624	1.08238	0.7594	0.7016	metabolomics
X-4667	0.69827	0.87909	1.32713	1.50967	metabolomics
3-hydroxy-3-methylglutarate	0.699129	1.2223	1.74153	1.4248	metabolomics
X-2077	0.711597	0.879895	0.334067	0.379667	metabolomics
beta-nicotinamide adenine dinucleotide	0.727166	1.14946	1.33873	1.16467	metabolomics
X-4517	0.734264	1.18532	0.712533	0.601133	metabolomics
X-2292	0.735227	0.873991	0.657067	0.7518	metabolomics
S-(5'-adenosyl)-L-methionine	0.737948	1.12705	0.835067	0.740933	metabolomics
adenine	0.739173	1.15259	0.916467	0.795133	metabolomics
X-1113 - possible acetylcarnitine	0.74019	0.87508	0.733667	0.8384	metabolomics
X-4013	0.74044	0.940776	0.396067	0.421	metabolomics
X-2690	0.742086	1.37328	0.772333	0.5624	metabolomics
palmitoleic acid	0.742106	0.880238	1.2436	1.4128	metabolomics
2'-deoxyadenosine 5'-diphosphate	0.746469	1.07835	0.719333	0.667067	metabolomics
X-3394	0.748087	0.885296	0.386933	0.437067	metabolomics
proline	0.749966	1.17835	1.72967	1.46787	metabolomics
5-oxoproline	0.75016	0.910223	1.364	1.49853	metabolomics
uridine diphosphate-N-acetylmuraminic acid	0.752669	0.935217	0.384	0.4106	metabolomics
X-2767	0.75302	0.901559	0.443267	0.491667	metabolomics
X-2027	0.75468	1.25881	3.81687	3.03213	metabolomics
X-1086	0.76139	1.1899	0.237267	0.1994	metabolomics
D-ribose	0.767246	0.919409	0.797067	0.866933	metabolomics
X-1114	0.769126	0.89366	0.745133	0.8338	metabolomics
X-5111	0.777517	1.18134	0.270133	0.228667	metabolomics
hypotaurine	0.77806	0.892638	0.696733	0.780533	metabolomics
X-2011	0.778993	0.88948	0.1894	0.212933	metabolomics
X-1498	0.784912	1.03344	1.03647	1.00293	metabolomics
Isobar 39 includes N-acetyl-D-glucosamine-6-phosphate, N-acetyl-alpha-D-glucosamine 1-phosphate	0.787572	0.931949	1.1248	1.20693	metabolomics
X-3183 - possible gamma-L-glutamyl-L-phenylalanine	0.810346	0.856846	0.220267	0.257067	metabolomics
3-methyl-L-histidine	0.81135	1.06714	0.993867	0.931333	metabolomics
X-2177	0.82318	0.928183	0.238667	0.257133	metabolomics
S-adenosyl-l-homocysteine	0.827496	1.04982	1.08727	1.03567	metabolomics
X-2724	0.831166	0.897091	0.680533	0.7586	metabolomics
X-4522	0.831584	1.08438	0.414667	0.3824	metabolomics
creatinine	0.835398	1.14039	1.70047	1.49113	metabolomics
homogentisate	0.837549	0.890926	0.320733	0.36	metabolomics
X-3085 = Inositol 2	0.838471	1.10163	3.10307	2.8168	metabolomics
X-2136	0.840959	0.942176	0.469267	0.498067	metabolomics
ethylmalonic acid	0.843897	0.947996	0.233333	0.246133	metabolomics
X-3074	0.84841	0.886337	0.4476	0.505	metabolomics
niacinamide	0.850941	0.949384	1.15667	1.21833	metabolomics
Isobar 36 includes D-sorbitol 6-phosphate, mannitol-1-phosphate	0.855211	1.04109	0.739867	0.710667	metabolomics
5'-s-methyl-5'-thioadenosine	0.855252	0.93102	0.8638	0.9278	metabolomics
N-acetyl-D-galactosamine	0.86381	1.04911	0.488533	0.465667	metabolomics
guanine	0.873316	0.939084	0.587867	0.626	metabolomics
X-1126	0.873462	0.935237	0.853933	0.913067	metabolomics
Isobar 37 includes mannitol, dulcitol	0.875487	1.0361	0.989133	0.954667	metabolomics
Isobar 35 includes D-arabinose 5-phosphate, D-ribulose 5-phosphate, alpha-D-ribose-5-phosphate	0.876536	1.02193	1.11213	1.08827	metabolomics
X-3176 - possible creatine	0.879148	0.922057	1.26973	1.37707	metabolomics
X-3808	0.881205	1.04419	0.516733	0.494867	metabolomics
X-3365	0.882596	0.909419	0.537467	0.591	metabolomics
X-1468	0.888341	0.891048	3.21953	3.6132	metabolomics
glucose-6-phosphate	0.889023	0.921533	2.7912	3.02887	metabolomics
X-4617	0.889401	0.962497	0.586867	0.609733	metabolomics
Kynurenic acid	0.889931	1.05553	1.66393	1.5764	metabolomics
X-4019	0.891336	1.05649	1.78547	1.69	metabolomics
X-2711	0.894105	1.06804	0.740867	0.693667	metabolomics
glyceric acid	0.897297	1.05186	1.03027	0.979467	metabolomics
X-4018	0.902427	0.930392	1.67167	1.79673	metabolomics
X-4133	0.902846	0.967938	1.274	1.3162	metabolomics
alpha-tocopherol	0.903427	1.0195	0.989667	0.970733	metabolomics
X-4611	0.905957	1.05048	0.7824	0.7448	metabolomics
X-2726	0.906038	0.97543	0.563733	0.577933	metabolomics
adenosine	0.90686	1.03843	0.808867	0.778933	metabolomics
gulono-1,4-lactone	0.908821	1.06093	1.21887	1.14887	metabolomics
trans-11-eicosenoic acid	0.919996	0.968547	0.6754	0.697333	metabolomics
X-1111 - possible methylnitronitrosoguanidine or ethyl thiocarbamoylacetate	0.927559	0.966469	1.59873	1.6542	metabolomics
X-3405	0.927647	0.985555	0.800533	0.812267	metabolomics
fumaric acid	0.931198	1.03004	1.53167	1.487	metabolomics
malic acid	0.933394	1.04746	2.16747	2.06927	metabolomics
X-2193	0.93718	1.01316	0.441467	0.435733	metabolomics
X-3772	0.939377	0.969657	0.688133	0.709667	metabolomics
X-2725	0.942225	0.966821	0.557533	0.576667	metabolomics
X-4706	0.949059	1.01174	0.339067	0.335133	metabolomics
biotin	0.95185	1.03011	0.253133	0.245733	metabolomics
pyrophosphate	0.969208	1.02494	0.7588	0.740333	metabolomics
X-3476	0.979753	1.00642	0.7216	0.717	metabolomics
X-3802	0.980046	1.01238	0.709	0.700333	metabolomics
X-1616	0.983448	1.00604	1.3332	1.3252	metabolomics
X-3698	0.985987	1.00243	0.769933	0.768067	metabolomics
gamma-glu-cys	0.986772	0.996056	0.3704	0.371867	metabolomics
Isobar 25 includes L-gulono-1,4-lactone, glucono-gamma-lactone	0.990948	0.997984	0.858	0.859733	metabolomics
n-dodecanoate	0.995605	0.9991	1.11013	1.11113	metabolomics
X-3830	0.998142	0.999803	0.3388	0.338867	metabolomics
X-3705	1	1	0.382	0.382	metabolomics
X-4567	1	1	0.465	0.465	metabolomics
tartaric acid	#DIV/0!	1	0.5	0.5	metabolomics
SLFN11	8.17561e-09	0.100292	13.7656	137.255	transcriptomics
ZFP1	2.31418e-06	0.497017	62.8693	126.493	transcriptomics
CHKA	2.87919e-06	2.48194	274.021	110.406	transcriptomics
CHKA	5.12424e-06	3.08313	323.181	104.822	transcriptomics
BAIAP2L1	1.21041e-05	1.98238	160.339	80.8825	transcriptomics
PPP1R12A	1.34767e-05	0.665272	128.737	193.511	transcriptomics
AI936034	2.00991e-05	0.104118	16.045	154.104	transcriptomics
AA436887	2.67716e-05	0.554733	19.7816	35.6597	transcriptomics
ITGA4	3.25614e-05	0.0757453	15.8209	208.869	transcriptomics
DNAJC8	4.70575e-05	0.725245	214.495	295.755	transcriptomics
AA071343	4.72614e-05	0.686032	42.2116	61.53	transcriptomics
ITGA4	5.14334e-05	0.122178	7.91928	64.8173	transcriptomics
MED13L	5.77303e-05	0.597728	96.7372	161.841	transcriptomics
EXPH5	6.00479e-05	4.13271	51.9288	12.5653	transcriptomics
PATJ	6.17047e-05	1.61703	31.9753	19.7741	transcriptomics
DCP1B	7.00334e-05	0.477513	78.5383	164.474	transcriptomics
ITGA4	7.15609e-05	0.101287	9.02973	89.1497	transcriptomics
SFN	7.34812e-05	8.19669	714.547	87.175	transcriptomics
STRADA	7.83727e-05	0.714236	186.93	261.72	transcriptomics
TCTA	7.8525e-05	1.60575	186.509	116.151	transcriptomics
SH2D3A	8.39071e-05	2.70478	41.5145	15.3486	transcriptomics
SFN	0.000100401	4.15405	1046.42	251.903	transcriptomics
SFN	0.000103895	3.24227	146.034	45.0408	transcriptomics
LOC101927609	0.000129303	1.61638	24.6115	15.2263	transcriptomics
UHRF1BP1L	0.000134701	0.752487	14.5868	19.3848	transcriptomics
MED13	0.000136846	0.788656	33.9892	43.0977	transcriptomics
LOC283788	0.000154039	0.693641	9.49069	13.6824	transcriptomics
AI569482	0.000154427	0.618242	27.8303	45.0153	transcriptomics
EXPH5	0.000173987	3.83849	111.052	28.9312	transcriptomics
HIGD1A	0.000174219	1.82493	49.4411	27.0921	transcriptomics
MST1L	0.000178938	0.913493	6.95536	7.61403	transcriptomics
TRIM2	0.000186468	3.07313	88.4326	28.7761	transcriptomics
RIPK4	0.000189701	4.27232	504.003	117.969	transcriptomics
CDK12	0.000201743	0.867471	8.10568	9.34404	transcriptomics
TMEM38A	0.000205711	1.71237	65.3512	38.1641	transcriptomics
TCF4	0.000225813	0.141446	25.6612	181.42	transcriptomics
AK026385	0.000233425	0.941365	4.75052	5.04641	transcriptomics
TERF2	0.000235407	0.883652	6.42606	7.27216	transcriptomics
EP400	0.000235745	0.862037	12.8687	14.9282	transcriptomics
ALG10B	0.000235887	0.561987	20.3942	36.2894	transcriptomics
TCF4	0.00023842	0.222905	27.2578	122.284	transcriptomics
STRADA	0.000239492	0.748527	119.878	160.151	transcriptomics
SH3D19	0.000244585	1.52149	50.4226	33.1403	transcriptomics
DNAJC8	0.000260996	0.757367	641.281	846.725	transcriptomics
TNFRSF21	0.000262841	4.66725	559.11	119.794	transcriptomics
AA002064	0.000270026	0.819205	30.9936	37.8338	transcriptomics
DOCK9	0.000270824	1.35162	45.3547	33.5558	transcriptomics
RHOD	0.000271165	3.25324	112.826	34.6811	transcriptomics
TCF4	0.00027841	0.217624	26.7262	122.809	transcriptomics
BAIAP2L1	0.000279835	3.2711	211.457	64.6438	transcriptomics
TRIM2	0.000300312	2.41011	115.696	48.0044	transcriptomics
TCF4	0.000302151	0.267825	25.5653	95.4552	transcriptomics
LGR4	0.000302233	5.42006	210.152	38.773	transcriptomics
BC020909	0.000307272	0.919681	8.66423	9.42091	transcriptomics
OSBPL8	0.000325708	0.629624	425.463	675.741	transcriptomics
HPRT1	0.000327308	0.925021	5.13109	5.54699	transcriptomics
DSP	0.000351551	10.2683	414.659	40.3826	transcriptomics
TNFRSF21	0.000354196	4.61857	196.888	42.6297	transcriptomics
SUZ12P1	0.000363118	0.491212	17.7429	36.1206	transcriptomics
CCDC17	0.000381255	1.13082	16.2545	14.3741	transcriptomics
TFCP2L1	0.000390397	1.30084	26.1344	20.0904	transcriptomics
AW590651	0.000401796	0.582814	8.21931	14.1028	transcriptomics
KCTD21	0.000410424	2.00186	77.6369	38.7823	transcriptomics
SHROOM3	0.000410559	4.22171	225.386	53.3873	transcriptomics
CSNK2A2	0.000413787	0.632076	285.944	452.389	transcriptomics
LDAH	0.000422937	0.731017	51.1903	70.0262	transcriptomics
PPP1R12A	0.000423859	0.681122	359.724	528.134	transcriptomics
242739_at	0.00043965	0.720845	12.8059	17.7652	transcriptomics
SMARCE1	0.000447662	0.696584	612.581	879.407	transcriptomics
AA811257	0.000450625	0.717188	12.9889	18.1109	transcriptomics
TRIM2	0.000456985	4.95258	223.094	45.0461	transcriptomics
EDC4	0.000488562	0.719705	128.366	178.36	transcriptomics
RHOD	0.000490276	1.48167	443.425	299.274	transcriptomics
MST1R	0.000502628	1.97125	124.979	63.4008	transcriptomics
EPB41L1	0.000507481	1.17928	19.2118	16.2911	transcriptomics
MDM1	0.000509026	0.560463	53.121	94.7804	transcriptomics
CRIP3	0.000517635	1.10585	28.8561	26.094	transcriptomics
CLDN4	0.00053766	5.81805	303.052	52.0883	transcriptomics
TCF4	0.000543004	0.313583	24.5673	78.3437	transcriptomics
MTR	0.00055945	0.603421	81.6537	135.318	transcriptomics
MED13L	0.000568827	0.809642	48.4519	59.8436	transcriptomics
PPP1R12A	0.000570376	0.682531	222.21	325.567	transcriptomics
RFWD3	0.000585876	0.552006	126.59	229.327	transcriptomics
ZNF385D	0.000586404	0.863518	12.0646	13.9715	transcriptomics
NFYB	0.000591503	0.684079	9.90562	14.4802	transcriptomics
MYO1D	0.000640641	5.0488	103.821	20.5636	transcriptomics
AKT1S1	0.000657396	1.60797	36.5841	22.7517	transcriptomics
BG054833	0.000662657	1.09329	17.2273	15.7573	transcriptomics
PFKFB2	0.000662953	2.30438	81.8434	35.5165	transcriptomics
TSTA3	0.00067144	1.65019	571.397	346.26	transcriptomics
AA780679	0.000681817	0.612234	17.0537	27.8548	transcriptomics
PCBP2	0.000686119	0.71433	2161.15	3025.43	transcriptomics
OSBPL2	0.00069386	1.41349	318.509	225.335	transcriptomics
PPFIA1	0.000722822	1.50064	170.835	113.842	transcriptomics
AK022239	0.00072399	0.88436	17.2672	19.5251	transcriptomics
ARHGEF6	0.000724442	0.211797	66.4002	313.509	transcriptomics
ANKEF1	0.000747896	1.54125	25.9698	16.8498	transcriptomics
LAMC2	0.000748277	2.75272	122.949	44.6647	transcriptomics
NUFIP2	0.00075068	0.681988	489.065	717.117	transcriptomics
LSR	0.000774796	4.94831	199.872	40.392	transcriptomics
ARPC4-TTLL3	0.000775126	0.707349	42.6367	60.2767	transcriptomics
FOXO1	0.000795516	1.45563	51.8513	35.6212	transcriptomics
WDFY2	0.000797751	0.508853	29.6553	58.2788	transcriptomics
STRN	0.000815031	0.89243	9.14204	10.244	transcriptomics
PUS10	0.000816538	0.884089	6.12209	6.92474	transcriptomics
FHOD1	0.00084243	0.641562	97.9335	152.649	transcriptomics
AK021569	0.000842783	0.692284	9.7697	14.1123	transcriptomics
RIPK4	0.000851333	2.90349	105.773	36.4294	transcriptomics
FAM71E1	0.000858264	1.52609	41.8381	27.4153	transcriptomics
TCF4	0.000862955	0.420018	19.1963	45.7035	transcriptomics
HYAL3	0.000878449	1.40485	36.2779	25.8233	transcriptomics
PROM1	0.000897742	5.68868	43.6136	7.66675	transcriptomics
AA731688	0.000899235	0.61371	24.4848	39.8963	transcriptomics
AF085953	0.000914662	0.939243	6.19548	6.59625	transcriptomics
KIAA1147	0.000930733	1.60344	65.2329	40.6831	transcriptomics
KIF1B	0.000935549	1.80287	185.581	102.936	transcriptomics
BC020865	0.000941493	0.895534	10.4753	11.6972	transcriptomics
BAIAP2L1	0.000942452	4.87064	538.931	110.649	transcriptomics
CYB5R4	0.000962331	0.807081	8.94686	11.0854	transcriptomics
ARHGEF5	0.000963597	1.91757	43.031	22.4403	transcriptomics
SENP1	0.000964373	0.701174	75.3335	107.439	transcriptomics
PAK6	0.000966561	1.63647	51.5206	31.4827	transcriptomics
SHROOM3	0.000982272	2.99972	211.669	70.5628	transcriptomics
AI630997	0.00100103	0.681115	10.7357	15.7619	transcriptomics
TSTA3	0.00101137	1.54209	453.708	294.217	transcriptomics
MANEA	0.00101325	0.507065	58.5898	115.547	transcriptomics
NXT2	0.00102196	0.448502	131.043	292.179	transcriptomics
TCF4	0.00102461	0.335195	15.8675	47.3382	transcriptomics
POLR3GL	0.00102517	0.690145	218.872	317.14	transcriptomics
AKT1S1	0.00103714	1.78873	226.645	126.707	transcriptomics
ATP5G2	0.00105511	0.678891	1988.54	2929.11	transcriptomics
SMARCC2	0.00108615	0.638479	11.4577	17.9453	transcriptomics
DMKN	0.00109336	4.96601	132.287	26.6386	transcriptomics
TMEM133	0.00109705	2.7702	56.9746	20.567	transcriptomics
MED13L	0.00110428	0.55033	167.88	305.054	transcriptomics
SH3KBP1	0.00111009	1.10734	15343.4	13856.1	transcriptomics
ARHGAP42	0.00117051	2.3136	39.2422	16.9615	transcriptomics
AV723710	0.00118679	1.10279	24.0841	21.8392	transcriptomics
CHD4	0.0012016	0.690608	303.239	439.09	transcriptomics
CAND1	0.00121646	0.626486	246.415	393.329	transcriptomics
INTS6L	0.00122529	0.497532	21.7694	43.7548	transcriptomics
UBTF	0.00124725	0.706523	94.9955	134.455	transcriptomics
OSBPL8	0.00126142	0.656138	726.747	1107.61	transcriptomics
SLC25A23	0.00126409	1.49247	181.491	121.605	transcriptomics
ESD	0.00126677	0.793455	9.5571	12.0449	transcriptomics
BF058429	0.00126945	1.1015	31.5278	28.6227	transcriptomics
MAP3K7	0.00128573	0.617488	91.9377	148.89	transcriptomics
SPAG5-AS1	0.00129028	1.10143	17.2909	15.6986	transcriptomics
MPHOSPH9	0.00131042	0.597329	106.109	177.639	transcriptomics
CBX5	0.0013195	0.660756	129.772	196.399	transcriptomics
EP400	0.00132138	0.713003	27.8894	39.1154	transcriptomics
STAT3	0.00132271	0.8907	16.3766	18.3862	transcriptomics
FAM83H	0.00133151	3.44498	222.416	64.5623	transcriptomics
CHMP4B	0.0013339	1.29971	201.73	155.211	transcriptomics
PYGB	0.00135087	2.1918	747.798	341.179	transcriptomics
LOC101930241	0.00136249	1.54864	30.1822	19.4896	transcriptomics
LRP5	0.00136338	2.50611	95.338	38.0422	transcriptomics
METAP2	0.00136812	0.559279	66.5903	119.065	transcriptomics
LOC283788	0.00137476	0.474626	23.3345	49.1639	transcriptomics
MPHOSPH9	0.00138225	0.671988	59.3176	88.2718	transcriptomics
NAE1	0.00138949	0.703703	681.026	967.775	transcriptomics
ZBTB37	0.00141525	0.617014	36.4451	59.0669	transcriptomics
SLC25A27	0.00142006	2.22433	29.6545	13.3319	transcriptomics
DLG3	0.00143076	1.94239	67.5986	34.8017	transcriptomics
C1orf116	0.00145026	2.94251	73.3182	24.9169	transcriptomics
MRPL49	0.00145366	1.47781	914.643	618.92	transcriptomics
LAD1	0.00146188	2.25615	116.41	51.5966	transcriptomics
TES	0.00148327	2.6891	985.636	366.53	transcriptomics
TPD52L2	0.00149844	1.41127	769.584	545.312	transcriptomics
LOC101928009	0.001504	0.919885	12.0594	13.1097	transcriptomics
SYF2	0.00150981	0.845093	11.8778	14.055	transcriptomics
FOLR1	0.00151703	0.778965	787.309	1010.71	transcriptomics
ATF7IP	0.00152862	0.710735	189.37	266.442	transcriptomics
AY032980	0.00153942	0.923649	9.37279	10.1476	transcriptomics
DNAJB2	0.00155922	1.68377	151.732	90.1147	transcriptomics
TMEM106A	0.00157107	0.777782	25.4502	32.7215	transcriptomics
HNRNPC	0.00157552	0.771802	1447.52	1875.51	transcriptomics
MED13L	0.00158469	0.647791	55.6261	85.8704	transcriptomics
EVL	0.0015927	0.420067	68.0149	161.914	transcriptomics
LGR4	0.00160502	1.27145	47.0257	36.9858	transcriptomics
RFX4	0.00160981	0.927218	6.46475	6.9722	transcriptomics
AZI2	0.00163635	0.788047	12.745	16.1729	transcriptomics
DYRK4	0.00163894	0.605937	90.8263	149.894	transcriptomics
ASB8	0.00163977	0.754557	40.7165	53.9609	transcriptomics
ACER3	0.0016421	1.64665	214.895	130.504	transcriptomics
CABLES1	0.00165158	1.7648	126.476	71.6659	transcriptomics
AW080025	0.00166443	0.88678	8.27533	9.33189	transcriptomics
ORAOV1	0.00166879	1.33976	45.6385	34.0646	transcriptomics
CLTC-IT1	0.00169105	0.762458	10.96	14.3746	transcriptomics
BRD3	0.00170137	0.899646	13.3637	14.8544	transcriptomics
PLEKHG3	0.0017018	1.4665	41.4547	28.2678	transcriptomics
PSIP1	0.0017021	0.835241	8.72567	10.4469	transcriptomics
NAP1L1	0.00171411	0.690033	2940.9	4261.96	transcriptomics
PATJ	0.00171738	3.9742	133.868	33.6842	transcriptomics
AL039379	0.00171903	0.58522	26.1493	44.6829	transcriptomics
TRIM2	0.00172523	1.54852	41.4957	26.7971	transcriptomics
LOC732360	0.00173301	0.744541	81.661	109.68	transcriptomics
T10213	0.00174366	0.941364	5.15283	5.47378	transcriptomics
ALS2CL	0.00174934	1.379	92.2503	66.8965	transcriptomics
ISG20	0.00175102	2.1197	182.408	86.0537	transcriptomics
MAFF	0.00178029	4.3175	590.494	136.768	transcriptomics
PPFIA1	0.00178114	1.29559	151.473	116.914	transcriptomics
CEP152	0.00178548	1.07798	12.935	11.9993	transcriptomics
EPPK1	0.00178934	1.41349	36.1054	25.5435	transcriptomics
RASEF	0.00178946	4.88952	129.822	26.5511	transcriptomics
CAPS	0.00181475	2.22231	117.084	52.6855	transcriptomics
MAGEB1	0.001821	0.926545	7.49037	8.0842	transcriptomics
228688_at	0.00183527	0.775843	54.2255	69.8923	transcriptomics
ACSL4	0.00184782	0.714455	17.578	24.6034	transcriptomics
IL17RD	0.00185017	2.44297	79.591	32.5796	transcriptomics
BC040995	0.00187002	0.94454	7.51115	7.95217	transcriptomics
ESD	0.00187347	0.686011	870.084	1268.32	transcriptomics
ISG20	0.00188643	2.40323	177.903	74.0266	transcriptomics
MANEA	0.00188954	0.610686	40.5279	66.3645	transcriptomics
CTSV	0.00189281	2.48946	221.857	89.1184	transcriptomics
NAP1L1	0.00190068	0.693567	2821.06	4067.46	transcriptomics
TES	0.00190173	2.60498	414.903	159.273	transcriptomics
AA621980	0.00191914	0.82855	8.88755	10.7266	transcriptomics
UBTF	0.00193316	0.733681	91.2651	124.393	transcriptomics
GALK1	0.00193643	1.09964	30.897	28.0973	transcriptomics
CYSTM1	0.00194541	1.97225	1023.35	518.873	transcriptomics
ABCB11	0.00196752	1.09096	7.99215	7.32577	transcriptomics
ALG10B	0.00197797	0.610274	27.7004	45.3901	transcriptomics
BC018364	0.00198586	0.9103	16.6782	18.3216	transcriptomics
CAND1	0.002003	0.723306	8.90358	12.3096	transcriptomics
EPCAM	0.00201646	12.5375	520.871	41.545	transcriptomics
AI629041	0.00202744	0.567276	15.2267	26.8417	transcriptomics
CEP290	0.00203782	0.748983	13.9746	18.658	transcriptomics
BCL2L2	0.00204958	1.30469	29.909	22.9242	transcriptomics
243405_at	0.00205217	0.62248	45.8961	73.731	transcriptomics
GDPD5	0.0020678	1.56315	163.605	104.663	transcriptomics
AW972359	0.00207061	0.673091	15.3576	22.8165	transcriptomics
FUS	0.0020749	0.606362	52.1429	85.9931	transcriptomics
NPAS2	0.00208093	3.338	67.2592	20.1495	transcriptomics
EPB41L4B	0.00208555	2.54915	38.1056	14.9484	transcriptomics
SLC25A27	0.00209136	1.57831	12.5564	7.95565	transcriptomics
TMEM61	0.00209802	1.18145	36.7177	31.0785	transcriptomics
FBXO4	0.00209959	0.582393	63.431	108.914	transcriptomics
LIPG	0.00210754	3.60333	50.1556	13.9192	transcriptomics
PARP15	0.00211675	0.935478	6.12077	6.54293	transcriptomics
C1orf116	0.00213065	3.77946	58.6235	15.5111	transcriptomics
TCF7L2	0.00213862	2.00509	244.445	121.912	transcriptomics
AK000085	0.00214503	1.19982	10.8799	9.0679	transcriptomics
AK057513	0.00217224	0.928359	8.47034	9.12399	transcriptomics
DNAJB1	0.00217314	1.47145	727.363	494.317	transcriptomics
JAG1	0.00217544	5.11233	754.492	147.583	transcriptomics
ZNF519	0.00217715	0.674539	11.0096	16.3216	transcriptomics
ATG10	0.00219562	0.604119	38.0106	62.919	transcriptomics
R80390	0.00221686	0.929271	6.57593	7.07644	transcriptomics
NOP14-AS1	0.00222384	0.931469	6.24098	6.70015	transcriptomics
MCF2L2	0.0022461	0.92765	5.27765	5.68927	transcriptomics
INTS2	0.002263	0.602212	60.1173	99.8276	transcriptomics
PPFIA1	0.00228729	1.51604	447.408	295.116	transcriptomics
FLJ23867	0.00229713	1.59818	119.93	75.0418	transcriptomics
COQ5	0.0023275	0.714	300.831	421.332	transcriptomics
LOC100132078	0.0023356	0.903765	8.22759	9.10368	transcriptomics
AK021554	0.00233669	0.620497	24.975	40.25	transcriptomics
FOXO1	0.00234051	1.81668	114.169	62.8447	transcriptomics
JAG1	0.00234228	4.1487	923.863	222.687	transcriptomics
229811_at	0.00237132	1.71332	66.663	38.9086	transcriptomics
AGAP1	0.00237172	1.22554	39.5347	32.259	transcriptomics
SENP1	0.00238552	0.679069	54.335	80.0139	transcriptomics
LOC100131508	0.00242025	0.94613	6.17181	6.52321	transcriptomics
FNBP1L	0.00242613	3.07892	382.34	124.18	transcriptomics
MED13L	0.00243054	0.555235	11.4166	20.5618	transcriptomics
SLC22A3	0.00243679	4.09873	24.677	6.02065	transcriptomics
PKN2	0.00243712	1.42082	356.237	250.727	transcriptomics
TEFM	0.00245965	0.703742	42.2575	60.0468	transcriptomics
EP400NL	0.00246124	0.666058	26.2824	39.4596	transcriptomics
METAP2	0.00246528	0.734592	1123.98	1530.07	transcriptomics
KHDRBS1	0.00249101	0.773043	635.691	822.322	transcriptomics
DCP2	0.00249147	0.62167	38.5285	61.9758	transcriptomics
DAGLA	0.00250982	1.18616	48.4819	40.8729	transcriptomics
CHD4	0.00253292	0.725003	366.985	506.184	transcriptomics
ESD	0.00254434	0.679149	1179.39	1736.57	transcriptomics
STRN	0.00255115	0.665068	36.9546	55.5651	transcriptomics
KDM2B	0.00255982	0.673935	196.023	290.863	transcriptomics
MFN1	0.00257597	1.45781	273.864	187.86	transcriptomics
EPB41L4B	0.00258871	2.86694	189.376	66.055	transcriptomics
FBXO4	0.00260529	0.881684	6.1492	6.97438	transcriptomics
AKAP10	0.00261607	0.617636	43.1363	69.8409	transcriptomics
C1orf116	0.00262352	1.96323	59.9922	30.5579	transcriptomics
ST8SIA4	0.00263574	0.23081	7.67824	33.2665	transcriptomics
NAP1L1	0.00263709	0.663036	1205.59	1818.29	transcriptomics
BPTF	0.00264502	0.657365	20.8352	31.695	transcriptomics
ACSL4	0.00265019	0.598839	18.3996	30.7255	transcriptomics
JAG1	0.00265513	3.38258	134.086	39.6403	transcriptomics
ZNF165	0.00265636	2.65506	34.8709	13.1338	transcriptomics
C1orf106	0.00266281	3.45778	284.989	82.4195	transcriptomics
SLC9A8	0.0026663	1.40753	69.8736	49.6427	transcriptomics
GJB2	0.00266663	4.2616	59.9651	14.071	transcriptomics
RIIAD1	0.00267646	0.911011	37.3272	40.9734	transcriptomics
ABCD2	0.00267767	0.907313	5.3678	5.91615	transcriptomics
UBE2Z	0.00269963	0.709825	41.5628	58.5535	transcriptomics
NSL1	0.00271736	0.663994	278.229	419.024	transcriptomics
PLEKHG3	0.0027387	1.47141	118.233	80.3532	transcriptomics
SVIL	0.0027697	2.4169	356.788	147.622	transcriptomics
MIR646HG	0.00277043	0.478117	13.1976	27.6033	transcriptomics
LINC01410	0.00277094	0.607057	13.0783	21.5438	transcriptomics
TTC22	0.00277408	2.72552	21.2306	7.78958	transcriptomics
NREP	0.00278146	0.405961	26.0772	64.2358	transcriptomics
BLCAP	0.00278258	1.58098	539.795	341.43	transcriptomics
LRRC8E	0.00278602	1.9299	62.7238	32.501	transcriptomics
MANEA	0.00279293	0.756103	23.0338	30.4638	transcriptomics
TMEM106A	0.00280377	0.73734	8.61508	11.684	transcriptomics
DOCK9	0.00282107	2.57306	201.074	78.1457	transcriptomics
FZD5	0.00283112	1.3948	36.8181	26.3966	transcriptomics
DIRC2	0.00283126	1.99993	314.427	157.219	transcriptomics
SH3RF1	0.00283202	1.5084	72.2162	47.8759	transcriptomics
ANXA6	0.00283748	0.36375	200.917	552.349	transcriptomics
BC027461	0.00284054	0.559357	10.6164	18.9797	transcriptomics
LAMA5	0.00284682	2.347	361.719	154.12	transcriptomics
FAM3C	0.00284833	1.90259	1142.04	600.253	transcriptomics
SCEL	0.00286056	4.514	39.1302	8.66863	transcriptomics
NEDD9	0.00286438	2.23452	100.209	44.846	transcriptomics
MFN1	0.00288341	1.36086	233.722	171.746	transcriptomics
SMARCC2	0.00292175	0.714354	150.568	210.775	transcriptomics
MISP	0.00292378	1.67928	160.308	95.462	transcriptomics
FGF14-AS2	0.00293925	0.6978	10.3326	14.8075	transcriptomics
HM13	0.00294262	1.42143	861.38	605.994	transcriptomics
EHF	0.00294486	3.17101	42.7988	13.4969	transcriptomics
FZD5	0.00296666	2.46355	145.63	59.114	transcriptomics
SPAG1	0.00297032	2.40674	105.512	43.8404	transcriptomics
KIZ	0.00298793	0.810064	35.92	44.3422	transcriptomics
CAND1	0.00300163	0.751849	462.422	615.046	transcriptomics
LOC100506844	0.00300344	0.394434	160.621	407.22	transcriptomics
GIT2	0.00301051	0.483149	33.5549	69.4504	transcriptomics
BCL2L1	0.00301508	1.93788	137.571	70.9903	transcriptomics
240804_at	0.00302086	1.0723	17.7609	16.5633	transcriptomics
NSL1	0.00302525	0.650814	41.1492	63.2273	transcriptomics
PCBP2	0.00302636	0.704403	44.1645	62.6978	transcriptomics
TCF7L2	0.0030327	2.20734	226.325	102.533	transcriptomics
TSNAX-DISC1	0.00303327	0.921088	6.76018	7.33934	transcriptomics
KIZ-AS1	0.00304882	1.08916	7.79382	7.15581	transcriptomics
OCR1	0.00306338	1.06867	10.6065	9.92492	transcriptomics
H54623	0.00306619	0.923363	15.8936	17.2127	transcriptomics
LOC101927027	0.00307158	0.460028	24.9649	54.2682	transcriptomics
LOC100287896	0.00307465	1.85197	36.8283	19.886	transcriptomics
AGAP1	0.0030981	1.84913	173.163	93.6457	transcriptomics
TICAM1	0.00310529	1.28381	74.6969	58.1836	transcriptomics
BF940192	0.00310941	0.696878	11.7674	16.8859	transcriptomics
ACER3	0.00311015	1.50651	56.2505	37.3384	transcriptomics
RAVER2	0.0031407	1.05684	6.86494	6.49572	transcriptomics
FBXL18	0.00314847	1.10081	158.262	143.769	transcriptomics
ATP5G2P1	0.00316111	0.771143	42.3137	54.8714	transcriptomics
LRRC8E	0.00316485	2.07007	48.8606	23.6034	transcriptomics
BF510413	0.00317873	0.915009	5.89389	6.44135	transcriptomics
NAP1L1	0.00319313	0.696961	2795.52	4011.02	transcriptomics
SH3RF1	0.00319467	2.46009	195.349	79.407	transcriptomics
MEOX2	0.00319709	0.945117	5.77376	6.10904	transcriptomics
UBTF	0.00320405	0.776764	158.467	204.01	transcriptomics
ADGRG4	0.00321077	0.908471	10.2088	11.2374	transcriptomics
METAP2	0.00321223	0.616199	93.1461	151.162	transcriptomics
FANCC	0.00321489	0.926383	10.3737	11.1981	transcriptomics
HCFC2	0.00321977	0.707429	45.6088	64.4711	transcriptomics
AP1S3	0.00322141	2.56984	49.7053	19.3418	transcriptomics
NPAS2	0.00322149	2.81754	136.645	48.4981	transcriptomics
BF513674	0.00322597	1.74847	17.6696	10.1058	transcriptomics
R43564	0.00322604	0.830055	25.6434	30.8936	transcriptomics
MSH5-SAPCD1	0.00323966	0.576947	48.5919	84.2224	transcriptomics
BCL2L2	0.00328459	1.75489	254.136	144.816	transcriptomics
ELOVL5	0.00328885	0.870384	26.0097	29.883	transcriptomics
TMEM191A	0.00330393	1.58451	68.2156	43.0515	transcriptomics
BLMH	0.003311	0.600334	170.357	283.771	transcriptomics
OR1Q1	0.00331359	0.923581	27.0283	29.2647	transcriptomics
AF086372	0.00332845	0.865412	8.83344	10.2072	transcriptomics
ST3GAL2	0.00333376	0.758083	126.605	167.007	transcriptomics
WDFY2	0.00333733	0.771108	10.724	13.9072	transcriptomics
RPS6KA2	0.00334053	1.6697	109.356	65.4942	transcriptomics
TPRN	0.00334891	1.32128	93.0412	70.4173	transcriptomics
S100PBP	0.00335073	0.625007	132.22	211.55	transcriptomics
CAPS	0.00338808	1.71557	122.721	71.5336	transcriptomics
PRR3	0.00340005	0.656493	92.9264	141.55	transcriptomics
AW504713	0.00342097	0.906639	11.5284	12.7156	transcriptomics
DEPDC4	0.00346406	0.915573	8.66438	9.46335	transcriptomics
AW975051	0.00347661	0.528245	32.9598	62.395	transcriptomics
PHF12	0.00347915	0.739589	80.5285	108.883	transcriptomics
AI968188	0.00348714	0.925952	7.1629	7.73571	transcriptomics
SLC25A27	0.00351412	1.47925	23.0264	15.5663	transcriptomics
HNRNPC	0.00353848	0.803765	2300.07	2861.62	transcriptomics
SPATA12	0.00354619	1.15267	18.8141	16.3221	transcriptomics
WDR59	0.00355517	0.658802	197.844	300.309	transcriptomics
ITGB4	0.00355776	1.87945	35.3095	18.7871	transcriptomics
SH3D19	0.00357202	2.97535	276.062	92.783	transcriptomics
LPAR2	0.00357586	1.36895	103.328	75.4795	transcriptomics
PLXNA2	0.0035815	1.79539	55.1992	30.745	transcriptomics
LGALS3	0.00360968	5.23512	3241.68	619.218	transcriptomics
LOC102724362	0.00363201	1.58615	33.0586	20.842	transcriptomics
BF512254	0.00363232	0.749464	26.4645	35.3113	transcriptomics
GFPT1	0.00363516	1.77896	268.766	151.081	transcriptomics
TCF7L2	0.00364113	2.0993	268.208	127.761	transcriptomics
EPB41L1	0.0036626	1.98358	42.5905	21.4716	transcriptomics
AI740774	0.00367021	0.920693	18.483	20.0751	transcriptomics
HCFC1	0.00367553	0.885727	48.4457	54.696	transcriptomics
ACTN3	0.00367572	1.13533	28.4471	25.0562	transcriptomics
AW451426	0.0036782	0.921674	6.7077	7.27773	transcriptomics
H1FX	0.00368773	0.632893	346.328	547.214	transcriptomics
LOC729683	0.00371212	0.902639	49.9777	55.3684	transcriptomics
INPP5B	0.00372847	0.921036	11.499	12.4849	transcriptomics
BCL2L1	0.00374301	1.7673	566.418	320.499	transcriptomics
EHF	0.00375703	7.91389	100.196	12.6608	transcriptomics
DDAH1	0.00376389	1.67227	42.0388	25.1388	transcriptomics
ZFP90	0.00376746	0.559365	134.803	240.992	transcriptomics
VAPB	0.00384141	1.37072	622.018	453.791	transcriptomics
ABHD18	0.00384976	0.628815	30.1234	47.9051	transcriptomics
LAD1	0.00387639	1.78629	73.2688	41.0174	transcriptomics
DLG3	0.0038844	1.73128	135.175	78.0781	transcriptomics
SPINT1	0.00389068	3.66203	205.449	56.1025	transcriptomics
CHD1L	0.00389531	0.6542	170.915	261.258	transcriptomics
ALS2CL	0.00391927	1.67638	62.1369	37.0661	transcriptomics
CMTM7	0.00391933	2.82794	441.589	156.152	transcriptomics
DOCK10	0.00392484	0.260513	20.2557	77.7532	transcriptomics
C11orf24	0.00393087	1.91481	361.272	188.672	transcriptomics
SVIL	0.00393751	2.1179	238.167	112.454	transcriptomics
GIPC1	0.00394437	1.5983	412.378	258.01	transcriptomics
BF674069	0.00396489	0.931151	7.85439	8.43514	transcriptomics
LOC100506844	0.00396544	0.827784	5.42577	6.55457	transcriptomics
240234_at	0.00396766	0.839006	8.32595	9.92358	transcriptomics
ACER3	0.00397035	1.5361	128.163	83.4345	transcriptomics
ACY1	0.00397853	1.07052	32.6256	30.4765	transcriptomics
SLC35D2	0.00399098	1.1809	53.0518	44.9249	transcriptomics
B3GNT3	0.00399423	1.67875	124.507	74.1668	transcriptomics
MANSC1	0.00399932	3.92397	151.156	38.5212	transcriptomics
PRDX5	0.00403011	1.46417	2287.22	1562.13	transcriptomics
TNFRSF13B	0.00403113	0.936247	55.8252	59.6266	transcriptomics
ZBTB20	0.00404651	0.853453	25.1584	29.4784	transcriptomics
NFYB	0.00405462	0.602342	194.82	323.437	transcriptomics
217333_at	0.00405553	1.15348	19.2515	16.6899	transcriptomics
CCDC66	0.0040689	0.820677	9.50136	11.5775	transcriptomics
ELK4	0.0040738	0.652876	133.178	203.988	transcriptomics
AW022267	0.00410624	0.647147	7.67107	11.8537	transcriptomics
PPM1E	0.0041187	0.312046	10.2113	32.7235	transcriptomics
LRRCC1	0.0041287	0.708164	19.4915	27.5239	transcriptomics
CRP	0.00415918	0.910666	14.9661	16.4343	transcriptomics
MAP3K7	0.00416471	0.724782	195.893	270.279	transcriptomics
LOC100996506	0.00416481	1.72711	173.338	100.363	transcriptomics
LTC4S	0.00418061	0.861374	36.8511	42.7817	transcriptomics
GJB3	0.00418148	1.63235	42.7654	26.1986	transcriptomics
DOK1	0.00418236	0.752341	76.3968	101.545	transcriptomics
BC022885	0.00418567	0.893638	5.69295	6.37053	transcriptomics
CCDC28B	0.00419643	0.907319	14.5244	16.008	transcriptomics
DLG3	0.00420066	1.71849	62.2342	36.2144	transcriptomics
RTKN	0.00420395	1.78558	102.268	57.2744	transcriptomics
TROVE2	0.00421644	0.774313	842.456	1088	transcriptomics
AL833163	0.00423541	0.950814	6.9172	7.27503	transcriptomics
WHSC1	0.00428668	0.620129	51.7568	83.4615	transcriptomics
FRMD5	0.00429987	2.93151	113.464	38.7051	transcriptomics
FMNL1	0.00430012	0.605224	56.2431	92.9294	transcriptomics
R11654	0.00430124	1.11747	7.75731	6.94182	transcriptomics
TCHP	0.00430518	0.640664	138.327	215.912	transcriptomics
JAG1	0.00431151	1.12908	19.0622	16.8829	transcriptomics
DLG3	0.00432247	1.77809	112.573	63.3115	transcriptomics
TAS2R45	0.00432925	0.806293	16.2643	20.1717	transcriptomics
DHRS1	0.00436226	1.46064	236.999	162.257	transcriptomics
SIM2	0.00439679	1.10426	11.1441	10.0919	transcriptomics
TTC32	0.00440451	1.51007	184.51	122.187	transcriptomics
PAK6	0.00441815	1.34545	19.9764	14.8473	transcriptomics
LOC101928583	0.00442943	0.941613	7.24307	7.69219	transcriptomics
MRPL52	0.00443613	0.859944	31.8365	37.0216	transcriptomics
TCF7L2	0.00445618	1.98876	118.104	59.386	transcriptomics
ARHGEF3	0.00445845	1.80888	148.557	82.1263	transcriptomics
PRDX5	0.00446809	1.44373	1739.27	1204.71	transcriptomics
LINC01360	0.00446894	0.942278	6.99038	7.4186	transcriptomics
LOC101927811	0.00448539	1.34517	74.6379	55.486	transcriptomics
BF724206	0.00449888	0.669848	20.9719	31.3084	transcriptomics
BG290999	0.00450839	0.880523	22.098	25.0964	transcriptomics
MR1	0.00451023	0.847337	7.08992	8.3673	transcriptomics
LYPLA2	0.00452082	1.21962	162.175	132.972	transcriptomics
GPR63	0.00452363	0.729721	13.2957	18.2202	transcriptomics
GDPD5	0.0045372	1.50062	138.637	92.3859	transcriptomics
ZFP90	0.00456086	0.628226	122.83	195.519	transcriptomics
PIAS2	0.00456981	0.914651	6.40151	6.99886	transcriptomics
AF113008	0.00458468	0.871156	169.519	194.591	transcriptomics
TOX3	0.00462673	4.23687	28.5702	6.74323	transcriptomics
CHD4	0.00463365	0.783954	113.273	144.49	transcriptomics
PHF21A	0.00463997	0.839592	17.1603	20.4389	transcriptomics
AA814800	0.0046566	0.809082	28.5943	35.3417	transcriptomics
STAT5B	0.00466529	0.592934	151.921	256.218	transcriptomics
AF131770	0.00467814	0.947776	6.58347	6.94623	transcriptomics
AV700946	0.0046865	0.819773	8.71322	10.6288	transcriptomics
ARFGEF2	0.00469089	1.48951	601.011	403.495	transcriptomics
CMTM7	0.00471	1.3333	36.9611	27.7215	transcriptomics
CUTC	0.00471925	0.595099	112.254	188.631	transcriptomics
CDC42EP2	0.00472988	1.57012	77.4926	49.3546	transcriptomics
SCOC-AS1	0.00473739	0.883223	10.262	11.6188	transcriptomics
OR7E12P	0.00477511	1.39058	73.3833	52.7716	transcriptomics
NR2F6	0.00478194	1.49402	97.9693	65.5742	transcriptomics
BF224377	0.00478322	1.08335	8.48318	7.83054	transcriptomics
PROC	0.00479601	1.15258	40.4857	35.1262	transcriptomics
HNRNPC	0.00479645	0.807974	1872.78	2317.87	transcriptomics
AA703310	0.004806	0.736448	30.6202	41.5782	transcriptomics
PPP2R5B	0.00480854	1.21698	149.368	122.737	transcriptomics
ARL6IP4	0.00480869	0.809263	184.836	228.401	transcriptomics
AI298297	0.00482323	0.909978	6.77172	7.44163	transcriptomics
AK025089	0.00482462	1.13652	14.0861	12.3941	transcriptomics
NEDD9	0.00483773	3.70541	214.258	57.8229	transcriptomics
LOC101927495	0.00484926	0.93428	11.9588	12.8	transcriptomics
BC036619	0.00485759	0.935082	10.1212	10.8239	transcriptomics
IL27RA	0.00487701	0.526544	35.1321	66.7219	transcriptomics
FGF14-AS2	0.00488757	0.752255	7.24925	9.63669	transcriptomics
TACC2	0.00492331	2.31666	133.009	57.4143	transcriptomics
NSF	0.00492672	0.720561	50.6338	70.27	transcriptomics
ZNF519	0.00493233	0.692831	8.57441	12.3759	transcriptomics
CHD1L	0.00495424	0.580176	36.6389	63.1514	transcriptomics
ATP4B	0.00495528	1.06217	18.2136	17.1476	transcriptomics
SLC25A27	0.00496482	1.22491	11.3048	9.22914	transcriptomics
WNT4	0.00497608	1.0606	21.7356	20.4936	transcriptomics
POLI	0.00498608	0.636882	9.27143	14.5575	transcriptomics
AK091161	0.00499755	0.963208	5.33436	5.53812	transcriptomics
IL36A	0.00501179	1.08068	17.5709	16.2592	transcriptomics
DHDH	0.00501913	1.23423	32.258	26.1362	transcriptomics
TERF2IP	0.00502013	0.682593	335.06	490.863	transcriptomics
FAM84B	0.00506158	5.95513	699.246	117.419	transcriptomics
ARID2	0.00506166	0.57254	22.8568	39.9218	transcriptomics
GJB3	0.00506292	1.61309	99.8277	61.886	transcriptomics
45175	0.0050695	0.402109	40.5232	100.777	transcriptomics
SPINT2	0.00510042	7.06225	631.46	89.4135	transcriptomics
NSL1	0.00511309	0.915075	9.34574	10.2131	transcriptomics
B3GNTL1	0.00511512	0.511187	71.0779	139.045	transcriptomics
SIPA1L3	0.00511997	1.25437	176.062	140.359	transcriptomics
CDH3	0.00512352	3.23784	117.336	36.239	transcriptomics
BF724303	0.00512411	0.918905	8.18516	8.90751	transcriptomics
TCHP	0.00513436	0.710639	43.3833	61.0482	transcriptomics
LCORL	0.00515264	0.706008	30.9705	43.8671	transcriptomics
C22orf15	0.00516109	0.919941	17.5246	19.0497	transcriptomics
SLC35A2	0.00516153	1.4569	244.862	168.071	transcriptomics
LOC729296	0.00516674	0.667164	7.01104	10.5087	transcriptomics
BC034915	0.00516925	0.935631	8.65106	9.24623	transcriptomics
RBM47	0.00521365	1.43476	92.0886	64.184	transcriptomics
ACOT8	0.00522047	1.45843	24.5029	16.8009	transcriptomics
SLC52A2	0.0052357	1.61128	329.25	204.341	transcriptomics
BG280919	0.00525548	0.798271	49.0251	61.4142	transcriptomics
C11orf24	0.00526358	1.54807	193.878	125.238	transcriptomics
GOLGA8M	0.00526451	0.917912	98.238	107.023	transcriptomics
LRRC55	0.00526834	0.921812	14.6375	15.879	transcriptomics
TRIM2	0.00528782	1.33265	17.8541	13.3975	transcriptomics
LINC00301	0.00529386	0.955249	5.31221	5.56107	transcriptomics
NPAS2	0.00529668	2.11528	34.3584	16.243	transcriptomics
244674_at	0.00533797	0.668323	34.8088	52.0838	transcriptomics
CABLES1	0.00533839	1.90529	210.161	110.304	transcriptomics
PLS1	0.00534801	2.42296	377.093	155.633	transcriptomics
AW263527	0.00534928	0.938411	6.03883	6.43516	transcriptomics
SF3B3	0.00534991	0.728069	418.998	575.492	transcriptomics
OGFOD2	0.00538321	0.803228	103.634	129.022	transcriptomics
AL713717	0.0054163	0.949011	4.92818	5.19297	transcriptomics
DYM	0.00542455	0.813921	9.13596	11.2246	transcriptomics
EHF	0.00542494	4.09814	30.7826	7.51136	transcriptomics
BC013250	0.0054285	0.710923	13.7657	19.3632	transcriptomics
DNAJB1	0.00543779	1.44684	573.202	396.176	transcriptomics
PTPN22	0.00543986	0.306917	9.67849	31.5345	transcriptomics
ESRRA	0.00544833	1.5416	271.396	176.048	transcriptomics
CHSY1	0.00545112	0.605859	410.978	678.339	transcriptomics
SHPK	0.00546873	1.21937	26.9139	22.0719	transcriptomics
TOX3	0.00547613	3.92775	24.1427	6.14671	transcriptomics
CRLF3	0.00547745	0.651595	246.439	378.209	transcriptomics
AW444897	0.00548423	0.910098	13.505	14.839	transcriptomics
EHF	0.00548691	3.4378	34.8653	10.1417	transcriptomics
AGTR2	0.00549824	0.9565	6.65879	6.96163	transcriptomics
BMPR1A	0.00550176	1.16758	13.603	11.6506	transcriptomics
BCL2L1	0.00553803	2.05098	124.454	60.6803	transcriptomics
PODXL	0.00554766	2.63903	266.408	100.949	transcriptomics
ADGRF1	0.00555704	3.82388	46.0672	12.0472	transcriptomics
TRIM11	0.00555888	0.809972	16.9029	20.8685	transcriptomics
HRASLS2	0.00556825	1.10411	38.7579	35.1032	transcriptomics
SUPT20H	0.0055772	0.680623	16.081	23.6269	transcriptomics
CCT8L2	0.00559275	0.952523	22.6042	23.7309	transcriptomics
EGR4	0.00561949	1.13681	30.5391	26.8637	transcriptomics
TCF7L2	0.00562033	2.34496	744.545	317.509	transcriptomics
KRR1	0.00562741	0.711741	160.414	225.382	transcriptomics
ANKEF1	0.00562858	1.74526	40.5112	23.2121	transcriptomics
DNAJC5	0.00563044	1.26268	92.5665	73.3095	transcriptomics
HELB	0.00565011	0.831299	30.6933	36.9221	transcriptomics
LOC101928943	0.00565503	0.944173	8.6494	9.16082	transcriptomics
TSPAN1	0.00566065	2.71143	195.829	72.2235	transcriptomics
LINC01123	0.00567602	1.48091	33.1981	22.4173	transcriptomics
RECQL	0.00567878	0.673939	362.366	537.684	transcriptomics
ANXA11	0.00567886	1.44929	90.5994	62.513	transcriptomics
ATP23	0.00568128	0.571528	80.9179	141.582	transcriptomics
AK090676	0.00569276	1.08363	35.3883	32.6571	transcriptomics
TMEM184B	0.00574051	1.61722	239.376	148.017	transcriptomics
BC017949	0.00574624	0.907739	10.8119	11.9108	transcriptomics
BE815259	0.00575464	1.25233	48.8086	38.9743	transcriptomics
ARL6IP4	0.00576451	0.817877	444.591	543.592	transcriptomics
PDE9A	0.0057881	2.01575	50.8449	25.2238	transcriptomics
EPB41L1	0.0057978	2.35618	74.4955	31.617	transcriptomics
238299_at	0.00579904	0.646581	28.6128	44.2524	transcriptomics
LRRC8A	0.00580087	1.51667	711.999	469.449	transcriptomics
EHF	0.00582571	1.6442	16.296	9.9112	transcriptomics
ZMYM2	0.00583467	0.639763	12.3562	19.3138	transcriptomics
RETSAT	0.0058684	1.49378	290.814	194.684	transcriptomics
MIR6513	0.00589429	1.94181	464.935	239.434	transcriptomics
TOX3	0.00591035	4.19415	26.3703	6.28739	transcriptomics
ACER3	0.00591536	1.49277	106.501	71.3444	transcriptomics
TCF3	0.00591925	0.788806	281.925	357.407	transcriptomics
TGFBR3	0.00591981	2.52322	132.525	52.5223	transcriptomics
AW517148	0.00592637	1.08526	12.0473	11.1008	transcriptomics
FAM192A	0.0059327	0.773274	138.218	178.743	transcriptomics
TMEM102	0.00593273	1.18714	49.2247	41.4648	transcriptomics
TMEM262	0.00593884	1.0872	41.5594	38.2261	transcriptomics
LINC01362	0.00594277	0.918656	8.29538	9.0299	transcriptomics
LOC101928069	0.0059459	1.10139	37.2555	33.8258	transcriptomics
CNFN	0.00595031	1.61198	53.4057	33.1305	transcriptomics
MMS19	0.00595368	0.792371	226.1	285.346	transcriptomics
RNGTT	0.00596324	0.738405	108.983	147.592	transcriptomics
CLRN1-AS1	0.00596353	0.912891	11.8589	12.9905	transcriptomics
SLC38A10	0.00596734	0.826948	24.9368	30.1552	transcriptomics
PERP	0.0059854	4.01363	808.702	201.489	transcriptomics
PEX11G	0.005988	1.13438	80.8362	71.2601	transcriptomics
FIP1L1	0.0059925	0.763632	170.504	223.281	transcriptomics
LIN7A	0.00599492	0.615512	11.9344	19.3894	transcriptomics
RASEF	0.00599776	2.91844	122.304	41.9072	transcriptomics
CALCOCO2	0.00600082	0.748799	357.276	477.132	transcriptomics
AF130084	0.00600839	0.697182	16.3747	23.4871	transcriptomics
UQCR10	0.00601159	1.39418	126.351	90.6275	transcriptomics
LCN2	0.00602033	5.09023	249.179	48.9524	transcriptomics
HM13	0.00604603	1.26851	465.862	367.253	transcriptomics
CCNYL1	0.00605315	1.7851	156.076	87.4324	transcriptomics
NR2C1	0.00607818	0.638891	142.068	222.366	transcriptomics
NCLN	0.0060846	0.922278	14.3783	15.59	transcriptomics
AK023427	0.00609471	0.943973	9.07697	9.61571	transcriptomics
MFN1	0.00609547	1.39693	141.34	101.179	transcriptomics
ERGIC1	0.00609548	0.943451	5.38869	5.71168	transcriptomics
EAF2	0.00611593	0.95355	5.5181	5.7869	transcriptomics
CXADR	0.00613933	4.15731	221.988	53.3969	transcriptomics
EP400	0.00616253	0.805732	107.255	133.116	transcriptomics
TMX2-CTNND1	0.00617407	1.50511	159.326	105.857	transcriptomics
TNPO1	0.00618234	0.889011	6.02494	6.77712	transcriptomics
ZEB1	0.00618397	0.335231	20.3797	60.7932	transcriptomics
SMIM5	0.00619899	1.14497	30.9648	27.0442	transcriptomics
243682_at	0.00621	0.858681	41.8576	48.7464	transcriptomics
BC029474	0.00622006	0.873545	7.03028	8.04798	transcriptomics
AF147400	0.00622122	0.753786	14.5855	19.3497	transcriptomics
RPS6KA2	0.00622413	3.39485	95.0275	27.9916	transcriptomics
RNF138	0.00622642	0.550748	35.9485	65.2721	transcriptomics
SAP30L	0.0062282	0.751983	23.8223	31.6793	transcriptomics
LOC101929800	0.0062592	0.948219	7.12359	7.5126	transcriptomics
SERPINA7	0.00626887	1.07886	13.8861	12.871	transcriptomics
SLC17A5	0.00627195	1.48724	147.034	98.8636	transcriptomics
LOC101927702	0.0062759	0.931552	22.5942	24.2544	transcriptomics
RAB12	0.00627976	0.710418	49.9386	70.2948	transcriptomics
MAGOHB	0.0062826	0.798176	13.2247	16.5687	transcriptomics
45175	0.00630885	0.371839	42.2438	113.608	transcriptomics
231281_at	0.00631947	0.694752	19.3282	27.8203	transcriptomics
BE674896	0.00632583	0.735138	15.3963	20.9434	transcriptomics
DNAJC7	0.00634076	0.726733	33.7166	46.3947	transcriptomics
WHSC1	0.00634341	0.52874	35.026	66.2443	transcriptomics
PFDN5	0.00634521	0.754874	1980.34	2623.4	transcriptomics
MIGA1	0.00634759	1.50915	132.54	87.8247	transcriptomics
TWF1	0.00634795	0.921422	8.15836	8.8541	transcriptomics
VAPA	0.00637068	0.655284	291.926	445.495	transcriptomics
TAPBP	0.00639494	0.816315	26.1554	32.0408	transcriptomics
RECQL	0.00639726	0.692661	255.971	369.547	transcriptomics
BF062804	0.0064086	0.91668	20.9278	22.8299	transcriptomics
LOC101928269	0.00640886	0.814524	12.822	15.7417	transcriptomics
RBBP5	0.00641933	0.70133	87.5358	124.814	transcriptomics
PRIM1	0.00643268	0.472812	165.699	350.453	transcriptomics
ZSCAN23	0.00643296	0.944224	6.80196	7.20375	transcriptomics
DDX23	0.00643524	0.736302	154.651	210.038	transcriptomics
EHF	0.00643598	2.53847	20.2242	7.96709	transcriptomics
ZCRB1	0.00644063	0.742721	596.144	802.648	transcriptomics
TRIM13	0.00644676	0.591577	9.61901	16.26	transcriptomics
AP1S3	0.00644821	1.54834	30.1626	19.4806	transcriptomics
AI424847	0.00645635	0.794916	19.6484	24.7176	transcriptomics
PKP2	0.00646552	1.65858	34.8944	21.0387	transcriptomics
LOC100510710	0.00649528	1.11654	12.3642	11.0737	transcriptomics
BC040832	0.00652113	0.956222	5.48895	5.74025	transcriptomics
NUDT21	0.00652196	0.655986	594.476	906.234	transcriptomics
MIR1306	0.00652613	0.717125	106.394	148.361	transcriptomics
RING1	0.00652623	0.807977	261.881	324.119	transcriptomics
LOC100272216	0.00653111	0.632638	72.9649	115.334	transcriptomics
FAM208A	0.00653152	0.592427	180.759	305.116	transcriptomics
CLCN2	0.00653444	1.26584	51.319	40.5415	transcriptomics
HEATR6	0.00655868	0.60183	64.5513	107.258	transcriptomics
CAND1	0.00655989	0.721759	264.856	366.959	transcriptomics
ST3GAL2	0.00659191	0.734118	122.032	166.229	transcriptomics
PTPN1	0.00659996	1.05642	25.226	23.8788	transcriptomics
DDX19A	0.00661083	0.906146	9.49017	10.4731	transcriptomics
STX3	0.00661227	2.10876	80.5204	38.1837	transcriptomics
ZEB1	0.00663464	0.493856	57.1054	115.632	transcriptomics
LETM2	0.00663735	0.815757	17.8113	21.8341	transcriptomics
ZNF26	0.00664393	0.725397	93.0401	128.261	transcriptomics
AK021880	0.0066501	0.951274	5.22305	5.49059	transcriptomics
LIN7A	0.006654	0.431398	9.01647	20.9006	transcriptomics
CHD1L	0.00666897	0.643841	372.547	578.633	transcriptomics
CEP290	0.00667584	0.714978	69.3517	96.9983	transcriptomics
OR2A4	0.00670554	1.17139	13.9331	11.8945	transcriptomics
HSPB2-C11orf52	0.00672837	1.91804	31.5896	16.4697	transcriptomics
AW051321	0.00672915	0.923147	13.4116	14.5282	transcriptomics
NFYB	0.00672999	0.577773	85.0899	147.272	transcriptomics
NFATC3	0.00673943	0.594763	10.4402	17.5536	transcriptomics
AL050063	0.00674716	0.913557	8.90303	9.74546	transcriptomics
IQSEC2	0.00675274	1.20584	57.5278	47.7075	transcriptomics
SCN11A	0.00675609	0.93686	5.60075	5.97821	transcriptomics
FEZF2	0.00675623	1.05494	6.55496	6.21361	transcriptomics
AI457817	0.00679416	2.24908	37.0012	16.4517	transcriptomics
GLYR1	0.00679592	0.311375	70.489	226.379	transcriptomics
AA921841	0.00679715	0.644694	46.9897	72.8868	transcriptomics
LOC100507283	0.00680038	1.1225	12.9422	11.5299	transcriptomics
EEF1E1-BLOC1S5	0.00680855	0.753793	253.509	336.311	transcriptomics
MAFF	0.00681168	2.15525	200.574	93.0629	transcriptomics
ATF1	0.00681443	0.726865	141.438	194.586	transcriptomics
AF070620	0.0068442	0.725268	14.9466	20.6084	transcriptomics
FAM105A	0.00684549	1.87007	29.9406	16.0104	transcriptomics
EEF1E1-BLOC1S5	0.00685852	0.700107	54.6993	78.13	transcriptomics
CTAGE8	0.00686399	1.55737	116.156	74.5842	transcriptomics
TERF2	0.00686703	0.884685	41.8668	47.3239	transcriptomics
BC013633	0.00691996	1.25831	51.8278	41.1885	transcriptomics
AK000811	0.00692242	0.907875	18.5942	20.4811	transcriptomics
N23258	0.00693183	2.13349	50.5233	23.681	transcriptomics
PLXNA2	0.0069735	1.45188	42.3844	29.1928	transcriptomics
1557538_at	0.00699174	0.694708	9.95928	14.3359	transcriptomics
AL119189	0.0069984	0.902067	11.7224	12.995	transcriptomics
SLC2A12	0.00700935	2.38803	95.2451	39.8843	transcriptomics
CSTF3-AS1	0.00701291	0.960575	5.69311	5.92677	transcriptomics
AGAP1	0.00701947	2.33407	130.647	55.974	transcriptomics
PRR15	0.00702191	3.15694	78.2913	24.7997	transcriptomics
MALL	0.00704384	4.77052	174.129	36.501	transcriptomics
FOXP2	0.0070553	0.951224	6.24265	6.56276	transcriptomics
IKZF1	0.00707173	0.934067	10.6593	11.4117	transcriptomics
FERMT3	0.00707828	0.344159	29.199	84.8417	transcriptomics
RASEF	0.00708235	2.09428	18.7613	8.95837	transcriptomics
W58461	0.00709588	0.67994	126.556	186.128	transcriptomics
GFPT1	0.00710223	1.73715	720.225	414.601	transcriptomics
AI871160	0.00710713	0.757072	11.6988	15.4527	transcriptomics
CCDC181	0.00712734	0.618258	11.1393	18.0172	transcriptomics
CAPS	0.00714889	1.80356	38.9516	21.597	transcriptomics
SCARB1	0.0071626	0.877271	13.6328	15.54	transcriptomics
AA262691	0.00720284	0.949724	5.58739	5.88317	transcriptomics
MYCL	0.00720315	1.62897	46.3815	28.4728	transcriptomics
AU145280	0.00721664	0.837397	8.20515	9.79839	transcriptomics
RSBN1L	0.00722659	0.721308	35.0013	48.5247	transcriptomics
AW963544	0.00724753	0.795035	15.3433	19.299	transcriptomics
MIR1306	0.00727616	0.706705	62.8541	88.9396	transcriptomics
RFX1	0.00728998	0.892441	153.87	172.415	transcriptomics
#NAME?	0.00729134	0.676236	167.521	247.726	transcriptomics
KAT7	0.00730607	0.794154	175.022	220.388	transcriptomics
PFDN5	0.00731046	0.757596	1832.57	2418.92	transcriptomics
ZCRB1	0.00731668	0.736133	603.109	819.294	transcriptomics
ST8SIA4	0.00731673	0.346307	7.59558	21.9331	transcriptomics
SLC13A1	0.00732596	0.956854	5.50156	5.74963	transcriptomics
NUFIP2	0.00733098	0.66894	215.538	322.208	transcriptomics
AW296971	0.00733695	0.937101	6.91138	7.37527	transcriptomics
AV710143	0.00733749	1.32661	16.6009	12.5138	transcriptomics
TMEM161B-AS1	0.00734399	0.550086	32.977	59.9488	transcriptomics
ZMPSTE24	0.0073492	1.42498	948.862	665.876	transcriptomics
AI342146	0.00735038	0.737827	16.4523	22.2983	transcriptomics
ST8SIA4	0.00736405	0.373829	7.81796	20.9132	transcriptomics
ZNF814	0.00737109	1.51542	37.7322	24.8988	transcriptomics
227851_s_at	0.00737273	0.764693	56.5844	73.9962	transcriptomics
TMEM45B	0.00737311	2.11611	84.7821	40.065	transcriptomics
CGN	0.00738182	2.04679	70.0357	34.2173	transcriptomics
244515_at	0.00739251	0.816975	17.856	21.8563	transcriptomics
AI590238	0.00740589	0.912377	6.77488	7.42553	transcriptomics
EHMT2	0.00740756	0.719656	164.01	227.901	transcriptomics
CYFIP1	0.0074173	1.87195	1308.37	698.934	transcriptomics
CTCF	0.00742897	0.733676	323.508	440.941	transcriptomics
AKAP10	0.00745403	0.754839	47.9564	63.5319	transcriptomics
LOC102546299	0.00746194	0.942487	6.85067	7.26871	transcriptomics
THOC2	0.00746735	0.676903	221.111	326.651	transcriptomics
RNF217-AS1	0.00748268	0.93681	5.56553	5.94094	transcriptomics
ENTPD6	0.00752742	1.50989	356.977	236.425	transcriptomics
FAM200B	0.00752983	1.39189	377.255	271.038	transcriptomics
STRN	0.00753518	0.711047	56.5682	79.5562	transcriptomics
ERVH-1	0.00756421	1.13128	228.744	202.198	transcriptomics
PPP3CC	0.0075819	1.05951	16.9284	15.9775	transcriptomics
AL049278	0.00759645	0.734843	16.1156	21.9306	transcriptomics
TMX2-CTNND1	0.00759956	2.33876	424.924	181.687	transcriptomics
SAV1	0.00760576	1.66784	197.38	118.345	transcriptomics
PLXNB1	0.00761463	1.15495	60.6428	52.5067	transcriptomics
ABLIM1	0.00761763	1.54273	95.6807	62.0206	transcriptomics
RBP5	0.00762136	1.09567	28.2341	25.7687	transcriptomics
RBL2	0.00763396	0.707762	306.277	432.739	transcriptomics
UTS2R	0.00764876	1.06909	151.56	141.764	transcriptomics
PKP3	0.00765263	1.83283	63.6826	34.7455	transcriptomics
DDX23	0.00765514	0.737399	182.057	246.891	transcriptomics
MIB2	0.00765816	1.08356	34.1028	31.4729	transcriptomics
TACC2	0.00765948	3.24623	204.094	62.8711	transcriptomics
ASAP2	0.00766657	3.08125	493.69	160.224	transcriptomics
AW629387	0.00769359	0.931362	8.42853	9.04968	transcriptomics
240016_at	0.00769413	0.83458	15.4496	18.5118	transcriptomics
KLF5	0.00769992	4.15611	166.18	39.9845	transcriptomics
CXADR	0.00773312	3.87372	397.268	102.555	transcriptomics
PAXIP1-AS2	0.00773839	0.723193	28.1312	38.8986	transcriptomics
SLC45A4	0.00775229	1.7632	109.734	62.2356	transcriptomics
HOXA11-AS	0.00775603	1.41402	22.5835	15.9711	transcriptomics
AI042373	0.00776202	1.12384	9.55079	8.49837	transcriptomics
LOC101927502	0.00776578	0.933861	9.4255	10.093	transcriptomics
TROVE2	0.00777558	0.786386	535.624	681.121	transcriptomics
GSC	0.00777698	0.798385	16.8623	21.1205	transcriptomics
ARHGAP29	0.00778226	5.47622	1144.81	209.05	transcriptomics
SCNN1A	0.00778922	4.64606	159.235	34.2732	transcriptomics
CEP170B	0.00779134	1.40777	208.968	148.439	transcriptomics
W96141	0.00779185	1.05414	39.023	37.0187	transcriptomics
U00944	0.00779338	0.911524	7.84039	8.6014	transcriptomics
VSTM2L	0.00780615	1.43493	56.4628	39.3488	transcriptomics
MON2	0.00780669	0.893608	9.41484	10.5358	transcriptomics
RAB3IP	0.00780814	0.956926	5.31858	5.55798	transcriptomics
AA526970	0.00783208	0.721016	409.971	568.602	transcriptomics
TMX2-CTNND1	0.00785821	2.30029	428.019	186.072	transcriptomics
CCNJL	0.00786646	1.40447	76.5128	54.4781	transcriptomics
ST6GALNAC2	0.00787303	2.21986	119.234	53.7123	transcriptomics
PHF12	0.00787535	0.846602	14.3194	16.914	transcriptomics
CPSF6	0.00787727	0.695233	70.941	102.039	transcriptomics
RECQL	0.00788066	0.685748	134.479	196.106	transcriptomics
WHSC1	0.00788465	0.670575	79.755	118.935	transcriptomics
ZMYM2	0.00789876	0.663377	41.9824	63.2858	transcriptomics
ARMC8	0.00796327	0.702956	21.0239	29.9079	transcriptomics
241508_at	0.0079878	0.831472	10.4589	12.5788	transcriptomics
243557_at	0.00802083	0.873689	7.34048	8.4017	transcriptomics
LRRC37A3	0.00804496	0.894127	61.2827	68.5391	transcriptomics
AK055340	0.00806855	0.935518	12.8498	13.7355	transcriptomics
LOC101928069	0.00807646	1.14622	47.1804	41.1618	transcriptomics
216358_at	0.0080937	0.909351	29.057	31.9535	transcriptomics
CARF	0.00809822	0.908323	8.56384	9.42819	transcriptomics
RBBP6	0.0081041	0.779929	133.195	170.778	transcriptomics
MAP4K3	0.00810426	1.66448	222.205	133.498	transcriptomics
AA504249	0.00810976	0.646712	39.6673	61.3369	transcriptomics
TTLL3	0.00811232	0.859106	20.5727	23.9466	transcriptomics
AF090916	0.00811618	0.845101	6.48489	7.67351	transcriptomics
CDC42BPG	0.00814492	1.17276	19.0453	16.2398	transcriptomics
RBM6	0.00814864	0.813727	16.935	20.8116	transcriptomics
TRNP1	0.00815521	3.36469	316.557	94.0818	transcriptomics
ZNF385D	0.00816093	0.827615	12.2813	14.8394	transcriptomics
AL832210	0.00816478	0.875257	6.81354	7.78462	transcriptomics
SLC35A2	0.00816533	1.45083	102.502	70.6501	transcriptomics
RGL3	0.00817358	1.6076	58.2179	36.2141	transcriptomics
HLA-F-AS1	0.00818616	0.773835	250.147	323.256	transcriptomics
HDAC11	0.00818644	1.58846	100.397	63.204	transcriptomics
OVOL2	0.00824207	2.02741	41.0385	20.2419	transcriptomics
PCNX1	0.00824345	0.58715	12.0451	20.5145	transcriptomics
KRR1	0.00824563	0.686182	61.2809	89.3071	transcriptomics
CRB3	0.00825301	1.34529	118.902	88.384	transcriptomics
RFTN1	0.00825703	0.227037	69.4704	305.987	transcriptomics
PDXK	0.00827961	1.43371	168.141	117.277	transcriptomics
RPL23A	0.00829304	0.902143	12360.9	13701.7	transcriptomics
CHMP4B	0.00829601	1.30877	1169.04	893.236	transcriptomics
FAM71F2	0.00830224	1.11533	31.0721	27.8591	transcriptomics
AW296421	0.00830324	0.698671	11.1373	15.9407	transcriptomics
ST8SIA4	0.00832275	0.915345	5.57428	6.08981	transcriptomics
ZMYM3	0.00832494	0.775404	145.21	187.27	transcriptomics
PTP4A2	0.0083271	0.68799	524.914	762.968	transcriptomics
TBC1D8	0.00834043	1.99548	219.302	109.899	transcriptomics
SP1	0.0083454	0.761353	301.481	395.981	transcriptomics
FLJ13773	0.00835088	0.911432	12.7861	14.0286	transcriptomics
AA406237	0.00835346	0.954896	6.2634	6.55925	transcriptomics
207879_at	0.008358	0.960249	5.72799	5.96511	transcriptomics
RHBDD1	0.00836227	0.72437	64.0486	88.4198	transcriptomics
PIK3C2A	0.00837816	1.56854	581.04	370.434	transcriptomics
LOC101927027	0.00838135	0.569989	26.8701	47.1414	transcriptomics
CCDC120	0.00838339	1.1873	16.2357	13.6744	transcriptomics
SNORD42A	0.00839165	0.920405	13552.9	14725	transcriptomics
BRF1	0.00840131	0.913936	53.0653	58.0624	transcriptomics
IBTK	0.00841501	0.872487	7.43828	8.52537	transcriptomics
YAP1	0.00842761	2.75728	191.98	69.6264	transcriptomics
NDN	0.00843028	0.303001	28.466	93.9472	transcriptomics
ZNF445	0.00843301	0.690796	91.3795	132.281	transcriptomics
AA759221	0.00844626	0.918741	10.7363	11.6859	transcriptomics
BI598831	0.00845261	0.6481	7.70158	11.8833	transcriptomics
SPTB	0.00846185	1.09825	43.8749	39.9499	transcriptomics
TERF2	0.0084649	0.729522	46.0281	63.0935	transcriptomics
TNK1	0.00846806	1.19992	75.1371	62.6185	transcriptomics
AK097459	0.0084827	1.06307	9.53968	8.97367	transcriptomics
ARVCF	0.00849201	1.09974	96.3065	87.5721	transcriptomics
MAP3K3	0.0085042	0.89288	8.68074	9.72218	transcriptomics
MKS1	0.00851246	0.777348	65.0552	83.6887	transcriptomics
C11orf54	0.00851537	1.77259	328.314	185.217	transcriptomics
MBNL1	0.00852386	0.706899	672.817	951.786	transcriptomics
AI343519	0.00855834	1.08151	33.1033	30.6083	transcriptomics
LOC145783	0.00855852	0.791815	25.2623	31.9043	transcriptomics
PTK6	0.00856849	1.23756	36.157	29.2164	transcriptomics
ZEB1	0.00857648	0.231842	57.8958	249.721	transcriptomics
NREP	0.00857929	0.392913	57.7249	146.915	transcriptomics
221965_at	0.00861784	0.593628	92.6995	156.157	transcriptomics
AF119913	0.00862137	1.06649	9.32384	8.74253	transcriptomics
SLC17A5	0.00863746	1.64783	222.021	134.735	transcriptomics
THOC6	0.00864866	0.686978	131.669	191.664	transcriptomics
BF512491	0.00866629	0.692348	40.2925	58.1969	transcriptomics
AL832624	0.00867892	0.852981	14.5303	17.0347	transcriptomics
RAB17	0.00868688	2.07286	87.5085	42.2163	transcriptomics
PRPS1	0.00868908	0.705479	385.747	546.788	transcriptomics
MCPH1	0.00870385	0.671563	33.138	49.3446	transcriptomics
SNORD50B	0.00870493	0.57686	30.7799	53.3577	transcriptomics
SAT1	0.00871316	2.10447	1221.07	580.226	transcriptomics
KATNB1	0.00872867	0.625439	57.8002	92.4154	transcriptomics
ELF3	0.00873077	3.1901	304.665	95.5031	transcriptomics
ALG13	0.00874505	0.625819	67.8051	108.346	transcriptomics
1557504_at	0.00874743	0.861317	7.93766	9.21573	transcriptomics
PKN3	0.0087597	0.710844	42.9959	60.4857	transcriptomics
KLF3	0.00877284	2.07449	103.073	49.6859	transcriptomics
UBE3D	0.00877918	0.933724	5.3319	5.71036	transcriptomics
239418_x_at	0.00880763	0.914218	8.61572	9.42414	transcriptomics
CST6	0.00881397	2.20571	37.9455	17.2033	transcriptomics
231311_at	0.00882527	2.47064	76.6728	31.0336	transcriptomics
BMP4	0.00882998	2.67819	157.802	58.9211	transcriptomics
GFPT1	0.00883204	1.59553	489.943	307.072	transcriptomics
ANKRD13A	0.0088566	0.816923	11.5438	14.1309	transcriptomics
KDM8	0.00886203	0.90984	40.6857	44.7174	transcriptomics
LOC101927027	0.0088856	0.589388	11.1812	18.9709	transcriptomics
CEP57L1	0.0088873	0.682328	13.6884	20.0613	transcriptomics
AW117229	0.00888753	0.905107	6.80687	7.52051	transcriptomics
TMBIM4	0.00889198	0.865361	26.3666	30.4689	transcriptomics
ERAL1	0.00891271	0.768687	146.824	191.006	transcriptomics
SMPDL3A	0.00893435	0.929086	8.50372	9.15277	transcriptomics
LINC01187	0.0089407	0.948529	8.71636	9.18934	transcriptomics
CCP110	0.00895608	0.77857	14.7681	18.9683	transcriptomics
1558599_at	0.00896476	0.922545	8.22166	8.91194	transcriptomics
IL20RA	0.00897528	1.38731	18.2199	13.1333	transcriptomics
FAM84B	0.00899072	1.55062	130.26	84.0053	transcriptomics
FAM102A	0.0090017	1.57442	188.483	119.715	transcriptomics
DEPTOR	0.00900534	3.35619	147.279	43.8828	transcriptomics
IFFO1	0.00901965	0.410982	52.2822	127.213	transcriptomics
ZNF81	0.00904629	1.04846	6.33507	6.04224	transcriptomics
RNF103-CHMP3	0.00909235	1.36052	463.392	340.6	transcriptomics
JUP	0.0090989	2.71309	230.207	84.8502	transcriptomics
STAMBP	0.00910744	1.30681	30.2959	23.1831	transcriptomics
SIPA1L3	0.00912757	1.47181	99.4015	67.5367	transcriptomics
LOC101928327	0.00912859	0.941992	10.2916	10.9253	transcriptomics
CLTC	0.00913108	0.935196	5.99567	6.41114	transcriptomics
CD9	0.0091319	6.0503	1707.44	282.208	transcriptomics
TMEM252	0.00914566	1.07466	18.4962	17.2112	transcriptomics
HPRT1	0.00914788	0.645862	890.827	1379.28	transcriptomics
BC036409	0.00916195	0.949689	6.85569	7.21887	transcriptomics
PCDHGB7	0.00916512	0.945938	4.99319	5.27856	transcriptomics
RPS6KA2	0.0091652	1.4128	64.8016	45.8675	transcriptomics
HPF1	0.00917522	0.936139	7.70525	8.23088	transcriptomics
RGP1	0.00918086	1.23401	175.02	141.831	transcriptomics
EXD3	0.00918242	1.13563	46.899	41.2979	transcriptomics
AA744508	0.0092226	0.889076	5.85379	6.58413	transcriptomics
RNF130	0.00923071	0.927788	26.4118	28.4675	transcriptomics
CNTLN	0.00924634	0.722794	17.5684	24.3062	transcriptomics
UFL1	0.00927052	0.742907	104.428	140.567	transcriptomics
AI139639	0.00927207	0.754642	10.8189	14.3365	transcriptomics
PTP4A2	0.00928371	0.762088	1675.97	2199.18	transcriptomics
SNORD42A	0.00929449	0.914773	13378.1	14624.5	transcriptomics
AARS	0.0093019	0.621557	821.696	1322	transcriptomics
SLC52A3	0.00933224	1.41473	48.8239	34.5111	transcriptomics
ZNF709	0.00934277	1.09211	9.49094	8.69042	transcriptomics
OGFOD2	0.00934997	0.864186	150.007	173.582	transcriptomics
1557193_at	0.00936245	0.692333	24.596	35.5263	transcriptomics
AA918375	0.00939361	0.954311	10.9724	11.4978	transcriptomics
AF041811	0.00941222	1.07529	31.3838	29.1864	transcriptomics
RNF2	0.00941945	0.867041	46.4991	53.6297	transcriptomics
CTNNBIP1	0.00943007	1.35388	196.541	145.169	transcriptomics
KLF5	0.00948213	2.7118	131.26	48.4032	transcriptomics
MARVELD3	0.00948317	1.92104	17.7112	9.21959	transcriptomics
LOC145783	0.00951745	0.800809	10.673	13.3277	transcriptomics
PTPN22	0.00952704	0.403879	5.26851	13.0448	transcriptomics
L3MBTL3	0.00953308	0.644665	38.6155	59.9001	transcriptomics
GTF2H4	0.00954253	0.744056	78.8003	105.907	transcriptomics
TMLHE	0.00956185	0.783082	18.363	23.4497	transcriptomics
VASH1	0.00957287	0.931882	19.3545	20.7693	transcriptomics
TRG-AS1	0.00958521	0.510211	17.6241	34.5427	transcriptomics
GMEB1	0.00959181	0.825085	79.5388	96.4007	transcriptomics
TEX30	0.00960728	0.517781	130.063	251.194	transcriptomics
RNF122	0.00961288	1.08947	39.7513	36.487	transcriptomics
UCA1	0.00963052	2.82824	84.5199	29.8843	transcriptomics
F11	0.00963785	0.952209	6.08347	6.3888	transcriptomics
GPR143	0.00963949	2.80851	41.3469	14.722	transcriptomics
VPS50	0.00964027	1.42263	279.205	196.259	transcriptomics
NCBP3	0.00964997	0.828888	102.742	123.952	transcriptomics
ADGRF1	0.00965063	2.49387	28.1314	11.2802	transcriptomics
AW467480	0.00969024	0.75824	10.2788	13.5562	transcriptomics
SUGP2	0.00969274	0.70706	50.1072	70.867	transcriptomics
GULP1	0.00971356	4.26258	507.904	119.154	transcriptomics
ZNF224	0.00971482	0.756647	38.4203	50.777	transcriptomics
AF086084	0.009715	0.933052	6.09117	6.52822	transcriptomics
MIR7113	0.00972019	1.34863	1099.65	815.385	transcriptomics
CTBP1	0.00972372	0.676066	501.961	742.473	transcriptomics
RNF138	0.00973591	0.629771	294.514	467.652	transcriptomics
KLF4	0.00973916	3.95651	255.011	64.4534	transcriptomics
AP1S3	0.00974817	2.02267	36.776	18.1819	transcriptomics
ESRRA	0.00975919	1.19154	119.659	100.424	transcriptomics
AF085837	0.00976233	0.954688	6.42837	6.73348	transcriptomics
WDR59	0.00976311	0.639728	19.2756	30.131	transcriptomics
ARHGEF37	0.00977054	2.06931	63.2104	30.5466	transcriptomics
SYNCRIP	0.0097794	0.682829	373.609	547.148	transcriptomics
RAG1	0.00978853	0.929782	6.22782	6.69814	transcriptomics
TSEN34	0.00979494	1.64509	508.524	309.116	transcriptomics
WTH3DI	0.00979729	1.4326	1171.57	817.789	transcriptomics
HYAL2	0.00980561	1.22773	224.537	182.888	transcriptomics
SOX9	0.00980939	4.1081	246.313	59.9579	transcriptomics
AW450675	0.00981111	0.50477	20.989	41.5813	transcriptomics
SLC52A2	0.00981745	1.38198	352.212	254.861	transcriptomics
AW207642	0.00982181	0.802253	8.15987	10.1712	transcriptomics
PPP2R5B	0.00983807	1.29815	82.6479	63.6659	transcriptomics
CMTM8	0.0098522	2.23199	166.553	74.6209	transcriptomics
ATP6V1G2-DDX39B	0.00987604	0.765754	27.5658	35.9983	transcriptomics
1556984_at	0.00988822	0.883948	28.9987	32.8059	transcriptomics
LDLRAD4	0.00989331	0.533647	10.2875	19.2777	transcriptomics
TLE4	0.00990931	0.684564	32.8493	47.9858	transcriptomics
FRK	0.00991218	2.66341	81.0994	30.4495	transcriptomics
FOXJ1	0.00991833	1.10446	48.2162	43.6558	transcriptomics
USP53	0.0099453	1.85376	130.952	70.6414	transcriptomics
PERP	0.00995615	4.19563	1768.32	421.466	transcriptomics
SNORA28	0.00995774	0.668899	17.0762	25.5289	transcriptomics
241336_at	0.0100163	0.792404	11.8455	14.9488	transcriptomics
MPHOSPH9	0.0100381	0.559203	60.5144	108.215	transcriptomics
RAD23B	0.0100446	0.779467	9.64536	12.3743	transcriptomics
217256_x_at	0.0100544	0.765061	1483.83	1939.49	transcriptomics
AI248610	0.0100668	0.944128	5.7731	6.11475	transcriptomics
RBL2	0.0100747	0.706789	94.3344	133.469	transcriptomics
DNAJB14	0.010093	0.745682	128.582	172.436	transcriptomics
KLF15	0.0100968	1.09314	56.958	52.1051	transcriptomics
C17orf62	0.0100969	0.627202	114.405	182.405	transcriptomics
MIA2	0.0101074	1.21489	8.34705	6.87061	transcriptomics
SPATS2L	0.0101366	2.87406	1455.73	506.506	transcriptomics
XRN1	0.010165	0.70688	141.499	200.174	transcriptomics
HIST1H2BJ	0.0101754	1.14	15.003	13.1605	transcriptomics
239235_at	0.0101831	0.887903	25.171	28.3488	transcriptomics
PLEKHA1	0.0101845	2.51458	431.985	171.792	transcriptomics
AHR	0.0101864	2.52999	478.21	189.017	transcriptomics
NXT2	0.0101987	0.523575	75.3839	143.979	transcriptomics
PLEKHG1	0.010199	2.24707	34.2102	15.2244	transcriptomics
TMEM184A	0.0102032	1.46445	26.108	17.8279	transcriptomics
B3GNT5	0.0102303	3.17637	246.127	77.4869	transcriptomics
WDFY2	0.0102644	0.717674	85.04	118.494	transcriptomics
BC033112	0.0102767	1.06341	19.1675	18.0246	transcriptomics
STARD10	0.0102831	2.77013	262.685	94.8277	transcriptomics
OR7E47P	0.010295	1.29401	47.0273	36.3423	transcriptomics
SCEL	0.0103017	3.23809	18.2691	5.64193	transcriptomics
NAPSA	0.0103033	1.08409	57.7975	53.3144	transcriptomics
230096_at	0.0103052	1.17087	28.4104	24.2644	transcriptomics
243701_at	0.0103058	1.06722	9.76578	9.15069	transcriptomics
233027_at	0.0103244	0.848785	11.5098	13.5603	transcriptomics
DHX38	0.0103252	0.806182	171.063	212.189	transcriptomics
CHD1L	0.0103308	0.704163	63.6241	90.3542	transcriptomics
217374_x_at	0.0103328	0.9024	17.9475	19.8886	transcriptomics
AW665484	0.0103552	1.05298	19.685	18.6945	transcriptomics
ANKRD40	0.0103642	0.80102	179.87	224.552	transcriptomics
MIR1248	0.0103676	1.25294	4003.02	3194.91	transcriptomics
L34409	0.0103716	0.93088	9.56975	10.2803	transcriptomics
MYO6	0.0103767	1.68112	140.881	83.802	transcriptomics
LYPLA2	0.0103821	1.27455	320.135	251.175	transcriptomics
AW770087	0.0103823	0.817391	6.79709	8.3156	transcriptomics
CBFB	0.0103948	0.696035	470.482	675.946	transcriptomics
TRA2A	0.0103967	0.700901	44.4784	63.4589	transcriptomics
TMEM170A	0.0104052	0.938983	19.9004	21.1935	transcriptomics
RHPN2	0.0104091	3.0578	309.98	101.373	transcriptomics
MED13	0.0104101	0.902552	7.56872	8.38591	transcriptomics
YIF1A	0.0104121	1.39776	963.375	689.229	transcriptomics
NCAM2	0.0104189	0.791996	8.81724	11.1329	transcriptomics
LOC101928728	0.0104319	0.876236	22.0407	25.1538	transcriptomics
NCBP3	0.0104588	0.743029	94.2186	126.803	transcriptomics
KDF1	0.0104658	1.6353	39.3002	24.0324	transcriptomics
AHI1	0.0104677	0.612115	68.9148	112.585	transcriptomics
USP53	0.0105167	1.78408	99.2071	55.6068	transcriptomics
MYO5B	0.0105193	2.84863	229.376	80.5216	transcriptomics
ATP6V1A	0.0105202	1.35742	1107.92	816.195	transcriptomics
AR	0.0105256	0.699893	30.1985	43.1474	transcriptomics
USP35	0.0105281	1.3539	64.2418	47.4495	transcriptomics
VEZT	0.0105307	0.598021	42.633	71.2902	transcriptomics
RBBP6	0.0105349	0.771509	17.4853	22.6638	transcriptomics
GRB7	0.0105388	1.55568	70.3685	45.2332	transcriptomics
SC5D	0.0105404	1.83262	502.068	273.962	transcriptomics
LHX4	0.010555	0.917598	21.0748	22.9673	transcriptomics
ARL17B	0.0105756	0.92113	6.05787	6.57656	transcriptomics
RFX1	0.0105894	0.93432	22.6087	24.198	transcriptomics
CAND1	0.0105992	0.755114	13.8171	18.2981	transcriptomics
45175	0.0106021	0.431182	36.7145	85.1485	transcriptomics
243086_at	0.0106154	0.915864	7.59149	8.28888	transcriptomics
KDM5A	0.0106195	0.68703	67.1231	97.7003	transcriptomics
AW972765	0.0106262	0.477159	8.78891	18.4193	transcriptomics
235680_at	0.0106327	0.777978	15.7609	20.2588	transcriptomics
AA665058	0.0106365	1.60264	20.6035	12.856	transcriptomics
NFATC3	0.0106383	0.601462	108.128	179.775	transcriptomics
PPP2CA	0.010648	0.676875	100.398	148.326	transcriptomics
PAXIP1	0.0106497	0.656659	170.133	259.089	transcriptomics
1557521_a_at	0.0106572	1.31698	61.7382	46.8788	transcriptomics
NAP1L1	0.0106715	0.578571	605.12	1045.89	transcriptomics
ZNF558	0.0106735	2.00838	176.295	87.7796	transcriptomics
XPR1	0.0106875	0.897536	10.1046	11.2581	transcriptomics
ARL6IP6	0.010692	0.641338	507.114	790.713	transcriptomics
ANAPC5	0.0107198	0.719782	342	475.144	transcriptomics
#NAME?	0.0107473	0.739389	133.908	181.107	transcriptomics
KDM5A	0.0107553	0.680593	217.257	319.217	transcriptomics
ANKLE1	0.010762	0.532458	10.7368	20.1646	transcriptomics
SFSWAP	0.0107659	0.817494	150.218	183.754	transcriptomics
SUZ12	0.0107712	0.709526	13.0878	18.4458	transcriptomics
BF668314	0.0107837	0.802251	17.4071	21.6978	transcriptomics
MBNL1	0.0107856	0.705307	654.974	928.636	transcriptomics
TIMELESS	0.0107945	0.595869	154.94	260.023	transcriptomics
PUS10	0.0107951	0.853781	28.3576	33.2141	transcriptomics
ELK4	0.0108023	0.727232	325.372	447.411	transcriptomics
AF075115	0.0108183	0.9225	11.7444	12.7311	transcriptomics
1557522_x_at	0.0108248	1.4539	56.7987	39.0663	transcriptomics
MCPH1	0.0108271	0.665756	28.897	43.4048	transcriptomics
MIR7113	0.010832	1.35592	752.563	555.019	transcriptomics
USP54	0.0108323	1.82882	222.193	121.495	transcriptomics
STX3	0.0108369	1.90009	298.223	156.952	transcriptomics
EXTL3-AS1	0.0108583	0.918122	15.0517	16.394	transcriptomics
AI761381	0.0108814	0.877962	28.3905	32.3368	transcriptomics
SCAF11	0.0108839	0.750557	235.593	313.891	transcriptomics
AI379514	0.0109356	1.18209	21.238	17.9665	transcriptomics
TCF3	0.010938	0.924858	53.9977	58.3848	transcriptomics
242347_at	0.0109457	0.908258	10.1374	11.1614	transcriptomics
KCTD1	0.010959	1.75909	254.885	144.896	transcriptomics
KDM5A	0.0109717	0.654805	36.6527	55.975	transcriptomics
SUGP2	0.0109731	0.737497	81.2568	110.179	transcriptomics
LINC00537	0.0109785	0.510069	15.0585	29.5225	transcriptomics
CSTB	0.0110043	1.3755	29.9553	21.7778	transcriptomics
KLF4	0.0110064	2.12116	79.2834	37.3775	transcriptomics
BC028053	0.0110148	0.937794	31.1832	33.2516	transcriptomics
LOC100128108	0.011015	0.635788	17.3987	27.3656	transcriptomics
PTPRH	0.0110216	1.82289	65.4525	35.9058	transcriptomics
SPACA1	0.0110216	0.93307	9.05003	9.6992	transcriptomics
HSD17B2	0.0110367	3.32444	28.954	8.70943	transcriptomics
AU144136	0.0110371	0.765472	7.99161	10.4401	transcriptomics
STAT5B	0.0110598	0.691638	73.0349	105.597	transcriptomics
NR4A3	0.0110683	1.09742	19.1064	17.4103	transcriptomics
PUM3	0.0110809	0.920503	13.933	15.1362	transcriptomics
AI523913	0.011121	0.924315	6.39429	6.91787	transcriptomics
PTPN22	0.01113	0.400966	6.08446	15.1745	transcriptomics
AI671903	0.0111343	0.906552	11.9703	13.2042	transcriptomics
AA700218	0.0111489	0.889239	31.8265	35.7907	transcriptomics
TIPRL	0.0111532	0.759652	143.722	189.194	transcriptomics
RAB9A	0.01116	1.52736	407.224	266.62	transcriptomics
AGR2	0.0111647	9.78155	285.96	29.2346	transcriptomics
AW592510	0.0111822	0.707631	14.1812	20.0404	transcriptomics
NR2F6	0.0112194	1.63545	526.703	322.054	transcriptomics
EPS8	0.0112273	3.89969	617.161	158.259	transcriptomics
AU146588	0.0112336	0.927396	6.18349	6.66758	transcriptomics
MUC4	0.0112389	1.14056	7.84851	6.88125	transcriptomics
IFNLR1	0.0112454	1.62783	49.7719	30.5755	transcriptomics
TANGO6	0.0112605	0.760388	61.4726	80.8437	transcriptomics
AZI2	0.0112849	0.755294	110.468	146.258	transcriptomics
AU146791	0.0113095	0.75299	26.756	35.533	transcriptomics
KATNB1	0.0113135	0.667959	146.064	218.672	transcriptomics
TGFBR3	0.0113229	2.21522	42.5758	19.2197	transcriptomics
IFFO1	0.0113417	0.601043	74.4838	123.924	transcriptomics
WDR59	0.0113465	0.762202	80.3837	105.463	transcriptomics
BC029790	0.0113567	1.07459	9.70718	9.03342	transcriptomics
TLR8	0.0113583	0.931707	8.2468	8.85128	transcriptomics
MAP1A	0.0113696	0.586112	34.3487	58.6044	transcriptomics
EPB41L5	0.0113788	2.39723	39.1191	16.3185	transcriptomics
ARPC1A	0.0113946	1.53401	1858.82	1211.74	transcriptomics
BBX	0.0114158	0.805596	8.15514	10.1231	transcriptomics
PLEKHA1	0.0114216	1.89542	149.485	78.8663	transcriptomics
MPHOSPH9	0.0114223	0.619004	46.0005	74.3138	transcriptomics
242878_at	0.0114557	0.653329	28.524	43.6594	transcriptomics
SH3BP4	0.0114557	3.97369	679.809	171.077	transcriptomics
INTS6	0.0114825	0.694682	87.3126	125.687	transcriptomics
LINC01123	0.0114853	1.5116	47.7122	31.564	transcriptomics
ECE1	0.0114859	1.2008	94.1955	78.4437	transcriptomics
PRSS2	0.0114948	2.14807	40.1859	18.7079	transcriptomics
PDLIM5	0.0114997	1.66873	114.06	68.3515	transcriptomics
RING1	0.0115023	0.810227	444.526	548.644	transcriptomics
SYMPK	0.0115158	0.740625	90.3227	121.955	transcriptomics
BC034050	0.0115231	1.05064	6.26544	5.96345	transcriptomics
SLC11A2	0.0115281	0.871744	14.9946	17.2007	transcriptomics
PCBP2	0.0115289	0.591727	85.6908	144.815	transcriptomics
LOC101930405	0.0115371	0.896055	12.7483	14.2271	transcriptomics
AJ012497	0.0115412	0.965052	5.89639	6.10992	transcriptomics
CUL9	0.0115606	0.829389	72.6964	87.6506	transcriptomics
RNF121	0.0115608	1.1715	69.214	59.0814	transcriptomics
TUSC8	0.0115642	1.05898	8.61277	8.13311	transcriptomics
CBY1	0.0115691	1.44897	244.481	168.728	transcriptomics
BMT2	0.0116226	0.636756	94.048	147.699	transcriptomics
PRRC2A	0.0116432	0.823864	205.456	249.381	transcriptomics
MIR24-2	0.0116502	1.10227	89.302	81.0162	transcriptomics
NEUROG3	0.0116614	1.07788	15.9434	14.7914	transcriptomics
CERS5	0.0116686	0.781579	252.331	322.847	transcriptomics
239226_at	0.0116876	1.08478	18.7158	17.2531	transcriptomics
BF223066	0.0116968	1.06251	10.5985	9.9749	transcriptomics
PRDM2	0.0116983	1.05811	9.65186	9.12182	transcriptomics
NCOR2	0.0117226	0.729777	389.373	533.551	transcriptomics
ITGB4	0.0117262	2.23866	92.5526	41.3429	transcriptomics
ARHGAP19	0.0117373	0.507987	26.5521	52.2692	transcriptomics
CRYBB3	0.0117703	1.06324	45.8628	43.1348	transcriptomics
RAPGEF5	0.0117816	1.25184	18.9785	15.1605	transcriptomics
SLC11A1	0.0117983	1.07312	102.258	95.2904	transcriptomics
239311_at	0.0118069	0.832489	35.2776	42.376	transcriptomics
KLHL24	0.0118091	1.51738	147.426	97.1588	transcriptomics
ATG10	0.0118119	0.828262	20.18	24.3643	transcriptomics
AW590062	0.0118135	0.92565	9.26722	10.0116	transcriptomics
HECA	0.0118215	0.820655	14.8557	18.1022	transcriptomics
AI255029	0.0118962	0.942179	5.37818	5.70824	transcriptomics
TBC1D5	0.0119013	0.72223	189.143	261.888	transcriptomics
DOK1	0.0119146	0.792251	85.7908	108.287	transcriptomics
1562677_at	0.0119414	0.933059	6.05869	6.49337	transcriptomics
HIST1H4L	0.0119557	0.915639	16.7054	18.2445	transcriptomics
KRT7	0.0119558	5.4189	306.767	56.6107	transcriptomics
AU145463	0.0119652	0.89124	8.34495	9.3633	transcriptomics
LSM6	0.011976	0.688931	243.395	353.294	transcriptomics
TCF3	0.0119809	0.773679	86.9964	112.445	transcriptomics
SLC39A10	0.0119881	1.65913	832.544	501.796	transcriptomics
PATJ	0.011989	1.23633	20.842	16.8579	transcriptomics
IRF6	0.0120001	1.95214	59.7933	30.6296	transcriptomics
ASH2L	0.0120044	0.729707	360.797	494.441	transcriptomics
WDR7	0.0120151	0.68679	59.9529	87.2944	transcriptomics
LOC101928140	0.0120163	0.961375	5.90559	6.14286	transcriptomics
AW301504	0.012017	0.941443	6.25109	6.6399	transcriptomics
AI741292	0.0120442	0.690672	42.9978	62.255	transcriptomics
UNC13B	0.0120476	1.88821	145.957	77.2992	transcriptomics
TBC1D32	0.012054	0.676985	10.5608	15.5997	transcriptomics
BG025371	0.0120563	0.771856	72.5112	93.9439	transcriptomics
TRIM7	0.0120575	1.47007	21.4367	14.5821	transcriptomics
CACFD1	0.0120871	1.17658	97.7107	83.0462	transcriptomics
THUMPD1	0.0121162	0.739653	307.746	416.068	transcriptomics
240733_at	0.0121213	0.853329	9.2803	10.8754	transcriptomics
HIBADH	0.0121307	1.30889	56.8344	43.4218	transcriptomics
AF055018	0.012139	0.788422	19.1256	24.2581	transcriptomics
AF086295	0.0121512	0.964608	5.39126	5.58906	transcriptomics
AV726646	0.0121564	0.848463	222.298	262.001	transcriptomics
AA261919	0.0121732	0.853158	7.40214	8.67617	transcriptomics
RARS2	0.0121818	0.87354	8.93534	10.2289	transcriptomics
SDC1	0.0121834	2.29442	440.669	192.061	transcriptomics
ELF3	0.0121976	2.3896	104.252	43.6275	transcriptomics
DHX30	0.0121987	0.662155	101.238	152.892	transcriptomics
KLHL24	0.0121997	1.64609	78.5521	47.7206	transcriptomics
EPS8L1	0.0122053	1.85735	84.4758	45.482	transcriptomics
MOAP1	0.0122159	1.53007	391.204	255.677	transcriptomics
CSTB	0.0122175	1.60391	3699.56	2306.59	transcriptomics
GIMAP2	0.0122364	0.280372	10.4422	37.244	transcriptomics
AK057554	0.0122608	0.935944	6.14911	6.56996	transcriptomics
PPM1E	0.0122639	0.486407	12.2566	25.1983	transcriptomics
GPR141	0.0122753	0.91866	7.34997	8.00076	transcriptomics
MIA2	0.0122872	1.24616	10.0442	8.06016	transcriptomics
HSDL1	0.0122899	0.722046	90.3203	125.089	transcriptomics
242724_x_at	0.0122925	0.865356	8.71006	10.0653	transcriptomics
ARHGAP5	0.0122978	0.941785	6.02532	6.39777	transcriptomics
MCOLN1	0.0123374	1.35407	156.725	115.744	transcriptomics
LOC728093	0.0123543	0.601663	67.7603	112.622	transcriptomics
OR7E156P	0.0123634	1.27356	73.727	57.8903	transcriptomics
ZNF630	0.012368	1.48293	31.1651	21.016	transcriptomics
NEDD1	0.0123712	0.700491	185.623	264.989	transcriptomics
PHC3	0.0123779	0.936312	7.96192	8.50349	transcriptomics
BF003032	0.0123825	0.690514	16.7788	24.299	transcriptomics
AI191905	0.0123827	1.8063	42.6196	23.595	transcriptomics
ABTB2	0.0123909	1.38519	124.218	89.6758	transcriptomics
ELF3	0.0124001	2.61012	50.6312	19.398	transcriptomics
TAF13	0.0124145	1.60157	17.1904	10.7335	transcriptomics
KLHL41	0.0124315	0.911864	10.1717	11.1549	transcriptomics
AL080077	0.0124352	0.91254	14.7434	16.1564	transcriptomics
TCF3	0.0124528	0.811086	292.633	360.791	transcriptomics
LOC101926997	0.0124563	1.07128	8.82075	8.23383	transcriptomics
SGMS2	0.0124617	1.72099	28.6	16.6183	transcriptomics
AI018256	0.0124691	0.672086	19.5468	29.0838	transcriptomics
GOSR1	0.0124766	0.831079	8.02269	9.65334	transcriptomics
TET3	0.0124813	0.913995	33.3287	36.4649	transcriptomics
MAGI1	0.0124859	1.3903	53.2475	38.2994	transcriptomics
TMEM45B	0.0124934	3.02074	22.9203	7.58764	transcriptomics
HEATR6	0.0125149	0.668119	127.997	191.578	transcriptomics
AL049337	0.0125172	0.820728	7.0337	8.57008	transcriptomics
SETD5	0.0125183	0.804201	290.161	360.807	transcriptomics
TMX2-CTNND1	0.0125412	2.26876	374.949	165.267	transcriptomics
HSD17B12	0.0125436	1.66474	1374.25	825.505	transcriptomics
BI599409	0.0125467	0.879076	13.5159	15.3752	transcriptomics
AU145807	0.0125674	1.12937	26.6035	23.5561	transcriptomics
KIAA1217	0.0126054	1.54918	26.6829	17.2239	transcriptomics
MCF2L	0.0126102	0.943202	12.0609	12.7871	transcriptomics
CTBP1	0.0126134	0.772608	821.536	1063.33	transcriptomics
PDIA4	0.0126318	1.32948	281.677	211.87	transcriptomics
AK024918	0.0126413	0.918233	8.94822	9.74504	transcriptomics
AGPAT5	0.0126605	0.572032	64.5438	112.833	transcriptomics
SBNO1	0.0126729	0.761407	183.123	240.506	transcriptomics
LOC101930306	0.0127009	0.860405	26.2943	30.5604	transcriptomics
KRT19	0.0127025	11.033	829.714	75.2027	transcriptomics
FAHD1	0.0127314	1.60418	486.981	303.571	transcriptomics
THEM6	0.0127325	1.62617	120.801	74.2856	transcriptomics
CMTM1	0.0127358	0.822825	20.4166	24.8128	transcriptomics
LOC100506922	0.0127627	1.76428	70.6654	40.0533	transcriptomics
AW134523	0.0127645	0.824901	27.4357	33.2593	transcriptomics
LOC100287590	0.0127646	0.763515	13.676	17.9119	transcriptomics
MRC2	0.0127685	0.852923	114.12	133.799	transcriptomics
216589_at	0.0127757	0.805314	17.1237	21.2634	transcriptomics
MPZL2	0.0127759	2.86982	21.9464	7.64729	transcriptomics
243763_x_at	0.0127779	0.913355	37.2454	40.7786	transcriptomics
CTAGE8	0.0127794	1.47603	165.649	112.225	transcriptomics
PSEN1	0.0127835	1.43757	288.478	200.671	transcriptomics
ZCCHC7	0.0127891	0.626232	30.1782	48.1902	transcriptomics
ZNF467	0.0128115	1.084	29.9694	27.6472	transcriptomics
CXADR	0.0128217	2.06842	23.8946	11.5521	transcriptomics
CBX5	0.0128228	0.559185	183.312	327.819	transcriptomics
ZNF688	0.012829	1.09218	13.1352	12.0265	transcriptomics
EVPL	0.0128493	1.37859	72.07	52.278	transcriptomics
FAM26F	0.0128547	1.07184	9.33299	8.70748	transcriptomics
NUTM2B-AS1	0.0128576	0.587158	46.291	78.8391	transcriptomics
N35099	0.0128646	0.929534	7.04063	7.57437	transcriptomics
CXADR	0.0128656	2.27219	35.24	15.5093	transcriptomics
PKP3	0.0128731	1.76773	178.151	100.779	transcriptomics
AW973791	0.0128897	0.94062	7.67068	8.15492	transcriptomics
AI242023	0.0128991	0.682298	17.731	25.9872	transcriptomics
SLC25A36	0.0129014	0.687132	37.0543	53.926	transcriptomics
SLC25A37	0.0129015	0.715141	38.0887	53.2604	transcriptomics
HIST1H1D	0.0129189	0.825617	36.9609	44.7676	transcriptomics
AW452384	0.0129355	1.11298	33.1413	29.777	transcriptomics
G3BP1	0.0129467	0.721458	414.889	575.07	transcriptomics
AW971892	0.0129574	0.894404	8.37663	9.3656	transcriptomics
HCFC2	0.0129853	0.757019	14.7938	19.5421	transcriptomics
LINC01315	0.0130402	1.3631	47.6899	34.9863	transcriptomics
IRX3	0.0130538	0.35711	105.075	294.237	transcriptomics
LGMN	0.0130591	2.41705	460.598	190.562	transcriptomics
KLC3	0.0130597	1.51667	47.5219	31.333	transcriptomics
LOC100507513	0.0130629	1.06959	18.1584	16.977	transcriptomics
KCNC2	0.013077	0.932448	9.83218	10.5445	transcriptomics
ALG13	0.0130811	0.674179	61.9969	91.9592	transcriptomics
AF085894	0.0130895	0.95124	6.30445	6.62761	transcriptomics
MSL1	0.0130993	0.918082	49.4579	53.8709	transcriptomics
N51961	0.0131119	0.685039	23.712	34.6141	transcriptomics
PKP2	0.0131124	3.70957	106.449	28.6958	transcriptomics
AU148090	0.0131193	0.848184	27.2332	32.1076	transcriptomics
PTPRN2	0.013148	0.438956	21.1369	48.1528	transcriptomics
ZNF252P	0.0131556	1.63215	30.2254	18.5188	transcriptomics
FAM114A2	0.013178	0.791856	78.1519	98.6946	transcriptomics
ATF1	0.0131792	0.724985	383.922	529.559	transcriptomics
SEMA6A	0.0131936	0.902134	8.97629	9.95006	transcriptomics
RABGAP1L	0.0131937	1.6452	25.5386	15.5231	transcriptomics
AF130116	0.0132149	0.952132	6.18542	6.4964	transcriptomics
MIR6845	0.013216	1.83847	167.686	91.2096	transcriptomics
ANAPC5	0.0132206	0.754421	795.287	1054.17	transcriptomics
ARFGEF3	0.0132268	2.70813	64.9898	23.998	transcriptomics
TRIM29	0.0132287	1.5591	37.2396	23.8853	transcriptomics
PGAP2	0.013235	1.35159	215.367	159.344	transcriptomics
USP30	0.0132377	0.718756	94.3692	131.295	transcriptomics
207743_at	0.013274	0.913089	23.2614	25.4755	transcriptomics
C9orf3	0.0132771	2.15007	239.996	111.622	transcriptomics
AL833513	0.0133008	0.842004	19.2948	22.9153	transcriptomics
SMARCC2	0.0133319	0.80186	141.817	176.86	transcriptomics
TNKS2	0.0133787	0.952953	5.19277	5.44913	transcriptomics
241885_at	0.0133965	0.603405	17.835	29.5572	transcriptomics
NEDD9	0.0134165	1.08321	15.9754	14.7482	transcriptomics
PXN-AS1	0.0134169	0.646913	39.2508	60.674	transcriptomics
ATG10	0.0134223	0.642099	41.3487	64.3961	transcriptomics
ENC1	0.0134225	2.43551	398.221	163.506	transcriptomics
RGL3	0.0134343	1.12932	45.7109	40.4765	transcriptomics
BC015876	0.0134404	0.829897	17.2016	20.7273	transcriptomics
ARL10	0.0134574	0.909329	28.9544	31.8415	transcriptomics
MIR6734	0.0134698	1.36987	525.296	383.464	transcriptomics
WNK1	0.0134785	0.744675	508.801	683.252	transcriptomics
C15orf38-AP3S2	0.0134861	1.33414	70.4316	52.7919	transcriptomics
AL831856	0.0134907	0.952535	7.58238	7.96021	transcriptomics
CTTN	0.0134973	1.8727	157.597	84.1549	transcriptomics
LATS1	0.0134985	0.790913	104.674	132.345	transcriptomics
TRIM29	0.0135038	2.3145	91.9478	39.7268	transcriptomics
SLC2A8	0.0135171	1.26204	78.7265	62.3802	transcriptomics
SNRPF	0.0135319	0.664262	1062.79	1599.96	transcriptomics
T91195	0.0135342	0.682119	51.7501	75.8666	transcriptomics
CES1P1	0.0135603	1.10527	37.661	34.074	transcriptomics
PARS2	0.0135774	1.25964	103.375	82.067	transcriptomics
GTF3C6	0.013582	0.717416	807.043	1124.93	transcriptomics
LAMB3	0.0135845	2.80061	201.733	72.0318	transcriptomics
SFMBT2	0.0136006	0.477693	14.5241	30.4047	transcriptomics
PPIAL4C	0.0136039	0.917135	7.70958	8.40616	transcriptomics
RCC1L	0.0136328	0.941187	7.93665	8.4326	transcriptomics
SLC35D2	0.0136443	1.95579	124.173	63.4899	transcriptomics
MAP3K7	0.0136487	0.761677	245.612	322.463	transcriptomics
TBC1D5	0.013704	0.729307	273.307	374.75	transcriptomics
PDZD8	0.0137065	1.53088	288.64	188.546	transcriptomics
LOC101927830	0.0137181	0.87704	7.4855	8.53496	transcriptomics
AKT3	0.0137185	0.785361	13.3821	17.0394	transcriptomics
MIR6791	0.0137648	1.29841	304.02	234.148	transcriptomics
OPLAH	0.0137721	1.58769	45.0342	28.3645	transcriptomics
LINC00957	0.0137783	1.13433	18.4056	16.2259	transcriptomics
AL109791	0.0137852	1.06895	6.74046	6.30571	transcriptomics
RAB3GAP2	0.0138004	0.722767	16.4236	22.7233	transcriptomics
CLIC5	0.0138099	2.71249	16.8192	6.20067	transcriptomics
PLPP3	0.0138113	2.95845	121.245	40.9826	transcriptomics
LOC101929177	0.0138311	1.31107	86.1385	65.701	transcriptomics
SYT5	0.0138416	1.09722	27.1728	24.7651	transcriptomics
CD9	0.0138703	1.2202	13.7948	11.3053	transcriptomics
PCDH1	0.0138704	1.32057	93.4153	70.7384	transcriptomics
AHI1	0.0138847	0.756627	25.4344	33.6155	transcriptomics
DSC2	0.0139002	3.04901	52.3374	17.1654	transcriptomics
WNK1	0.0139019	0.819758	53.2771	64.9913	transcriptomics
LOC100287015	0.0139038	0.754352	11.478	15.2157	transcriptomics
PROCA1	0.0139071	0.883083	34.143	38.6634	transcriptomics
ARFGEF2	0.0139106	1.47992	79.3652	53.6282	transcriptomics
AF086103	0.0139128	0.894836	16.5333	18.4764	transcriptomics
NREP	0.0139154	0.336749	169.897	504.521	transcriptomics
TLE4	0.013916	0.585963	11.9913	20.4642	transcriptomics
AI252087	0.0139657	0.71277	55.7892	78.271	transcriptomics
ZNF124	0.0139667	0.638932	10.7424	16.813	transcriptomics
LINC00837	0.0139717	0.957114	6.34047	6.62457	transcriptomics
AGR2	0.0139754	3.15324	44.1606	14.0048	transcriptomics
TNK1	0.0139893	1.13462	48.7576	42.9728	transcriptomics
LOC283585	0.0140101	1.06054	7.42123	6.99763	transcriptomics
APP	0.0140114	1.17042	188.031	160.653	transcriptomics
FAM105A	0.0140123	1.12908	11.2758	9.98675	transcriptomics
CNPPD1	0.0140166	1.20121	49.3932	41.1196	transcriptomics
AI340002	0.0140414	0.650535	16.2459	24.9731	transcriptomics
AF116689	0.0140466	0.962811	12.9866	13.4882	transcriptomics
INSIG1	0.0140487	0.519684	179.324	345.063	transcriptomics
SPPL3	0.0140629	0.864003	10.2452	11.8578	transcriptomics
AU147805	0.0140633	1.42812	76.7007	53.7073	transcriptomics
GCC1	0.0140846	1.06647	20.8311	19.5327	transcriptomics
PRPS1	0.0140939	0.68847	179.605	260.875	transcriptomics
HES1	0.0140962	2.49997	450.721	180.291	transcriptomics
LINC00205	0.0141142	0.919032	16.373	17.8155	transcriptomics
NUDT16	0.014118	1.35816	30.8339	22.7027	transcriptomics
KCTD1	0.0141184	1.61608	153.23	94.8157	transcriptomics
PTPN4	0.0141316	1.31315	151.225	115.162	transcriptomics
DLG4	0.0141327	0.873161	12.5119	14.3295	transcriptomics
GULP1	0.0141409	3.76984	444.232	117.839	transcriptomics
AK024907	0.014155	1.54759	9.16132	5.91975	transcriptomics
AW814026	0.014164	0.747989	45.9778	61.4686	transcriptomics
MAP3K9	0.0141708	2.16924	100.66	46.403	transcriptomics
C9orf135	0.0141873	0.93019	9.34012	10.0411	transcriptomics
SLC22A11	0.0141971	1.08993	12.8152	11.7578	transcriptomics
AA223204	0.014202	0.876873	25.0996	28.624	transcriptomics
TBC1D22A	0.0142186	1.22846	85.5747	69.6604	transcriptomics
BC012155	0.0142267	0.858426	14.229	16.5757	transcriptomics
SBK1	0.0142317	1.3265	49.6355	37.4185	transcriptomics
USP21	0.0142454	0.800783	170.488	212.901	transcriptomics
ALDH1L1	0.0142463	0.916916	41.2871	45.0282	transcriptomics
PPP1R13L	0.014264	1.90493	129.293	67.8729	transcriptomics
MYO6	0.0142655	2.71827	246.33	90.6201	transcriptomics
RFX7	0.014306	0.658588	207.68	315.342	transcriptomics
RAP2C	0.0143137	0.737809	209.243	283.6	transcriptomics
FRA10AC1	0.0143277	0.902748	28.0656	31.0891	transcriptomics
AW601184	0.0143445	0.824257	32.5567	39.4983	transcriptomics
RBMX2	0.0143531	0.760442	116.835	153.641	transcriptomics
C15orf52	0.0143585	1.96422	145.509	74.0795	transcriptomics
LMBRD1	0.0143605	0.921883	5.89348	6.39287	transcriptomics
KRR1	0.0143621	0.863914	15.9239	18.4323	transcriptomics
PRSS2	0.0143678	1.61473	18.6649	11.5591	transcriptomics
WWC1	0.0143821	1.1696	28.1942	24.1058	transcriptomics
CNOT6L	0.0143998	0.648709	72.791	112.209	transcriptomics
PLAC9	0.0144034	1.05606	57.5977	54.5402	transcriptomics
INSIG1	0.0144419	0.501652	385.435	768.333	transcriptomics
MICALL2	0.0144487	1.09695	80.5408	73.4228	transcriptomics
CNTNAP5	0.014452	1.07663	9.38065	8.71294	transcriptomics
B3GNT5	0.0144618	1.5023	64.5741	42.9834	transcriptomics
240548_at	0.0144943	0.952856	5.72112	6.00418	transcriptomics
NFYB	0.0144982	0.667277	118.723	177.922	transcriptomics
242797_x_at	0.0145048	0.719826	11.7255	16.2894	transcriptomics
EPPK1	0.0145138	3.03991	50.3558	16.5649	transcriptomics
TEX261	0.0145144	1.17332	99.1573	84.5101	transcriptomics
KHDRBS1	0.0145157	0.824374	1277.5	1549.66	transcriptomics
BC040322	0.0145238	0.940855	5.53604	5.88405	transcriptomics
CAST	0.0145403	2.21268	1092.52	493.754	transcriptomics
ARID5B	0.0145449	2.58781	501.579	193.823	transcriptomics
UHRF1BP1L	0.0145569	0.813949	12.6161	15.4999	transcriptomics
PPP1R15A	0.0145641	1.95678	220.487	112.679	transcriptomics
AU147889	0.0145739	0.703388	13.1967	18.7616	transcriptomics
SOX9	0.0145838	4.80225	230.637	48.0268	transcriptomics
STAU1	0.0145892	1.34964	556.026	411.982	transcriptomics
PRRC2A	0.014599	0.806492	211.54	262.297	transcriptomics
EPHB4	0.0146048	1.63136	214.919	131.742	transcriptomics
AL832493	0.0146183	0.906214	8.41621	9.28721	transcriptomics
BC042181	0.0146408	0.930272	29.0991	31.2802	transcriptomics
VPS53	0.0146421	0.866714	9.92543	11.4518	transcriptomics
ZMYM3	0.0146518	0.778627	48.756	62.618	transcriptomics
AF209975	0.0146942	0.910554	22.7155	24.9469	transcriptomics
LOC101928727	0.0147009	0.939317	8.53137	9.08253	transcriptomics
AA279691	0.0147055	0.814702	36.8015	45.1717	transcriptomics
OSBPL10	0.0147162	3.27491	271.89	83.0222	transcriptomics
241798_at	0.0147215	0.67326	41.022	60.9304	transcriptomics
LLGL2	0.0147227	1.88064	53.2462	28.3128	transcriptomics
ZNF280C	0.0147234	0.672199	27.1484	40.3873	transcriptomics
MYH14	0.0147437	1.11436	40.65	36.4782	transcriptomics
FOXA2	0.0147495	2.08408	23.8744	11.4556	transcriptomics
BC038097	0.0147605	0.960453	12.8479	13.3769	transcriptomics
CIRBP	0.0147709	0.688787	106.587	154.745	transcriptomics
FAM13A	0.014774	1.44804	31.538	21.7798	transcriptomics
HID1	0.0147852	1.27375	49.0387	38.4994	transcriptomics
LOC283357	0.0148216	0.552757	42.6151	77.0954	transcriptomics
CEACAM5	0.0148406	2.75106	35.0309	12.7336	transcriptomics
TMED8	0.0148655	0.709962	121.416	171.018	transcriptomics
FAM234B	0.0148768	0.683257	62.3903	91.3131	transcriptomics
BC033052	0.0148812	0.909559	8.33306	9.16165	transcriptomics
LOC101927406	0.0148966	0.934344	13.5054	14.4545	transcriptomics
RAB22A	0.0149014	1.35693	338.737	249.636	transcriptomics
VASH1	0.0149278	0.825553	9.27033	11.2292	transcriptomics
AK024805	0.0149332	0.641618	26.5557	41.3886	transcriptomics
SRSF4	0.0149338	0.719806	13.2152	18.3594	transcriptomics
LOC100288675	0.0149397	0.743426	19.7455	26.5601	transcriptomics
CCDC30	0.014962	1.15331	15.1805	13.1626	transcriptomics
OSBPL8	0.0149731	0.7026	59.4984	84.6832	transcriptomics
WDR17	0.0149753	0.803324	6.89518	8.58332	transcriptomics
OFCC1	0.0149776	0.947673	7.37763	7.78499	transcriptomics
FANCA	0.0149884	0.735652	49.9307	67.8728	transcriptomics
LRRC36	0.0149969	0.909134	49.353	54.2857	transcriptomics
AK021609	0.0150066	0.904149	20.4318	22.5978	transcriptomics
BCL2	0.0150072	0.333465	22.0644	66.1669	transcriptomics
PDCL	0.0150199	0.825311	150.801	182.72	transcriptomics
PAPD4	0.0150283	0.70282	19.7108	28.0453	transcriptomics
AF085852	0.0150332	1.06599	27.8353	26.1122	transcriptomics
ITPKC	0.0150465	1.31582	65.521	49.7947	transcriptomics
AU148234	0.0150589	0.890119	9.52192	10.6974	transcriptomics
UBA6	0.0150862	0.567019	124.305	219.226	transcriptomics
ZNF57	0.0150883	1.56353	69.034	44.1526	transcriptomics
EP400	0.0151002	0.794628	150.08	188.869	transcriptomics
RND3	0.0151074	4.15083	1065.47	256.689	transcriptomics
ARHGAP19	0.0151083	0.575917	80.0124	138.93	transcriptomics
PTP4A2	0.0151268	0.766364	2401.14	3133.16	transcriptomics
BCL10	0.0151284	1.48159	473.977	319.91	transcriptomics
MGST1	0.0151358	4.87972	3014.8	617.822	transcriptomics
OR2K2	0.0151491	0.929638	11.9429	12.8468	transcriptomics
TGFB1	0.0151532	0.47365	129.824	274.094	transcriptomics
IL27RA	0.0151558	0.787292	38.4532	48.8424	transcriptomics
HOOK1	0.0151627	3.91646	75.0446	19.1614	transcriptomics
220719_at	0.0151631	0.804591	10.9859	13.654	transcriptomics
CGN	0.0151706	1.96864	42.3018	21.4879	transcriptomics
SLC25A4	0.0151827	1.0781	9.23288	8.56405	transcriptomics
RPS16P5	0.0151991	0.683811	52.7298	77.1116	transcriptomics
ERFE	0.0152169	2.04683	84.7663	41.4135	transcriptomics
237600_at	0.0152339	0.74472	19.4388	26.1022	transcriptomics
AMIGO1	0.0152352	1.26832	32.4995	25.624	transcriptomics
GPRC5A	0.0152394	3.57762	458.223	128.08	transcriptomics
GPRC5A	0.015247	3.75396	293.495	78.1828	transcriptomics
LINC00630	0.0152589	0.865969	7.9103	9.13462	transcriptomics
AA889078	0.0152756	1.06024	13.8523	13.0652	transcriptomics
AW014631	0.0153006	0.952246	6.95806	7.30699	transcriptomics
SLC4A11	0.0153101	2.23463	69.0081	30.8812	transcriptomics
GULP1	0.0153142	2.70217	241.49	89.3688	transcriptomics
SCAF11	0.0153181	0.782944	195.308	249.453	transcriptomics
ZCCHC10	0.0153258	0.692506	103.186	149.004	transcriptomics
SAT1	0.0153352	2.09065	1215.27	581.288	transcriptomics
BMPR1B	0.0153362	1.2231	15.0416	12.2979	transcriptomics
TET2	0.0153548	0.870677	10.744	12.3399	transcriptomics
GPR157	0.0153577	1.68179	100.216	59.5888	transcriptomics
AIM1L	0.0153702	1.40865	33.7182	23.9365	transcriptomics
C11orf87	0.015376	0.964084	5.64405	5.85431	transcriptomics
AW444899	0.0153838	0.853357	31.8778	37.3557	transcriptomics
ABHD12	0.0153879	1.6051	509.617	317.498	transcriptomics
ZNF224	0.0154111	0.759509	36.786	48.434	transcriptomics
SCN9A	0.0154435	0.591871	7.27329	12.2886	transcriptomics
LRMP	0.0154549	0.514998	45.1737	87.7164	transcriptomics
CFAP20	0.0154658	0.746068	658.373	882.457	transcriptomics
PTPN7	0.0154745	0.810518	20.5848	25.3971	transcriptomics
CLEC4A	0.015494	0.870636	7.90913	9.08431	transcriptomics
#NAME?	0.0155241	0.960172	6.29493	6.55604	transcriptomics
FAM129B	0.0155265	1.33316	98.5991	73.9588	transcriptomics
BCR	0.0155646	1.5282	114.738	75.0806	transcriptomics
RUBCN	0.015627	1.0642	10.1113	9.50129	transcriptomics
THOC2	0.0156392	0.721115	164.434	228.028	transcriptomics
AW085142	0.0156512	0.938066	22.2985	23.7707	transcriptomics
IRF6	0.0156544	2.54211	24.1595	9.50371	transcriptomics
AW978350	0.0156585	0.726358	22.863	31.4762	transcriptomics
BAZ1A	0.0156626	0.685929	220.423	321.349	transcriptomics
RFC5	0.0156836	0.599891	161.44	269.115	transcriptomics
AW028622	0.015685	1.05678	7.9004	7.47589	transcriptomics
CCND1	0.0157178	3.9227	850.652	216.854	transcriptomics
TMEM39B	0.0157205	0.762612	84.9859	111.441	transcriptomics
CHDH	0.0157751	1.17058	20.6579	17.6476	transcriptomics
RNF103-CHMP3	0.0158012	1.45747	664.461	455.899	transcriptomics
CCDC181	0.0158143	0.592364	7.42323	12.5315	transcriptomics
TARBP2	0.0158453	0.78291	161.305	206.032	transcriptomics
LOC105373942	0.0158555	1.14778	11.5658	10.0767	transcriptomics
TARP	0.0158597	0.903508	7.01066	7.75938	transcriptomics
OSBPL3	0.015861	2.01357	197.572	98.1205	transcriptomics
UBE2R2	0.0158894	0.802773	594.261	740.26	transcriptomics
239866_at	0.0159004	1.61515	50.7844	31.4425	transcriptomics
SLC8A1	0.0159178	1.07304	14.0449	13.0889	transcriptomics
MROH1	0.0159182	1.36355	151.357	111.003	transcriptomics
TLE1	0.0159449	2.30686	399.193	173.046	transcriptomics
F11R	0.0159478	1.54747	38.3033	24.7522	transcriptomics
SNX5	0.0159738	0.595453	87.3697	146.728	transcriptomics
GNB4	0.0159818	0.256412	120.201	468.778	transcriptomics
EMC10	0.015987	1.52375	300.79	197.401	transcriptomics
ABCD3	0.0159935	1.42201	674.799	474.54	transcriptomics
BC039395	0.0159987	0.690994	18.2002	26.3391	transcriptomics
PDZD9	0.0160032	0.938574	6.68713	7.12477	transcriptomics
C4orf19	0.0160256	2.22977	44.8605	20.1189	transcriptomics
PPFIA1	0.0160281	1.44838	53.9565	37.2529	transcriptomics
ACSF3	0.0160298	0.86425	64.7113	74.8756	transcriptomics
TAF9B	0.0160377	0.781375	35.9198	45.97	transcriptomics
MBNL1	0.01604	0.672425	214.208	318.561	transcriptomics
ESD	0.016046	0.675611	48.0854	71.1733	transcriptomics
UBE2I	0.0160509	0.830988	11.319	13.6212	transcriptomics
MGST1	0.0160588	4.5435	3181.18	700.161	transcriptomics
SLC2A12	0.01607	2.07717	20.7791	10.0035	transcriptomics
IGFLR1	0.0160721	0.808464	80.882	100.044	transcriptomics
CLDN3	0.0160722	3.69818	104.678	28.3052	transcriptomics
SARNP	0.0160736	0.733132	431.629	588.747	transcriptomics
ZNF440	0.0160784	1.48268	16.2988	10.9928	transcriptomics
SLC4A11	0.0160835	1.36974	65.7645	48.0123	transcriptomics
LAMA2	0.0160877	0.962016	5.93465	6.16898	transcriptomics
LINC00527	0.0160937	1.08383	19.7806	18.2506	transcriptomics
MGST1	0.0160959	4.65298	1507.15	323.91	transcriptomics
STK26	0.0161084	0.405897	66.2668	163.26	transcriptomics
RNASEL	0.0161241	0.56708	28.6587	50.5373	transcriptomics
ENPP5	0.0161419	2.59426	21.2922	8.20744	transcriptomics
CHMP2A	0.0161864	1.37181	976.917	712.138	transcriptomics
PFKFB2	0.0161868	1.39398	22.4454	16.1017	transcriptomics
ACER3	0.0162097	1.24626	25.1967	20.2179	transcriptomics
LOC100506651	0.0162129	0.794319	54.1909	68.2231	transcriptomics
DDO	0.0162177	0.828774	41.689	50.302	transcriptomics
SMURF1	0.0162273	1.38743	91.6056	66.0252	transcriptomics
HGS	0.0162466	0.889819	15.8983	17.8669	transcriptomics
N4BP2L1	0.0162625	0.856485	11.6774	13.6341	transcriptomics
LINC00857	0.01627	1.47443	55.8204	37.8589	transcriptomics
ZSCAN16-AS1	0.0162835	0.878153	6.72727	7.6607	transcriptomics
STK26	0.0162898	0.369532	184.776	500.025	transcriptomics
DBP	0.0163208	1.08953	42.5924	39.0925	transcriptomics
KIAA1671	0.0163269	2.36815	278.53	117.615	transcriptomics
ZNF460	0.016336	1.0666	36.7054	34.4134	transcriptomics
PPIL6	0.0163411	1.06493	20.4908	19.2414	transcriptomics
ATP6V1C1	0.0163492	1.5673	229.573	146.477	transcriptomics
ZXDC	0.0163566	0.752106	104.842	139.398	transcriptomics
AI809719	0.0163634	0.794071	14.8692	18.7253	transcriptomics
LOC283922	0.016369	0.861856	5.29628	6.1452	transcriptomics
AF222858	0.0163864	0.921713	6.5767	7.1353	transcriptomics
TMX2	0.0163901	1.34087	1142.89	852.35	transcriptomics
AK025317	0.0163914	1.29736	20.5641	15.8508	transcriptomics
ABHD17C	0.0163965	2.14581	210.712	98.1973	transcriptomics
KDM5A	0.0164009	0.816287	13.5285	16.5732	transcriptomics
ETV6	0.0164029	0.704023	33.0458	46.9385	transcriptomics
PGAP2	0.0164163	1.26323	262.042	207.439	transcriptomics
KRR1	0.0164183	0.72894	262.111	359.578	transcriptomics
SRGAP3	0.0164485	1.07426	28.8043	26.8131	transcriptomics
IGHMBP2	0.0164584	1.07942	10.3433	9.5822	transcriptomics
NPAS2	0.016459	1.8673	64.3503	34.4618	transcriptomics
TAF9B	0.0164594	0.761473	17.5691	23.0725	transcriptomics
PLLP	0.0164724	2.08879	93.8089	44.9105	transcriptomics
AA705029	0.0165278	0.759119	21.1709	27.8887	transcriptomics
AU147118	0.0165315	0.959104	6.37082	6.64247	transcriptomics
TSC22D1	0.0165467	2.62903	1249.95	475.443	transcriptomics
BC037819	0.0165528	0.944165	6.4754	6.85834	transcriptomics
BF515913	0.0165745	0.49459	34.8837	70.5305	transcriptomics
ESR2	0.016579	0.938376	35.3551	37.677	transcriptomics
CTBP1	0.0166014	0.777194	482.436	620.74	transcriptomics
DHODH	0.0166182	0.782004	64.485	82.4612	transcriptomics
TRA2A	0.0166261	0.576102	77.7852	135.02	transcriptomics
ARF4	0.0166271	1.36494	3048.75	2233.62	transcriptomics
IGSF6	0.0166517	0.952183	5.67753	5.96264	transcriptomics
SSH3	0.0166598	1.44169	212.89	147.667	transcriptomics
FAM162A	0.0166615	1.11641	25.364	22.7194	transcriptomics
ADGRF1	0.016667	1.34364	17.7056	13.1773	transcriptomics
GMEB1	0.0166906	0.749772	63.467	84.6484	transcriptomics
TCF4	0.0166915	0.659376	8.47503	12.8531	transcriptomics
PPL	0.0166964	3.20654	220.153	68.6573	transcriptomics
RPL36A-HNRNPH2	0.016716	0.808183	7593.23	9395.44	transcriptomics
LONRF3	0.0167384	1.60566	44.9785	28.0125	transcriptomics
SRSF1	0.0167482	0.604316	112.075	185.458	transcriptomics
AR	0.0167509	0.447394	18.2626	40.8199	transcriptomics
CAMSAP3	0.0167538	1.67035	32.0337	19.1778	transcriptomics
PCBP2	0.0167659	0.893172	19.0083	21.2817	transcriptomics
ENC1	0.0167983	2.22323	98.2017	44.1708	transcriptomics
PKD2L2	0.0168009	0.940683	9.15417	9.73141	transcriptomics
AL833020	0.0168071	0.930097	5.96267	6.41081	transcriptomics
CCDC152	0.0168103	0.909582	6.1125	6.72012	transcriptomics
FOXA2	0.0168291	2.09218	54.1439	25.8791	transcriptomics
EME2	0.0168296	1.12708	77.7573	68.9901	transcriptomics
[truncated: 63,869 more rows]
