# Supplementary material for: Multi-Omics Analysis of NCI-60 Cell Line Data Reveals Novel Metabolic Processes Linked with Resistance to Alkylating Anti-Cancer Agents
Source: Int J Mol Sci. 2023 Aug 26;24(17):13242. doi: 10.3390/ijms241713242 (PMC10487847; doi:10.3390/ijms241713242)
Supplement: Supplementary file 1 [file ijms-24-13242-s001.zip › Supplemental Table S3.xlsx]

## Sheet: Sheet3
Supplemental Table S3. Genes significantly correlated with IC50 values of alkylating agents in the CREAMMIST database
drug_name	gene	correlation	pvalue
Dacarbazine	A1BG	-0.200372	8.83735e-11
Dacarbazine	A2M-AS1	0.210989	8.08784e-12
Dacarbazine	A4GALT	0.253689	1.41444e-16
Dacarbazine	A4GNT	0.280352	4.87946e-20
Dacarbazine	AADAC	0.23565	1.88718e-14
Dacarbazine	AADACP1	0.25194	2.31352e-16
Dacarbazine	AADAT	0.226885	1.76585e-13
Dacarbazine	AAMDC	0.234045	2.86126e-14
Dacarbazine	AASDH	-0.248912	5.37266e-16
Dacarbazine	ABCA4	0.261077	1.69909e-17
Dacarbazine	ABCA7	-0.223689	3.90079e-13
Dacarbazine	ABCB7	-0.235516	1.954e-14
Dacarbazine	ABCB10	-0.281537	3.35288e-20
Dacarbazine	ABCC3	0.385369	9.01747e-38
Dacarbazine	ABCC6	0.203939	4.01443e-11
Dacarbazine	ABCC6P2	0.251082	2.94036e-16
Dacarbazine	ABCD2	-0.22458	3.13103e-13
Dacarbazine	ABCE1	-0.22844	1.19548e-13
Dacarbazine	ABCG2	0.239249	7.33657e-15
Dacarbazine	ABHD2	0.208043	1.59068e-11
Dacarbazine	ABHD4	0.251751	2.43875e-16
Dacarbazine	ABHD11	0.287951	4.25847e-21
Dacarbazine	ABHD12	0.268194	2.06768e-18
Dacarbazine	ABHD15-AS1	-0.27161	7.35475e-19
Dacarbazine	ABHD16B	-0.241138	4.43982e-15
Dacarbazine	ABHD17A	-0.233379	3.39793e-14
Dacarbazine	ABHD17B	-0.252794	1.82022e-16
Dacarbazine	ABHD18	-0.365531	7.00639e-34
Dacarbazine	ABI3	-0.266369	3.57038e-18
Dacarbazine	ABI3BP	0.204671	3.40816e-11
Dacarbazine	ABLIM3	0.386583	5.10829e-38
Dacarbazine	ABRAXAS1	-0.305522	1.1319e-23
Dacarbazine	ABT1	-0.24301	2.68794e-15
Dacarbazine	ABTB2	0.289547	2.528e-21
Dacarbazine	ACAD11	-0.219311	1.13306e-12
Dacarbazine	ACADM	-0.279799	5.80949e-20
Dacarbazine	ACBD6	-0.300867	5.66906e-23
Dacarbazine	ACO2	-0.202705	5.2839e-11
Dacarbazine	ACOT1	0.210468	9.1222e-12
Dacarbazine	ACOT9	0.255084	9.52982e-17
Dacarbazine	ACOX2	0.228214	1.26528e-13
Dacarbazine	ACP2	0.2945	4.90007e-22
Dacarbazine	ACP7	0.248949	5.31791e-16
Dacarbazine	ACRBP	-0.244888	1.61785e-15
Dacarbazine	ACSF3	-0.335807	1.52816e-28
Dacarbazine	ACSL3	0.201145	7.45725e-11
Dacarbazine	ACSM6	0.245918	1.22234e-15
Dacarbazine	ACTBL2	0.376919	4.42001e-36
Dacarbazine	ACTBP1	0.221562	6.56798e-13
Dacarbazine	ACTBP7	0.300884	5.63745e-23
Dacarbazine	ACTBP12	-0.231606	5.35582e-14
Dacarbazine	ACTC1	0.214121	3.89688e-12
Dacarbazine	ACTG1P17	-0.368578	1.84287e-34
Dacarbazine	ACTG1P24	-0.212717	5.4126e-12
Dacarbazine	ACTG2	0.211336	7.46294e-12
Dacarbazine	ACTN1	0.339408	3.69499e-29
Dacarbazine	ACTN1-AS1	0.253299	1.57913e-16
Dacarbazine	ACTN4	0.306269	8.71701e-24
Dacarbazine	ACTR8	-0.209626	1.10728e-11
Dacarbazine	ACVR1	0.319941	6.37894e-26
Dacarbazine	ACVR2B	-0.228796	1.09291e-13
Dacarbazine	ADA	-0.24018	5.73161e-15
Dacarbazine	ADA2	-0.306642	7.64839e-24
Dacarbazine	ADAM9	0.410083	5.24086e-43
Dacarbazine	ADAM12	0.315697	3.01713e-25
Dacarbazine	ADAM22	-0.230389	7.30298e-14
Dacarbazine	ADAMTS9	0.226575	1.90803e-13
Dacarbazine	ADAMTS12	0.239256	7.32248e-15
Dacarbazine	ADAMTS15	0.359373	9.97381e-33
Dacarbazine	ADAMTS16	0.277384	1.23937e-19
Dacarbazine	ADAMTSL5	0.248287	6.38354e-16
Dacarbazine	ADAT2	-0.395043	9.08651e-40
Dacarbazine	ADCY6	0.230517	7.06792e-14
Dacarbazine	ADCY9	0.213427	4.58538e-12
Dacarbazine	ADGRF1	0.225952	2.22845e-13
Dacarbazine	ADGRF4	0.320067	6.0884e-26
Dacarbazine	ADGRF5	0.252846	1.79408e-16
Dacarbazine	ADGRG1	0.324363	1.2301e-26
Dacarbazine	ADGRG2	0.210742	8.56181e-12
Dacarbazine	ADGRG6	0.301574	4.44784e-23
Dacarbazine	ADGRL2	0.22024	9.0532e-13
Dacarbazine	ADIRF-AS1	0.200618	8.37332e-11
Dacarbazine	ADM	0.352093	2.13857e-31
Dacarbazine	ADM5	-0.271117	8.54577e-19
Dacarbazine	ADNP2	-0.237293	1.22826e-14
Dacarbazine	ADO	-0.211428	7.30584e-12
Dacarbazine	ADORA1	0.31376	6.08275e-25
Dacarbazine	ADORA2B	0.283216	1.96373e-20
Dacarbazine	ADRA1A	-0.256688	6.03226e-17
Dacarbazine	ADRA1B	0.310808	1.75276e-24
Dacarbazine	ADRA1D	0.212535	5.64781e-12
Dacarbazine	ADRM1	0.208827	1.33004e-11
Dacarbazine	ADSL	-0.217162	1.89696e-12
Dacarbazine	AFAP1	0.308718	3.68106e-24
Dacarbazine	AFAP1L1	0.309562	2.7301e-24
Dacarbazine	AFAP1L2	0.247803	7.29479e-16
Dacarbazine	AFF2-IT1	-0.246725	9.80559e-16
Dacarbazine	AFMID	-0.316658	2.12751e-25
Dacarbazine	AFTPH	-0.261283	1.59991e-17
Dacarbazine	AGAP2	-0.399325	1.13009e-40
Dacarbazine	AGAP2-AS1	0.313707	6.20088e-25
Dacarbazine	AGAP5	-0.201306	7.19762e-11
Dacarbazine	AGAP6	-0.26477	5.74199e-18
Dacarbazine	AGER	-0.273083	4.68908e-19
Dacarbazine	AGO3	-0.262424	1.14605e-17
Dacarbazine	AGPAT5	-0.262309	1.18536e-17
Dacarbazine	AGR2	0.254315	1.1852e-16
Dacarbazine	AGR3	0.210744	8.55796e-12
Dacarbazine	AGRN	0.331742	7.42204e-28
Dacarbazine	AGT	0.208135	1.55778e-11
Dacarbazine	AGTPBP1	-0.310741	1.79494e-24
Dacarbazine	AHNAK	0.361377	4.23057e-33
Dacarbazine	AHNAK2	0.352099	2.13273e-31
Dacarbazine	AHR	0.23031	7.44949e-14
Dacarbazine	AHSA2P	-0.249811	4.18799e-16
Dacarbazine	AICDA	-0.228005	1.33373e-13
Dacarbazine	AIF1	-0.228388	1.21131e-13
Dacarbazine	AIF1L	0.242963	2.72262e-15
Dacarbazine	AIFM2	0.259323	2.82699e-17
Dacarbazine	AIPL1	-0.22085	7.80881e-13
Dacarbazine	AJUBA	0.341106	1.8794e-29
Dacarbazine	AK1	0.255452	8.5841e-17
Dacarbazine	AK3P5	0.298743	1.17142e-22
Dacarbazine	AKAP8	-0.200318	8.94301e-11
Dacarbazine	AKAP8L	-0.329742	1.60054e-27
Dacarbazine	AKAP12	0.228363	1.2188e-13
Dacarbazine	AKIRIN2	-0.201414	7.02892e-11
Dacarbazine	AKNA	-0.323293	1.83635e-26
Dacarbazine	AKR1A1	-0.201062	7.59535e-11
Dacarbazine	AKR1B10	0.366161	5.32314e-34
Dacarbazine	AKR1C1	0.240647	5.06088e-15
Dacarbazine	AKR1C2	0.232176	4.62828e-14
Dacarbazine	AKR1C3	0.21982	1.00222e-12
Dacarbazine	AKTIP	0.268032	2.1706e-18
Dacarbazine	ALCAM	0.284179	1.4424e-20
Dacarbazine	ALDH1A3	0.342487	1.08124e-29
Dacarbazine	ALDH3A1	0.219306	1.13439e-12
Dacarbazine	ALDH3A2	0.22039	8.73058e-13
Dacarbazine	ALDH3B1	0.285352	9.88868e-21
Dacarbazine	ALDH5A1	-0.24146	4.07378e-15
Dacarbazine	ALDH7A1	0.306719	7.44302e-24
Dacarbazine	ALDH16A1	-0.213912	4.09213e-12
Dacarbazine	ALG10	-0.212004	6.39116e-12
Dacarbazine	ALG10B	-0.233467	3.32138e-14
Dacarbazine	ALK	0.224796	2.96854e-13
Dacarbazine	ALKBH3-AS1	0.211538	7.12192e-12
Dacarbazine	ALKBH7	-0.249166	5.00837e-16
Dacarbazine	ALMS1	-0.206843	2.08963e-11
Dacarbazine	ALOXE3	0.239141	7.54851e-15
Dacarbazine	ALPK3	0.235758	1.83483e-14
Dacarbazine	ALPG	0.241303	4.24879e-15
Dacarbazine	ALS2CL	0.294852	4.35563e-22
Dacarbazine	ALX4	0.203796	4.14526e-11
Dacarbazine	AMACR	0.216828	2.054e-12
Dacarbazine	AMD1P3	-0.277521	1.1874e-19
Dacarbazine	AMER1	-0.23475	2.38394e-14
Dacarbazine	AMER2	-0.201962	6.22883e-11
Dacarbazine	AMIGO2	0.371821	4.37629e-35
Dacarbazine	AMOTL2	0.409458	7.20267e-43
Dacarbazine	AMY2B	-0.260096	2.25991e-17
Dacarbazine	ANAPC1	-0.256623	6.14684e-17
Dacarbazine	ANAPC1P1	-0.231561	5.41664e-14
Dacarbazine	ANAPC5	-0.292365	9.97786e-22
Dacarbazine	ANG	0.208909	1.3051e-11
Dacarbazine	ANGEL2	-0.291891	1.16759e-21
Dacarbazine	ANGPTL3	0.209362	1.1765e-11
Dacarbazine	ANGPTL4	0.250886	3.10594e-16
Dacarbazine	ANGPTL5	0.283418	1.84074e-20
Dacarbazine	ANGPTL6	-0.292495	9.55783e-22
Dacarbazine	ANKLE1	-0.372045	3.96033e-35
Dacarbazine	ANKMY1	-0.257115	5.33906e-17
Dacarbazine	ANKRD1	0.398902	1.39038e-40
Dacarbazine	ANKRD2	0.361541	3.94206e-33
Dacarbazine	ANKRD16	-0.252038	2.25071e-16
Dacarbazine	ANKRD20A18P	-0.201752	6.52448e-11
Dacarbazine	ANKRD23	-0.233595	3.21406e-14
Dacarbazine	ANKRD29	0.222042	5.8415e-13
Dacarbazine	ANKRD34B	0.200853	7.95274e-11
Dacarbazine	ANKRD36	-0.232331	4.44886e-14
Dacarbazine	ANKRD36B	-0.212767	5.35077e-12
Dacarbazine	ANKRD36BP2	-0.209059	1.26115e-11
Dacarbazine	ANKRD36C	-0.29139	1.37794e-21
Dacarbazine	ANKRD44	-0.212893	5.19468e-12
Dacarbazine	ANKRD44-IT1	-0.268253	2.0315e-18
Dacarbazine	ANKRD46	-0.280536	4.603e-20
Dacarbazine	ANKRD49	-0.258653	3.43122e-17
Dacarbazine	ANKZF1	-0.22326	4.33506e-13
Dacarbazine	ANLN	0.357071	2.65148e-32
Dacarbazine	ANO1	0.25252	1.96585e-16
Dacarbazine	ANO2	0.203978	3.98028e-11
Dacarbazine	ANO10	0.236855	1.37762e-14
Dacarbazine	ANP32A	-0.317571	1.52381e-25
Dacarbazine	ANP32B	-0.298252	1.38398e-22
Dacarbazine	ANP32BP1	-0.200014	9.55867e-11
Dacarbazine	ANP32E	-0.245644	1.3171e-15
Dacarbazine	ANTXR1	0.2453	1.44652e-15
Dacarbazine	ANTXRLP1	-0.268137	2.10347e-18
Dacarbazine	ANXA1	0.342421	1.11055e-29
Dacarbazine	ANXA2	0.445837	0
Dacarbazine	ANXA2P1	0.202242	5.85429e-11
Dacarbazine	ANXA2P2	0.347861	1.22463e-30
Dacarbazine	ANXA3	0.271475	7.66503e-19
Dacarbazine	ANXA4	0.306893	7.00223e-24
Dacarbazine	ANXA5	0.31805	1.27865e-25
Dacarbazine	ANXA7	0.209387	1.16975e-11
Dacarbazine	ANXA8	0.267088	2.88016e-18
Dacarbazine	ANXA8L1	0.309766	2.53919e-24
Dacarbazine	ANXA10	0.312979	8.05683e-25
Dacarbazine	AOAH	-0.218877	1.25785e-12
Dacarbazine	AOX1	0.286501	6.82152e-21
Dacarbazine	AP1M2	0.300711	5.98167e-23
Dacarbazine	AP2M1	0.265504	4.61789e-18
Dacarbazine	AP2S1	0.210631	8.78471e-12
Dacarbazine	AP3M1	-0.203219	4.71374e-11
Dacarbazine	AP4B1	-0.316081	2.62445e-25
Dacarbazine	APAF1	-0.207298	1.88459e-11
Dacarbazine	APBA3	-0.251819	2.39326e-16
Dacarbazine	APBB2	0.223073	4.53819e-13
Dacarbazine	APCDD1L	0.291564	1.30093e-21
Dacarbazine	APCDD1L-DT	0.222765	4.89485e-13
Dacarbazine	APLN	0.202024	6.14307e-11
Dacarbazine	APLP2	0.33894	4.44811e-29
Dacarbazine	APMAP	0.349819	5.48016e-31
Dacarbazine	APOBEC3D	-0.220274	8.97845e-13
Dacarbazine	APOBR	-0.223505	4.08115e-13
Dacarbazine	APOC2	-0.265595	4.49447e-18
Dacarbazine	APOL4	-0.26954	1.37845e-18
Dacarbazine	APP	0.372082	3.89645e-35
Dacarbazine	ARAP3	0.250789	3.19066e-16
Dacarbazine	AREG	0.262728	1.04829e-17
Dacarbazine	ARF4	0.336891	9.9895e-29
Dacarbazine	ARF4-AS1	-0.265943	4.05314e-18
Dacarbazine	ARFGEF3	0.284373	1.3551e-20
Dacarbazine	ARGLU1	-0.299063	1.05047e-22
Dacarbazine	ARHGAP4	-0.413596	8.68805e-44
Dacarbazine	ARHGAP5-AS1	0.291245	1.4458e-21
Dacarbazine	ARHGAP9	-0.365946	5.84743e-34
Dacarbazine	ARHGAP12	0.21377	4.23077e-12
Dacarbazine	ARHGAP15	-0.415547	3.22299e-44
Dacarbazine	ARHGAP19	-0.35537	5.43417e-32
Dacarbazine	ARHGAP19-SLIT1	-0.208174	1.54381e-11
Dacarbazine	ARHGAP25	-0.253396	1.53642e-16
Dacarbazine	ARHGAP27P2	-0.211769	6.74922e-12
Dacarbazine	ARHGAP28	0.20372	4.21629e-11
Dacarbazine	ARHGAP29	0.375944	6.87377e-36
Dacarbazine	ARHGAP30	-0.224324	3.33556e-13
Dacarbazine	ARHGAP33	-0.226521	1.93345e-13
Dacarbazine	ARHGAP39	0.218046	1.53543e-12
Dacarbazine	ARHGAP45	-0.261496	1.5033e-17
Dacarbazine	ARHGEF1	-0.314387	4.84988e-25
Dacarbazine	ARHGEF2	-0.283318	1.90082e-20
Dacarbazine	ARHGEF5	0.300486	6.46018e-23
Dacarbazine	ARHGEF6	-0.251216	2.83259e-16
Dacarbazine	ARHGEF7	-0.239475	6.9097e-15
Dacarbazine	ARHGEF10L	0.279367	6.65631e-20
Dacarbazine	ARHGEF16	0.257251	5.13466e-17
Dacarbazine	ARHGEF17	0.300567	6.28339e-23
Dacarbazine	ARHGEF28	0.319911	6.45006e-26
Dacarbazine	ARHGEF34P	0.295245	3.81765e-22
Dacarbazine	ARHGEF35	0.264276	6.64376e-18
Dacarbazine	ARHGEF37	0.279483	6.4179e-20
Dacarbazine	ARID1A	-0.318793	9.73788e-26
Dacarbazine	ARID1B	-0.258648	3.43629e-17
Dacarbazine	ARID2	-0.279375	6.63972e-20
Dacarbazine	ARID3A	-0.322331	2.62927e-26
Dacarbazine	ARID3B	-0.234198	2.75021e-14
Dacarbazine	ARID4A	-0.256921	5.64448e-17
Dacarbazine	ARID4B	-0.222865	4.77579e-13
Dacarbazine	ARID5A	-0.26289	9.9962e-18
Dacarbazine	ARIH1	-0.205322	2.94502e-11
Dacarbazine	ARIH2	-0.218597	1.34564e-12
Dacarbazine	ARL1	0.236808	1.39486e-14
Dacarbazine	ARL4A	0.249632	4.40109e-16
Dacarbazine	ARL4C	0.210469	9.1193e-12
Dacarbazine	ARL4D	0.294173	5.46626e-22
Dacarbazine	ARL5A	-0.307948	4.8313e-24
Dacarbazine	ARL11	-0.309927	2.39862e-24
Dacarbazine	ARL14	0.278996	7.48089e-20
Dacarbazine	ARL14EP	-0.250497	3.46169e-16
Dacarbazine	ARL14EPL	0.22168	6.38165e-13
Dacarbazine	ARL17A	-0.232185	4.61842e-14
Dacarbazine	ARMC6	-0.201376	7.08767e-11
Dacarbazine	ARMC9	0.274718	2.8356e-19
Dacarbazine	ARMC12	-0.236	1.72276e-14
Dacarbazine	ARMH1	-0.243262	2.51154e-15
Dacarbazine	ARMH4	0.226522	1.93331e-13
Dacarbazine	ARMS2	0.26056	1.97507e-17
Dacarbazine	ARNT	-0.209083	1.25428e-11
Dacarbazine	ARNT2	0.280589	4.52775e-20
Dacarbazine	ARPC1A	0.291619	1.27775e-21
Dacarbazine	ARPC4-TTLL3	-0.28572	8.78323e-21
Dacarbazine	ARPIN	0.307616	5.43108e-24
Dacarbazine	ARPP21-AS1	-0.212925	5.15645e-12
Dacarbazine	ARRB2	-0.310594	1.89195e-24
Dacarbazine	ARRDC2	-0.207984	1.61213e-11
Dacarbazine	ARSD	0.258669	3.41542e-17
Dacarbazine	ARSL	0.237898	1.0478e-14
Dacarbazine	ARSH	0.229168	9.95012e-14
Dacarbazine	ARSI	0.290244	2.01048e-21
Dacarbazine	ARSJ	0.402865	1.97051e-41
Dacarbazine	ASAH2B	0.204987	3.17538e-11
Dacarbazine	ASAP2	0.251017	2.99391e-16
Dacarbazine	ASAP3	0.200724	8.18067e-11
Dacarbazine	ASB8	-0.215113	3.08484e-12
Dacarbazine	ASB9	0.287535	4.87631e-21
Dacarbazine	ASB12	-0.215296	2.95447e-12
Dacarbazine	ASCL5	0.217573	1.71968e-12
Dacarbazine	ASF1A	-0.205012	3.15751e-11
Dacarbazine	ASH1L-AS1	-0.253833	1.35805e-16
Dacarbazine	ASH1L-IT1	-0.202145	5.98184e-11
Dacarbazine	ASH2L	-0.200727	8.17575e-11
Dacarbazine	ASIC5	0.243102	2.6223e-15
Dacarbazine	ASLP1	-0.228835	1.08221e-13
Dacarbazine	ASMTL	-0.200702	8.22114e-11
Dacarbazine	ASPH	0.42235	1.4013e-45
Dacarbazine	ASPHD1	0.214661	3.43152e-12
Dacarbazine	ASPRV1	-0.206657	2.1792e-11
Dacarbazine	ASS1P10	0.263539	8.25731e-18
Dacarbazine	ATAD2B	-0.294708	4.57151e-22
Dacarbazine	ATAD5	-0.306953	6.85648e-24
Dacarbazine	ATF5	-0.219346	1.12373e-12
Dacarbazine	ATF7IP2	-0.201297	7.21198e-11
Dacarbazine	ATG2B	-0.214218	3.80881e-12
Dacarbazine	ATG4C	-0.307077	6.5651e-24
Dacarbazine	ATG9A	0.212479	5.72157e-12
Dacarbazine	ATG10-IT1	-0.212339	5.91196e-12
Dacarbazine	ATG16L1	0.20578	2.65696e-11
Dacarbazine	ATG16L2	-0.334181	2.88371e-28
Dacarbazine	ATM	-0.281307	3.60586e-20
Dacarbazine	ATOH8	0.22523	2.66583e-13
Dacarbazine	ATP1A3	-0.225979	2.21327e-13
Dacarbazine	ATP1B1	0.336783	1.04213e-28
Dacarbazine	ATP2A3	-0.310909	1.69104e-24
Dacarbazine	ATP2C1	0.216395	2.27674e-12
Dacarbazine	ATP2C2	0.303027	2.69463e-23
Dacarbazine	ATP2C2-AS1	0.245787	1.26674e-15
Dacarbazine	ATP5F1A	-0.217072	1.93802e-12
Dacarbazine	ATP5F1AP3	-0.217704	1.66645e-12
Dacarbazine	ATP5F1D	-0.260286	2.13887e-17
Dacarbazine	ATP5MC1P4	0.246179	1.13832e-15
Dacarbazine	ATP5MC2	-0.242392	3.17404e-15
Dacarbazine	ATP5PO	-0.27855	8.6033e-20
Dacarbazine	DMAC2L	-0.239629	6.63331e-15
Dacarbazine	ATP6AP1	0.269687	1.31854e-18
Dacarbazine	ATP6AP2	0.312649	9.07179e-25
Dacarbazine	ATP6V1B1	0.238914	8.01489e-15
Dacarbazine	ATP6V1D	0.294552	4.81616e-22
Dacarbazine	ATP6V1E1	0.202155	5.96819e-11
Dacarbazine	ATP6V1G2	-0.245148	1.50741e-15
Dacarbazine	ATP6V0A2	-0.326112	6.36587e-27
Dacarbazine	ATP6V0A4	0.289401	2.65146e-21
Dacarbazine	ATP6V0C	0.208085	1.57569e-11
Dacarbazine	ATP6V0E1	0.398454	1.731e-40
Dacarbazine	ATP6V0E1P3	-0.286087	7.7998e-21
Dacarbazine	ATP8A1	-0.299327	9.60199e-23
Dacarbazine	ATP8B1	0.326654	5.18624e-27
Dacarbazine	ATP9A	0.309001	3.32995e-24
Dacarbazine	ATP13A1	-0.250912	3.08357e-16
Dacarbazine	ATP13A4	-0.258828	3.26246e-17
Dacarbazine	ATP23	-0.246565	1.02441e-15
Dacarbazine	ATRIP	-0.322842	2.17338e-26
Dacarbazine	ATRN	0.250729	3.24429e-16
Dacarbazine	ATXN2L	-0.320809	4.62868e-26
Dacarbazine	ATXN3	-0.246358	1.08392e-15
Dacarbazine	ATXN7	-0.25043	3.52655e-16
Dacarbazine	ATXN7L2	-0.327253	4.13421e-27
Dacarbazine	ATXN7L3	-0.20937	1.17443e-11
Dacarbazine	AVPI1	0.337981	6.5004e-29
Dacarbazine	AXL	0.371386	5.31388e-35
Dacarbazine	B3GALNT1	0.213168	4.8715e-12
Dacarbazine	B3GALT5	0.278039	1.00967e-19
Dacarbazine	B3GALT5-AS1	0.213859	4.14339e-12
Dacarbazine	B3GNT3	0.251664	2.49896e-16
Dacarbazine	B4GALNT4	0.20812	1.56296e-11
Dacarbazine	B4GALT1	0.261226	1.62672e-17
Dacarbazine	B4GALT4	0.332447	5.65266e-28
Dacarbazine	B4GALT5	0.206676	2.17007e-11
Dacarbazine	B4GALT7	0.270791	9.43744e-19
Dacarbazine	BACE1	0.277587	1.16326e-19
Dacarbazine	BACE2	0.248282	6.39345e-16
Dacarbazine	BACH1-IT1	-0.253847	1.35282e-16
Dacarbazine	BACH1-IT2	-0.257719	4.48927e-17
Dacarbazine	BAG3	0.3624	2.72306e-33
Dacarbazine	BAIAP2	0.309968	2.36386e-24
Dacarbazine	BAIAP2L1	0.239773	6.38561e-15
Dacarbazine	BAK1P2	0.209121	1.24327e-11
Dacarbazine	BAMBI	0.231341	5.72972e-14
Dacarbazine	BANF1P1	0.287849	4.40231e-21
Dacarbazine	BARD1	-0.203146	4.79083e-11
Dacarbazine	BAZ1A	-0.254094	1.26169e-16
Dacarbazine	BAZ2A	-0.228928	1.05714e-13
Dacarbazine	BBC3	-0.205684	2.71484e-11
Dacarbazine	BBIP1P1	0.316085	2.62094e-25
Dacarbazine	BCAM	0.346323	2.29408e-30
Dacarbazine	BCAN	0.213169	4.87068e-12
Dacarbazine	BCAP31	0.342115	1.25549e-29
Dacarbazine	BCAR1	0.383581	2.07486e-37
Dacarbazine	BCAR3	0.360631	5.82521e-33
Dacarbazine	BCDIN3D	-0.224581	3.13052e-13
Dacarbazine	BCKDHA	-0.253787	1.37606e-16
Dacarbazine	BCL2	-0.292851	8.4935e-22
Dacarbazine	BCL2L2	0.317656	1.47725e-25
Dacarbazine	BCL2L15	-0.202955	4.99805e-11
Dacarbazine	BCL6-AS1	0.209274	1.2004e-11
Dacarbazine	BCL7A	-0.275746	2.06254e-19
Dacarbazine	BCL9L	0.28634	7.1872e-21
Dacarbazine	BCL11A	-0.273619	3.97775e-19
Dacarbazine	BCLAF1P2	-0.235298	2.0681e-14
Dacarbazine	BCO1	0.280543	4.59277e-20
Dacarbazine	BCOR	-0.282374	2.56895e-20
Dacarbazine	BCRP1	-0.202896	5.06388e-11
Dacarbazine	BDH1	-0.204456	3.57671e-11
Dacarbazine	BDH2P1	-0.208439	1.45329e-11
Dacarbazine	BDKRB1	0.205901	2.58507e-11
Dacarbazine	BDKRB2	0.229157	9.97809e-14
Dacarbazine	BDNF	0.296294	2.68371e-22
Dacarbazine	BEAN1	0.287578	4.8098e-21
Dacarbazine	BEND3	-0.234134	2.79646e-14
Dacarbazine	BEND7	0.261914	1.33062e-17
Dacarbazine	BEX3	0.219255	1.14848e-12
Dacarbazine	BFSP1	0.3229	2.1272e-26
Dacarbazine	BFSP2	-0.224492	3.1998e-13
Dacarbazine	BHLHE23	-0.259322	2.82817e-17
Dacarbazine	BHLHE40	0.225547	2.46409e-13
Dacarbazine	BHLHE41	0.262268	1.19953e-17
Dacarbazine	BICC1	0.286935	5.92703e-21
Dacarbazine	BICDL2	0.245388	1.41239e-15
Dacarbazine	BICRAL	-0.307093	6.52732e-24
Dacarbazine	BIN2	-0.209672	1.09574e-11
Dacarbazine	BIRC6	-0.217182	1.88765e-12
Dacarbazine	BISPR	-0.20425	3.74503e-11
Dacarbazine	BLID	0.242178	3.36158e-15
Dacarbazine	BLM	-0.324637	1.10996e-26
Dacarbazine	BLMH	-0.261208	1.63547e-17
Dacarbazine	BLOC1S5	-0.338814	4.67586e-29
Dacarbazine	BLVRB	0.220916	7.68503e-13
Dacarbazine	BMF-AS1	-0.245801	1.2619e-15
Dacarbazine	BMP1	0.289789	2.33452e-21
Dacarbazine	BMP2K	-0.30405	1.89032e-23
Dacarbazine	BMP4	0.305256	1.24225e-23
Dacarbazine	BMPER	0.245663	1.31052e-15
Dacarbazine	BMPR1B	0.232583	4.16962e-14
Dacarbazine	BMPR2	0.241157	4.41778e-15
Dacarbazine	BMS1P9	0.244212	1.94344e-15
Dacarbazine	BMS1P10	0.309623	2.67197e-24
Dacarbazine	BMS1P15	0.329386	1.83445e-27
Dacarbazine	BMS1P22	0.208696	1.37048e-11
Dacarbazine	BNC1	0.207835	1.66784e-11
Dacarbazine	BNIP3P18	-0.255574	8.29018e-17
Dacarbazine	BNIP3P41	-0.313401	6.92285e-25
Dacarbazine	BOC	0.267523	2.52912e-18
Dacarbazine	BOD1	0.294412	5.04646e-22
Dacarbazine	BOK	0.297617	1.71668e-22
Dacarbazine	BORA	-0.238059	1.00437e-14
Dacarbazine	BORCS5	-0.23345	3.33631e-14
Dacarbazine	BORCS6	-0.202334	5.73564e-11
Dacarbazine	BPTF	-0.28379	1.63393e-20
Dacarbazine	BRAF	-0.278942	7.60712e-20
Dacarbazine	BRAP	-0.224974	2.84046e-13
Dacarbazine	BRCA1	-0.206963	2.03331e-11
Dacarbazine	BRCA2	-0.23018	7.70087e-14
Dacarbazine	BRD1	-0.245169	1.4991e-15
Dacarbazine	BRD2	-0.204765	3.33777e-11
Dacarbazine	BRD4	-0.289465	2.5968e-21
Dacarbazine	BRI3BP	-0.272601	5.43505e-19
Dacarbazine	BRPF1	-0.227077	1.68291e-13
Dacarbazine	BRWD1	-0.207765	1.69492e-11
Dacarbazine	BSNDP2	0.255872	7.61503e-17
Dacarbazine	BTAF1	-0.329011	2.11686e-27
Dacarbazine	BTBD6P1	-0.307464	5.72869e-24
Dacarbazine	BTBD10	0.22523	2.66563e-13
Dacarbazine	BTBD16	0.264891	5.53973e-18
Dacarbazine	BTC	0.372486	3.25294e-35
Dacarbazine	BTD	0.232901	3.84293e-14
Dacarbazine	BTF3P6	-0.232865	3.87893e-14
Dacarbazine	BTG1P1	-0.355762	4.6074e-32
Dacarbazine	BTG2	-0.268396	1.94577e-18
Dacarbazine	BTK	-0.244273	1.91153e-15
Dacarbazine	BUD13	-0.216336	2.30921e-12
Dacarbazine	C1D	-0.226707	1.84602e-13
Dacarbazine	C1DP5	-0.25634	6.66303e-17
Dacarbazine	C1GALT1C1	0.286611	6.58413e-21
Dacarbazine	C1GALT1C1L	0.220107	9.35011e-13
Dacarbazine	C1orf74	-0.273038	4.75403e-19
Dacarbazine	C1orf112	-0.200085	9.40999e-11
Dacarbazine	C1orf115	0.234719	2.4031e-14
Dacarbazine	C1orf116	0.247078	8.90204e-16
Dacarbazine	C1orf131	-0.211272	7.57495e-12
Dacarbazine	C1orf162	-0.282906	2.16831e-20
Dacarbazine	C1orf167	-0.256522	6.32673e-17
Dacarbazine	C1orf195	0.218176	1.48856e-12
Dacarbazine	C1QBP	-0.200042	9.49916e-11
Dacarbazine	C1QL1	0.216453	2.24585e-12
Dacarbazine	C1QTNF1	0.261963	1.31184e-17
Dacarbazine	C1QTNF1-AS1	0.229154	9.98533e-14
Dacarbazine	C1QTNF2	0.314483	4.6859e-25
Dacarbazine	C1QTNF3	-0.221435	6.7732e-13
Dacarbazine	C1QTNF4	-0.283011	2.09627e-20
Dacarbazine	C1R	0.271578	7.42769e-19
Dacarbazine	C1S	0.247014	9.05807e-16
Dacarbazine	C2CD5	-0.258803	3.28597e-17
Dacarbazine	C2CD6	0.207442	1.82396e-11
Dacarbazine	C2orf16	0.233308	3.46043e-14
Dacarbazine	C2orf48	-0.286759	6.2749e-21
Dacarbazine	MAB21L4	0.248948	5.31895e-16
Dacarbazine	C2orf68	-0.238256	9.53622e-15
Dacarbazine	C2orf72	0.304815	1.44857e-23
Dacarbazine	C3	0.210409	9.24629e-12
Dacarbazine	C3orf14	0.202269	5.81907e-11
Dacarbazine	C3orf20	-0.201706	6.59028e-11
Dacarbazine	C3orf36	0.224598	3.11719e-13
Dacarbazine	C3orf38	-0.209508	1.13767e-11
Dacarbazine	C3orf52	0.251552	2.57874e-16
Dacarbazine	C3orf62	-0.249658	4.37004e-16
Dacarbazine	C4orf19	0.247393	8.16493e-16
Dacarbazine	C4orf46	-0.246978	9.14803e-16
Dacarbazine	C5AR2	-0.220957	7.6091e-13
Dacarbazine	C5orf15	0.262552	1.10393e-17
Dacarbazine	C5orf46	0.260997	1.73883e-17
Dacarbazine	C5orf49	0.223437	4.15011e-13
Dacarbazine	C6orf47-AS1	-0.240704	4.98446e-15
Dacarbazine	C6orf132	0.213928	4.07751e-12
Dacarbazine	C6orf141	0.293256	7.42179e-22
Dacarbazine	C6orf163	-0.231452	5.56996e-14
Dacarbazine	C7orf26	-0.202351	5.71493e-11
Dacarbazine	C7orf50	0.245084	1.5339e-15
Dacarbazine	C7orf57	0.276626	1.5694e-19
Dacarbazine	C7orf69	0.212786	5.3264e-12
Dacarbazine	C8orf31	0.214178	3.84493e-12
Dacarbazine	C8orf44	-0.26206	1.27508e-17
Dacarbazine	VXN	0.277606	1.15627e-19
Dacarbazine	AOPEP	0.349287	6.82146e-31
Dacarbazine	C9orf40	-0.24972	4.29511e-16
Dacarbazine	C9orf72	-0.215942	2.53552e-12
Dacarbazine	SHOC1	0.258315	3.7822e-17
Dacarbazine	C9orf116	0.229382	9.42469e-14
Dacarbazine	LINC02872	0.214217	3.80981e-12
Dacarbazine	C10orf55	0.202287	5.79634e-11
Dacarbazine	C10orf90	0.23657	1.48452e-14
Dacarbazine	C10orf143	-0.206037	2.50721e-11
Dacarbazine	C11orf21	-0.220558	8.38285e-13
Dacarbazine	C11orf24	0.229172	9.94018e-14
Dacarbazine	LINC02873	0.257542	4.72364e-17
Dacarbazine	C11orf52	0.225752	2.34198e-13
Dacarbazine	C11orf68	0.221342	6.92945e-13
Dacarbazine	C11orf86	0.28503	1.09706e-20
Dacarbazine	C12orf40	-0.239672	6.55777e-15
Dacarbazine	C12orf66	-0.23255	4.20493e-14
Dacarbazine	C12orf77	-0.298832	1.13649e-22
Dacarbazine	LINC02874	0.324318	1.25111e-26
Dacarbazine	C14orf178	-0.233696	3.13143e-14
Dacarbazine	ARPIN-AP3S2	0.296077	2.88724e-22
Dacarbazine	C15orf39	-0.22536	2.58124e-13
Dacarbazine	C15orf48	0.224396	3.27696e-13
Dacarbazine	C15orf54	0.286936	5.92539e-21
Dacarbazine	C15orf61	-0.276233	1.77352e-19
Dacarbazine	C16orf54	-0.235338	2.04653e-14
Dacarbazine	C16orf71	0.23852	8.89437e-15
Dacarbazine	C16orf86	-0.285553	9.26785e-21
Dacarbazine	C16orf87	-0.201442	6.98544e-11
Dacarbazine	C17orf49	-0.214069	3.94434e-12
Dacarbazine	C17orf99	-0.249342	4.76979e-16
Dacarbazine	C18orf21	-0.253045	1.69599e-16
Dacarbazine	C19orf33	0.311731	1.26039e-24
Dacarbazine	C19orf38	-0.265882	4.12752e-18
Dacarbazine	C19orf54	-0.254325	1.18169e-16
Dacarbazine	SHLD1	-0.282231	2.68891e-20
Dacarbazine	C20orf203	-0.282616	2.3778e-20
Dacarbazine	C21orf58	-0.273104	4.65888e-19
Dacarbazine	C21orf62	-0.207562	1.7748e-11
Dacarbazine	C21orf62-AS1	-0.302669	3.04948e-23
Dacarbazine	C21orf91	-0.26133	1.57832e-17
Dacarbazine	C21orf91-OT1	-0.209966	1.02414e-11
Dacarbazine	C22orf23	0.316101	2.60536e-25
Dacarbazine	C22orf34	-0.268049	2.1601e-18
Dacarbazine	C22orf39	-0.267395	2.62762e-18
Dacarbazine	C22orf42	0.227036	1.70043e-13
Dacarbazine	CA5A	-0.246229	1.12302e-15
Dacarbazine	CA5AP1	-0.225813	2.30651e-13
Dacarbazine	CA12	0.293265	7.40042e-22
Dacarbazine	CAAP1	-0.222652	5.03194e-13
Dacarbazine	CABIN1	-0.202431	5.61457e-11
Dacarbazine	CABYR	0.273712	3.86552e-19
Dacarbazine	CACNA1C-AS2	-0.224212	3.42902e-13
Dacarbazine	CACNA1G-AS1	0.224661	3.06945e-13
Dacarbazine	CACNA2D4	-0.201263	7.26571e-11
Dacarbazine	CACNG4	0.288382	3.70017e-21
Dacarbazine	CACNG6	0.205225	3.01032e-11
Dacarbazine	CACTIN	-0.223926	3.6799e-13
Dacarbazine	CACYBPP2	-0.272544	5.53002e-19
Dacarbazine	CAD	-0.248118	6.68844e-16
Dacarbazine	CADM4	0.22526	2.64619e-13
Dacarbazine	CALB1	0.201622	6.71397e-11
Dacarbazine	CALB2	0.30999	2.34511e-24
Dacarbazine	CALD1	0.342647	1.01406e-29
Dacarbazine	CALHM5	0.203526	4.40186e-11
Dacarbazine	CALM2	0.2205	8.50153e-13
Dacarbazine	CALML4	-0.265832	4.18877e-18
Dacarbazine	CALU	0.343689	6.66793e-30
Dacarbazine	CAMK1G	0.225399	2.55629e-13
Dacarbazine	CAMK2N1	0.262197	1.22478e-17
Dacarbazine	CAMKK2	-0.222773	4.8857e-13
Dacarbazine	CAMKMT	-0.25188	2.35272e-16
Dacarbazine	CANT1	0.253378	1.54439e-16
Dacarbazine	CANX	0.257111	5.34564e-17
Dacarbazine	CAP2	0.393209	2.1982e-39
Dacarbazine	CAPN2	0.389318	1.40643e-38
Dacarbazine	CAPN5	0.22917	9.94513e-14
Dacarbazine	CAPN8	0.250582	3.38042e-16
Dacarbazine	CAPN10	-0.220475	8.55208e-13
Dacarbazine	CAPN15	-0.253928	1.32207e-16
Dacarbazine	CAPNS1	0.216072	2.4585e-12
Dacarbazine	CAPZA1	-0.201437	6.9927e-11
Dacarbazine	CARD8	-0.309648	2.64834e-24
Dacarbazine	CARD8-AS1	-0.301286	4.91069e-23
Dacarbazine	CARD10	0.355053	6.20823e-32
Dacarbazine	CARD14	0.241102	4.48328e-15
Dacarbazine	CARF	-0.269547	1.37569e-18
Dacarbazine	CARM1	-0.303317	2.43674e-23
Dacarbazine	CARMIL1	0.238639	8.61986e-15
Dacarbazine	CARMIL2	-0.290466	1.86884e-21
Dacarbazine	CASC3	-0.215963	2.52269e-12
Dacarbazine	GOLM2	0.215793	2.62657e-12
Dacarbazine	CASC4P1	-0.24604	1.18221e-15
Dacarbazine	CASC8	0.28994	2.22187e-21
Dacarbazine	MIR1915HG	0.232733	4.0127e-14
Dacarbazine	CASC17	0.221027	7.48089e-13
Dacarbazine	CASK	0.237107	1.2896e-14
Dacarbazine	CASP2	-0.215583	2.76019e-12
Dacarbazine	CASP3	-0.233819	3.03327e-14
Dacarbazine	CASP8AP2	-0.217561	1.72433e-12
Dacarbazine	CAST	0.29679	2.27027e-22
Dacarbazine	CATSPER1	0.252991	1.7219e-16
Dacarbazine	CATSPER2	-0.203355	4.57253e-11
Dacarbazine	CAV1	0.327663	3.53706e-27
Dacarbazine	CAV2	0.351867	2.34848e-31
Dacarbazine	CAVIN1	0.369183	1.41128e-34
Dacarbazine	CAVIN2	0.220894	7.72666e-13
Dacarbazine	CAVIN3	0.249705	4.31379e-16
Dacarbazine	CBFA2T3	-0.285608	9.10546e-21
Dacarbazine	CBFB	-0.253915	1.32702e-16
Dacarbazine	CBL	-0.224768	2.98895e-13
Dacarbazine	CBLL1	-0.242429	3.14255e-15
Dacarbazine	CBR1	0.275167	2.46798e-19
Dacarbazine	CBR3	0.259619	2.5955e-17
Dacarbazine	CBR3-AS1	0.227401	1.55194e-13
Dacarbazine	CBR4	-0.264503	6.21315e-18
Dacarbazine	CBWD1	-0.213711	4.28976e-12
Dacarbazine	CBX3P2	-0.226176	2.10739e-13
Dacarbazine	CBX4	-0.227035	1.7009e-13
Dacarbazine	CBX5	-0.240463	5.31587e-15
Dacarbazine	CBY1	0.233675	3.148e-14
Dacarbazine	CC2D2A	0.274453	3.07647e-19
Dacarbazine	CCAR1	-0.223331	4.26041e-13
Dacarbazine	CCAR2	-0.254428	1.14779e-16
Dacarbazine	CCDC9B	0.306256	8.75768e-24
Dacarbazine	CCDC18	-0.221641	6.44211e-13
Dacarbazine	CCDC18-AS1	-0.279219	6.97376e-20
Dacarbazine	CCDC24	0.200785	8.07251e-11
Dacarbazine	CCDC25	-0.263788	7.67348e-18
Dacarbazine	CCDC28A	-0.24315	2.58847e-15
Dacarbazine	CCDC28B	-0.249619	4.41756e-16
Dacarbazine	CCDC40	0.24154	3.98754e-15
Dacarbazine	CCDC47	0.216178	2.3972e-12
Dacarbazine	MIX23P1	-0.263385	8.64191e-18
Dacarbazine	CCDC61	-0.325509	7.9946e-27
Dacarbazine	CCDC62	-0.276791	1.49105e-19
Dacarbazine	CCDC66	-0.284373	1.35534e-20
Dacarbazine	CCDC68	0.225195	2.6893e-13
Dacarbazine	CCDC69	-0.250625	3.33996e-16
Dacarbazine	CCDC80	0.342974	8.89305e-30
Dacarbazine	CCDC88A	-0.205866	2.60555e-11
Dacarbazine	CCDC88B	-0.280824	4.20241e-20
Dacarbazine	CCDC88C	-0.350074	4.9336e-31
Dacarbazine	CCDC89	0.271366	7.92253e-19
Dacarbazine	CCDC96	0.282992	2.10918e-20
Dacarbazine	CCDC106	-0.237182	1.26465e-14
Dacarbazine	CCDC117	-0.266903	3.04441e-18
Dacarbazine	CCDC125	-0.211007	8.05384e-12
Dacarbazine	CCDC130	-0.243589	2.2999e-15
Dacarbazine	CCDC138	-0.249613	4.42514e-16
Dacarbazine	CCDC148	0.267003	2.95467e-18
Dacarbazine	CCDC149	0.329964	1.47029e-27
Dacarbazine	CCDC150P1	0.24104	4.55729e-15
Dacarbazine	CCDC160	0.252271	2.10829e-16
Dacarbazine	CCDC171	-0.22129	7.0165e-13
Dacarbazine	CCDC174	-0.279415	6.55744e-20
Dacarbazine	CCDC182	-0.203161	4.7744e-11
Dacarbazine	CCER2	-0.234523	2.52877e-14
Dacarbazine	CCL2	0.211354	7.43146e-12
Dacarbazine	CCL26	0.304667	1.52489e-23
Dacarbazine	CCNB1IP1	-0.236022	1.71272e-14
Dacarbazine	CCND1	0.315735	2.97647e-25
Dacarbazine	CCNG1	-0.201149	7.45126e-11
Dacarbazine	CCNI	-0.256453	6.45193e-17
Dacarbazine	CCNJL	0.293833	6.12377e-22
Dacarbazine	CCNK	-0.281927	2.96138e-20
Dacarbazine	CCNL2P1	-0.299034	1.06074e-22
Dacarbazine	CCNT1	-0.284453	1.321e-20
Dacarbazine	CCNT2	-0.20798	1.6138e-11
Dacarbazine	CCNYL1	0.222477	5.25241e-13
Dacarbazine	CCP110	-0.230149	7.76147e-14
Dacarbazine	CCR4	-0.278291	9.33151e-20
Dacarbazine	CCT4P2	-0.207686	1.72554e-11
Dacarbazine	CCT6P1	-0.235462	1.98156e-14
Dacarbazine	CCT8	-0.207287	1.88933e-11
Dacarbazine	CD1A	-0.215605	2.74617e-12
Dacarbazine	CD1C	-0.252342	2.06652e-16
Dacarbazine	CD3G	-0.277824	1.08018e-19
Dacarbazine	CD9	0.283571	1.75248e-20
Dacarbazine	CD38	-0.246744	9.75342e-16
Dacarbazine	CD40LG	-0.203271	4.65948e-11
Dacarbazine	CD44	0.269459	1.41257e-18
Dacarbazine	CD44-AS1	0.238678	8.53166e-15
Dacarbazine	CD48	-0.203628	4.30315e-11
Dacarbazine	CD52	-0.228008	1.33275e-13
Dacarbazine	CD59	0.358642	1.3616e-32
Dacarbazine	CD63	0.397235	3.13798e-40
Dacarbazine	CD72	-0.283984	1.5355e-20
Dacarbazine	CD79A	-0.251877	2.35478e-16
Dacarbazine	CD79B	-0.222938	4.692e-13
Dacarbazine	CD84	-0.442628	0
Dacarbazine	CD86	-0.20475	3.34869e-11
Dacarbazine	CD109	0.321384	3.73918e-26
Dacarbazine	CD151	0.433621	0
Dacarbazine	CD177	0.27974	5.91871e-20
Dacarbazine	CD180	-0.283734	1.66369e-20
Dacarbazine	CD209	-0.209605	1.11264e-11
Dacarbazine	CD244	-0.209119	1.24383e-11
Dacarbazine	CD247	-0.262845	1.01271e-17
Dacarbazine	CD276	0.391603	4.74287e-39
Dacarbazine	CD300A	-0.209659	1.09905e-11
Dacarbazine	CDA	0.291843	1.18615e-21
Dacarbazine	CDC7	-0.233922	2.95359e-14
Dacarbazine	CDC14B	0.256985	5.54195e-17
Dacarbazine	CDC25A	-0.318398	1.12561e-25
Dacarbazine	CDC37L1-DT	-0.230047	7.964e-14
Dacarbazine	CDC37P1	0.21657	2.1842e-12
Dacarbazine	CDC37P2	0.246379	1.07774e-15
Dacarbazine	CDC40	-0.2588	3.28845e-17
Dacarbazine	CDC42BPB	0.26252	1.1141e-17
Dacarbazine	CDC42EP1	0.312172	1.07652e-24
Dacarbazine	CDC42EP2	0.270577	1.00701e-18
Dacarbazine	CDC42EP3	0.244984	1.57627e-15
Dacarbazine	CDC42EP4	0.225735	2.35183e-13
Dacarbazine	CDC42P3	0.237126	1.28338e-14
Dacarbazine	CDC42SE2	-0.269863	1.25011e-18
Dacarbazine	CDCA7	-0.292916	8.31202e-22
Dacarbazine	CDCP1	0.327121	4.3463e-27
Dacarbazine	CDCP2	-0.209517	1.1354e-11
Dacarbazine	CDH1	0.274394	3.13366e-19
Dacarbazine	CDH2	0.288986	3.03808e-21
Dacarbazine	CDH3	0.248605	5.8483e-16
Dacarbazine	CDH5	0.203556	4.37271e-11
Dacarbazine	CDH6	0.20676	2.12913e-11
Dacarbazine	CDIPT	0.236768	1.40935e-14
Dacarbazine	CDK2AP1	0.246734	9.77999e-16
Dacarbazine	CDK8	-0.231499	5.50413e-14
Dacarbazine	CDK15	0.237631	1.12408e-14
Dacarbazine	CDKAL1	-0.227179	1.64035e-13
Dacarbazine	CDKN2AIP	-0.200253	9.07017e-11
Dacarbazine	CDR2L	0.306214	8.8867e-24
Dacarbazine	CDRT1	0.31716	1.77078e-25
Dacarbazine	CDS1	0.285446	9.59453e-21
Dacarbazine	CDSN	0.310229	2.15442e-24
Dacarbazine	CDT1	-0.339657	3.34798e-29
Dacarbazine	CEACAM19	0.227691	1.44296e-13
Dacarbazine	CEACAM21	-0.299636	8.64112e-23
Dacarbazine	CEACAMP3	-0.222764	4.89554e-13
Dacarbazine	CEACAMP8	0.218398	1.41122e-12
Dacarbazine	CEACAMP10	0.321995	2.97952e-26
Dacarbazine	CEACAMP11	0.328527	2.54584e-27
Dacarbazine	CEBPG	-0.214461	3.59692e-12
Dacarbazine	CELF1	-0.232935	3.80902e-14
Dacarbazine	CELF2	-0.241169	4.40351e-15
Dacarbazine	CELP	-0.223966	3.64391e-13
Dacarbazine	CELSR1	0.329661	1.65094e-27
Dacarbazine	CEMIP	0.237374	1.20263e-14
Dacarbazine	CEMIP2	0.267902	2.25729e-18
Dacarbazine	CEMP1	-0.237135	1.28018e-14
Dacarbazine	CENPC	-0.332632	5.26173e-28
Dacarbazine	CENPH	-0.276578	1.59316e-19
Dacarbazine	CENPJ	-0.22353	4.05694e-13
Dacarbazine	CENPP	-0.245929	1.21857e-15
Dacarbazine	CENPUP2	-0.309572	2.72081e-24
Dacarbazine	CEP44	-0.274233	3.29287e-19
Dacarbazine	CEP57	-0.261057	1.70891e-17
Dacarbazine	CEP68	-0.26544	4.70725e-18
Dacarbazine	CEP83	-0.261312	1.58638e-17
Dacarbazine	CEP85L	-0.201558	6.80977e-11
Dacarbazine	CEP89	0.20388	4.06824e-11
Dacarbazine	CEP95	-0.251776	2.42206e-16
Dacarbazine	CEP120	-0.206169	2.4334e-11
Dacarbazine	CEP152	-0.240085	5.87759e-15
Dacarbazine	CEP170B	0.32618	6.20583e-27
Dacarbazine	CEP350	-0.290096	2.1109e-21
Dacarbazine	CEPT1	-0.286959	5.87998e-21
Dacarbazine	CERCAM	0.21455	3.52232e-12
Dacarbazine	CES3	-0.203766	4.17312e-11
Dacarbazine	CETN2	0.347226	1.58762e-30
Dacarbazine	CFAP52	0.287907	4.32108e-21
Dacarbazine	CFAP73	-0.237446	1.18e-14
Dacarbazine	CFAP97	-0.233822	3.03091e-14
Dacarbazine	CFAP126	-0.233136	3.61757e-14
Dacarbazine	CFAP157	0.24448	1.80704e-15
Dacarbazine	CFAP300	0.239068	7.69597e-15
Dacarbazine	CFB	0.241775	3.74521e-15
Dacarbazine	CFI	0.235871	1.78155e-14
Dacarbazine	CFL2	0.298515	1.2656e-22
Dacarbazine	CFP	-0.227114	1.66732e-13
Dacarbazine	CGB5	0.273995	3.5434e-19
Dacarbazine	CGB7	0.335956	1.44154e-28
Dacarbazine	CGB8	0.296402	2.58804e-22
Dacarbazine	CGGBP1	-0.253252	1.59996e-16
Dacarbazine	CGNL1	0.292747	8.78982e-22
Dacarbazine	CHAD	0.20177	6.49797e-11
Dacarbazine	CHAF1A	-0.235746	1.84053e-14
Dacarbazine	CHAMP1	-0.299559	8.8692e-23
Dacarbazine	CHCHD2P8	-0.213613	4.39006e-12
Dacarbazine	CHCHD3P3	-0.210799	8.44955e-12
Dacarbazine	CHCHD10	-0.211586	7.04251e-12
Dacarbazine	CHD1	-0.230716	6.71889e-14
Dacarbazine	CHD1L	-0.226432	1.97699e-13
Dacarbazine	CHD4	-0.253358	1.55304e-16
Dacarbazine	CHD7	-0.223597	3.99057e-13
Dacarbazine	CHEK2	-0.2188	1.28141e-12
Dacarbazine	CHERP	-0.349222	7.0083e-31
Dacarbazine	CHID1	0.204453	3.57936e-11
Dacarbazine	CHKB	-0.228633	1.13864e-13
Dacarbazine	CHKB-CPT1B	-0.317983	1.31057e-25
Dacarbazine	CHM	0.206278	2.37456e-11
Dacarbazine	CHMP1A	0.209757	1.07436e-11
Dacarbazine	CHMP1B-AS1	-0.238031	1.01191e-14
Dacarbazine	CHMP3	0.341814	1.41604e-29
Dacarbazine	CHMP4A	-0.23511	2.17178e-14
Dacarbazine	CHMP4C	0.2573	5.06299e-17
Dacarbazine	CHMP5	0.225494	2.49697e-13
Dacarbazine	CHPF	0.35465	7.35253e-32
Dacarbazine	CHST3	0.357986	1.79986e-32
Dacarbazine	CHTF8	-0.204984	3.17734e-11
Dacarbazine	CIDEB	-0.295541	3.45757e-22
Dacarbazine	CISTR	-0.211924	6.51138e-12
Dacarbazine	CKAP4	0.312539	9.43682e-25
Dacarbazine	CLASP2	-0.307541	5.577e-24
Dacarbazine	CLASRP	-0.313536	6.59508e-25
Dacarbazine	CLBA1	0.219485	1.08657e-12
Dacarbazine	CLCF1	0.351136	3.18017e-31
Dacarbazine	CLCN6	-0.227192	1.63516e-13
Dacarbazine	CLCNKB	0.208722	1.36226e-11
Dacarbazine	CLDN1	0.308193	4.43085e-24
Dacarbazine	CLDN2	0.299166	1.01436e-22
Dacarbazine	CLDN3	0.270639	9.88098e-19
Dacarbazine	CLDN4	0.361889	3.39364e-33
Dacarbazine	CLDN6	0.269226	1.51562e-18
Dacarbazine	CLDN7	0.236456	1.52933e-14
Dacarbazine	CLDN8	0.210546	8.95896e-12
Dacarbazine	CLDN11	0.205207	3.02219e-11
Dacarbazine	CLDN12	0.292498	9.54987e-22
Dacarbazine	CLDN15	-0.282963	2.12905e-20
Dacarbazine	CLDN18	0.234454	2.57408e-14
Dacarbazine	CLDN23	0.237727	1.09588e-14
Dacarbazine	CLDN24	0.237951	1.03329e-14
Dacarbazine	CLEC2D	-0.234218	2.73665e-14
Dacarbazine	CLEC4A	-0.247885	7.13206e-16
Dacarbazine	CLEC4M	-0.264419	6.36863e-18
Dacarbazine	CLIC3	0.257306	5.05489e-17
Dacarbazine	CLIP1	0.337166	8.96382e-29
Dacarbazine	CLIP1-AS1	0.399485	1.04486e-40
Dacarbazine	CLIP4	0.330602	1.15111e-27
Dacarbazine	CLK2	-0.303381	2.38353e-23
Dacarbazine	CLMP	0.215223	3.00562e-12
Dacarbazine	CLOCK	0.204822	3.29526e-11
Dacarbazine	CLPP	-0.24624	1.11956e-15
Dacarbazine	CLPX	-0.256926	5.63602e-17
Dacarbazine	CLTB	0.230755	6.65317e-14
Dacarbazine	CLU	0.304686	1.51481e-23
Dacarbazine	CLYBL	-0.252781	1.82672e-16
Dacarbazine	CMC4	-0.217457	1.76793e-12
Dacarbazine	CMTM4	0.275791	2.03422e-19
Dacarbazine	CNDP1	-0.223922	3.68379e-13
Dacarbazine	CNGA1	0.225986	2.20947e-13
Dacarbazine	CNIH4	0.21022	9.65927e-12
Dacarbazine	CNKSR3	0.200886	7.89554e-11
Dacarbazine	CNN2P1	0.246812	9.57374e-16
Dacarbazine	CNN2P9	-0.29063	1.77062e-21
Dacarbazine	CNN3	0.357064	2.65992e-32
Dacarbazine	CNNM3-DT	-0.211412	7.33338e-12
Dacarbazine	CNOT1	-0.243774	2.18743e-15
Dacarbazine	CNOT2	-0.237472	1.17194e-14
Dacarbazine	CNOT3	-0.217285	1.84209e-12
Dacarbazine	CNOT6L	-0.336531	1.1506e-28
Dacarbazine	CNOT7	-0.267458	2.57848e-18
Dacarbazine	CNOT8	-0.240011	5.99451e-15
Dacarbazine	CNOT9	-0.322162	2.801e-26
Dacarbazine	CNOT10	-0.319976	6.29824e-26
Dacarbazine	CNR2	-0.359461	9.60791e-33
Dacarbazine	CNST	-0.211612	6.99967e-12
Dacarbazine	CNTNAP3	0.287684	4.64658e-21
Dacarbazine	CNTNAP3B	0.250871	3.11874e-16
Dacarbazine	CNTNAP3P2	0.283596	1.73892e-20
Dacarbazine	CNTRL	-0.339954	2.97546e-29
Dacarbazine	COBL	0.21609	2.44786e-12
Dacarbazine	COBLL1	0.227007	1.71245e-13
Dacarbazine	COG2	-0.307071	6.57985e-24
Dacarbazine	COG8	-0.259687	2.54451e-17
Dacarbazine	COIL	-0.20533	2.93966e-11
Dacarbazine	COL1A1	0.305667	1.07614e-23
Dacarbazine	COL1A2	0.217981	1.55984e-12
Dacarbazine	COL3A1	0.228042	1.32142e-13
Dacarbazine	COL4A1	0.280169	5.17017e-20
Dacarbazine	COL4A2	0.274126	3.40334e-19
Dacarbazine	COL4A2-AS1	0.256495	6.37611e-17
Dacarbazine	COL4A5	0.249634	4.39922e-16
Dacarbazine	COL4A6	0.23781	1.0723e-14
Dacarbazine	COL5A1-AS1	0.270416	1.0575e-18
Dacarbazine	COL5A2	0.269007	1.61915e-18
Dacarbazine	COL6A1	0.317806	1.39864e-25
Dacarbazine	COL6A2	0.294637	4.68137e-22
Dacarbazine	COL6A4P2	-0.264393	6.41825e-18
Dacarbazine	COL7A1	0.246439	1.06028e-15
Dacarbazine	COL8A1	0.261472	1.51398e-17
Dacarbazine	COL12A1	0.383265	2.40268e-37
Dacarbazine	COL13A1	0.252824	1.80501e-16
Dacarbazine	COL16A1	0.234055	2.85413e-14
Dacarbazine	COL17A1	0.313321	7.12453e-25
Dacarbazine	COL18A1	0.267962	2.21692e-18
Dacarbazine	COL18A1-AS1	0.273735	3.83822e-19
Dacarbazine	COL21A1	0.200878	7.90919e-11
Dacarbazine	COL27A1	0.200566	8.46953e-11
Dacarbazine	COLEC10	0.204529	3.51861e-11
Dacarbazine	COLQ	-0.225786	2.32211e-13
Dacarbazine	COP1	-0.319579	7.29108e-26
Dacarbazine	COPB2	0.237334	1.21521e-14
Dacarbazine	COPG1	0.238335	9.3391e-15
Dacarbazine	COPS7A	0.285145	1.05736e-20
Dacarbazine	COPS7B	-0.21834	1.43121e-12
Dacarbazine	COPZ2	0.226724	1.83828e-13
Dacarbazine	COQ8A	-0.321985	2.99156e-26
Dacarbazine	COQ10B	0.244004	2.0558e-15
Dacarbazine	CORO1A	-0.335588	1.66509e-28
Dacarbazine	CORO1B	0.222414	5.33335e-13
Dacarbazine	CORO1C	0.202599	5.40896e-11
Dacarbazine	CORO7	-0.37673	4.81404e-36
Dacarbazine	COX5A	-0.226511	1.93851e-13
Dacarbazine	COX5BP6	-0.250561	3.39972e-16
Dacarbazine	COX6CP1	-0.230139	7.78059e-14
Dacarbazine	COX6CP17	-0.265963	4.02885e-18
Dacarbazine	COX7A1	0.25992	2.37807e-17
Dacarbazine	COX7BP1	-0.211347	7.44372e-12
Dacarbazine	COX16	0.254459	1.13779e-16
Dacarbazine	COX18	-0.285928	8.2122e-21
Dacarbazine	CP	0.285527	9.3474e-21
Dacarbazine	CPA4	0.352847	1.56229e-31
Dacarbazine	CPB2-AS1	-0.277648	1.14111e-19
Dacarbazine	CPD	0.235881	1.77667e-14
Dacarbazine	CPE	0.271087	8.62531e-19
Dacarbazine	CPSF1	-0.210028	1.00952e-11
Dacarbazine	CPSF1P1	0.213981	4.02679e-12
Dacarbazine	CPSF3	-0.267284	2.71656e-18
Dacarbazine	CPSF6	-0.318366	1.13879e-25
Dacarbazine	CPT1B	-0.273539	4.07622e-19
Dacarbazine	CPZ	0.259478	2.70301e-17
Dacarbazine	CR1	-0.2727	5.27288e-19
Dacarbazine	CRABP2	0.26511	5.19151e-18
Dacarbazine	CRACR2A	-0.28972	2.38794e-21
Dacarbazine	CRBN	-0.227793	1.40642e-13
Dacarbazine	CREB1	-0.251413	2.68098e-16
Dacarbazine	CREB3	0.364147	1.27898e-33
Dacarbazine	CREG2	0.230388	7.30407e-14
Dacarbazine	CRIM1	0.395343	7.86032e-40
Dacarbazine	CRIP1P2	-0.217449	1.77134e-12
Dacarbazine	CRIP2	0.27861	8.44288e-20
Dacarbazine	CRISPLD2	0.380913	7.12358e-37
Dacarbazine	CRK	0.283879	1.58799e-20
Dacarbazine	CRLF3	-0.278615	8.42992e-20
Dacarbazine	CROCCP2	-0.245669	1.30819e-15
Dacarbazine	CRTAP	0.215328	2.93197e-12
Dacarbazine	CRTC3-AS1	-0.206533	2.2415e-11
Dacarbazine	CRY2	-0.230156	7.74736e-14
Dacarbazine	CRYAB	0.288028	4.15332e-21
Dacarbazine	CRYBA4	-0.240906	4.72401e-15
Dacarbazine	CRYBB1	-0.228964	1.0476e-13
Dacarbazine	CRYBB3	0.259338	2.81487e-17
Dacarbazine	CRYZL2P	0.27234	5.88595e-19
Dacarbazine	CSF1	0.267792	2.33302e-18
Dacarbazine	CSF2	0.222464	5.26927e-13
Dacarbazine	CSGALNACT1	0.249989	3.98621e-16
Dacarbazine	CSK	-0.354889	6.65072e-32
Dacarbazine	CSNK1A1P1	0.210748	8.55055e-12
Dacarbazine	CSNK1G2	-0.321177	4.03799e-26
Dacarbazine	CSNK2A1	-0.212099	6.25087e-12
Dacarbazine	CSNK2A3	-0.204793	3.31672e-11
Dacarbazine	CSNK2B	-0.275594	2.16208e-19
Dacarbazine	CSPG4	0.274943	2.64511e-19
Dacarbazine	CST2	0.219497	1.08356e-12
Dacarbazine	CST3	0.261341	1.5732e-17
Dacarbazine	CST6	0.300264	6.97078e-23
Dacarbazine	CSTB	0.223245	4.35144e-13
Dacarbazine	CSTF2T	-0.201781	6.48284e-11
Dacarbazine	CSTF3-DT	-0.375948	6.86263e-36
Dacarbazine	CT62	0.363983	1.37336e-33
Dacarbazine	CTAGE4	0.284582	1.26728e-20
Dacarbazine	CTAGE8	0.278148	9.75817e-20
Dacarbazine	CTAGE15	0.207136	1.95514e-11
Dacarbazine	CTBP2	0.207941	1.62812e-11
Dacarbazine	CTBP2P8	0.201653	6.66769e-11
Dacarbazine	CTC1	-0.25818	3.93225e-17
Dacarbazine	CTCF	-0.296331	2.65012e-22
Dacarbazine	CTDP1	-0.297403	1.84574e-22
Dacarbazine	CTDSPL	0.211703	6.85456e-12
Dacarbazine	CTDSPL2	-0.251852	2.37099e-16
Dacarbazine	CCN2	0.341551	1.57319e-29
Dacarbazine	CTHRC1	0.225974	2.21596e-13
Dacarbazine	CTNNA1	0.419499	4.2039e-45
Dacarbazine	CTNNAL1	0.211667	6.91153e-12
Dacarbazine	CTNND1	0.369456	1.25085e-34
Dacarbazine	CTRB1	0.219864	9.91618e-13
Dacarbazine	CTRB2	0.373718	1.87417e-35
Dacarbazine	CTSA	0.332044	6.60521e-28
Dacarbazine	CTSB	0.265691	4.36817e-18
Dacarbazine	CTSD	0.389699	1.17415e-38
Dacarbazine	CTSF	0.207307	1.88068e-11
Dacarbazine	CTSL	0.388899	1.71503e-38
Dacarbazine	CTSV	0.291646	1.26619e-21
Dacarbazine	CTTN	0.432677	0
Dacarbazine	CTTNBP2NL	0.234964	2.25558e-14
Dacarbazine	CTU1	-0.269929	1.22544e-18
Dacarbazine	CUEDC1	0.356126	3.95344e-32
Dacarbazine	CUL9	-0.209604	1.11297e-11
Dacarbazine	CUTALP	-0.203084	4.85725e-11
Dacarbazine	CWF19L1	-0.217654	1.68678e-12
Dacarbazine	CX3CL1	0.205996	2.53032e-11
Dacarbazine	CXCL1	0.266136	3.82648e-18
Dacarbazine	CXCL2	0.270081	1.17052e-18
Dacarbazine	CXCL3	0.206853	2.08486e-11
Dacarbazine	CXCL5	0.261661	1.43278e-17
Dacarbazine	CXCL8	0.259655	2.56831e-17
Dacarbazine	CXCL16	0.286225	7.45952e-21
Dacarbazine	CXCR3	-0.201598	6.74929e-11
Dacarbazine	CXCR4	-0.263587	8.14276e-18
Dacarbazine	CXCR5	-0.246184	1.13689e-15
Dacarbazine	TASL	-0.356102	3.99299e-32
Dacarbazine	CXorf65	-0.341336	1.71489e-29
Dacarbazine	CXXC1	-0.303239	2.50408e-23
Dacarbazine	CYB5R1	0.229804	8.47004e-14
Dacarbazine	CYB5R4	-0.216193	2.38858e-12
Dacarbazine	CYB5RL	-0.323882	1.47339e-26
Dacarbazine	CYB561	0.33084	1.0503e-27
Dacarbazine	CYBC1	-0.298089	1.46291e-22
Dacarbazine	CYFIP2	-0.329695	1.62983e-27
Dacarbazine	CYP1A1	0.235429	1.99888e-14
Dacarbazine	CYP1B1	0.249787	4.2164e-16
Dacarbazine	CYP1B1-AS1	0.23709	1.2955e-14
Dacarbazine	CYP2D7	-0.207066	1.98655e-11
Dacarbazine	CYP2D8P	-0.238183	9.72078e-15
Dacarbazine	CYP2R1	-0.245014	1.56328e-15
Dacarbazine	CYP2S1	0.234344	2.64861e-14
Dacarbazine	CYP4F11	0.268704	1.77379e-18
Dacarbazine	CYP24A1	0.297245	1.94671e-22
Dacarbazine	CYP26B1	0.270406	1.06056e-18
Dacarbazine	CYP27A1	0.23606	1.69594e-14
Dacarbazine	CYP27C1	0.228589	1.15153e-13
Dacarbazine	CCN1	0.4162	2.24208e-44
Dacarbazine	CYSLTR1	-0.229603	8.91331e-14
Dacarbazine	CYTH1	-0.242954	2.72859e-15
Dacarbazine	CYTH3	0.265806	4.22121e-18
Dacarbazine	CYTH4	-0.210233	9.62858e-12
Dacarbazine	CYTOR	0.2565	6.36701e-17
Dacarbazine	DAB2	0.259321	2.82879e-17
Dacarbazine	DAD1	0.256127	7.08216e-17
Dacarbazine	DAG1	0.385457	8.65617e-38
Dacarbazine	DAGLA	0.283222	1.95956e-20
Dacarbazine	DARS1	-0.214255	3.77613e-12
Dacarbazine	DARS1-AS1	-0.219452	1.09529e-12
Dacarbazine	DAZAP1	-0.420673	2.8026e-45
Dacarbazine	DBF4	-0.256684	6.04015e-17
Dacarbazine	DBF4P1	-0.30128	4.92043e-23
Dacarbazine	DBIL5P2	-0.25772	4.48819e-17
Dacarbazine	DBIP2	-0.206617	2.19935e-11
Dacarbazine	DBNDD1	0.213211	4.82329e-12
Dacarbazine	DBP	-0.243451	2.38692e-15
Dacarbazine	DCAF1	-0.304567	1.57935e-23
Dacarbazine	DCAF7	-0.251907	2.3349e-16
Dacarbazine	DCAF8	-0.337853	6.83841e-29
Dacarbazine	DCAF12	-0.271751	7.04641e-19
Dacarbazine	DCAF15	-0.323573	1.65414e-26
Dacarbazine	DCAF16	-0.27019	1.13224e-18
Dacarbazine	DCAF17	-0.253233	1.60846e-16
Dacarbazine	DCBLD1	0.284744	1.20297e-20
Dacarbazine	DCBLD2	0.355656	4.81885e-32
Dacarbazine	DCK	-0.291371	1.38673e-21
Dacarbazine	DCLK1	0.291895	1.16622e-21
Dacarbazine	DCLK2	0.226453	1.96671e-13
Dacarbazine	DCLRE1C	-0.215493	2.81963e-12
Dacarbazine	DCP1A	-0.287188	5.45841e-21
Dacarbazine	DCP1B	-0.234552	2.50978e-14
Dacarbazine	DCP2	-0.327201	4.21558e-27
Dacarbazine	DCST1	0.235038	2.21247e-14
Dacarbazine	DDAH1	0.262651	1.07229e-17
Dacarbazine	DDHD1	-0.281908	2.97999e-20
Dacarbazine	DDI2	-0.222029	5.85993e-13
Dacarbazine	DDIT4-AS1	-0.246287	1.10519e-15
Dacarbazine	DDN	-0.311839	1.21258e-24
Dacarbazine	DDOST	0.257049	5.44036e-17
Dacarbazine	DDR1	0.321461	3.63366e-26
Dacarbazine	DDX6	-0.213449	4.56153e-12
Dacarbazine	DDX12P	-0.202671	5.32315e-11
Dacarbazine	DDX17	-0.325213	8.93655e-27
Dacarbazine	DDX20	-0.223209	4.3892e-13
Dacarbazine	DDX28	-0.275499	2.22703e-19
Dacarbazine	DDX39A	-0.22101	7.51196e-13
Dacarbazine	DDX39B	-0.230638	6.85392e-14
Dacarbazine	DDX39B-AS1	-0.225146	2.7219e-13
Dacarbazine	DDX50	-0.227997	1.3364e-13
Dacarbazine	DDX50P1	-0.21952	1.07731e-12
Dacarbazine	DDX51	-0.20289	5.07055e-11
Dacarbazine	DEAF1	-0.232241	4.55191e-14
Dacarbazine	DEF6	-0.279945	5.54832e-20
Dacarbazine	DEFB109D	0.205309	2.95376e-11
Dacarbazine	DENND4A	-0.324923	9.96766e-27
Dacarbazine	DENND4B	-0.325628	7.64271e-27
Dacarbazine	DENND6A-AS1	-0.204701	3.3856e-11
Dacarbazine	DEPDC5	-0.312295	1.03018e-24
Dacarbazine	DFFB	-0.276757	1.50682e-19
Dacarbazine	DFFBP1	-0.239314	7.21131e-15
Dacarbazine	DGCR2	0.224164	3.47008e-13
Dacarbazine	DGKE	-0.207816	1.67509e-11
Dacarbazine	DGKZ	-0.246745	9.7522e-16
Dacarbazine	DGLUCY	-0.251173	2.86672e-16
Dacarbazine	DHFRP1	-0.262442	1.13997e-17
Dacarbazine	DHODH	-0.211892	6.55904e-12
Dacarbazine	DHPS	-0.245731	1.28638e-15
Dacarbazine	DHRS2	0.226233	2.0778e-13
Dacarbazine	DHRS3	0.3059	9.91858e-24
Dacarbazine	DHRS13	-0.246485	1.04699e-15
Dacarbazine	DHX30	-0.238199	9.68132e-15
Dacarbazine	DHX32	0.25187	2.35928e-16
Dacarbazine	DIO2	0.251099	2.92674e-16
Dacarbazine	DIRAS3	0.251906	2.3357e-16
Dacarbazine	SLC49A4	0.300355	6.75639e-23
Dacarbazine	DIS3	-0.250762	3.21459e-16
Dacarbazine	DKK1	0.377445	3.47941e-36
Dacarbazine	DKK3	0.355748	4.63609e-32
Dacarbazine	DLC1	0.217842	1.61231e-12
Dacarbazine	DLEU2	-0.242314	3.24086e-15
Dacarbazine	DLEU2L	-0.232068	4.75824e-14
Dacarbazine	DLG1-AS1	0.220122	9.31704e-13
Dacarbazine	DLG5	0.270339	1.08244e-18
Dacarbazine	DLG5-AS1	0.243755	2.19912e-15
Dacarbazine	DLGAP1-AS1	0.264295	6.60664e-18
Dacarbazine	DLGAP1-AS2	0.26855	1.85762e-18
Dacarbazine	DLGAP4-AS1	-0.316679	2.11082e-25
Dacarbazine	DLX3	0.229606	8.90578e-14
Dacarbazine	DLX5	0.211019	8.03168e-12
Dacarbazine	DMBX1	0.249614	4.42302e-16
Dacarbazine	DMC1	-0.219006	1.21956e-12
Dacarbazine	DMKN	0.265858	4.15709e-18
Dacarbazine	DMRTA1	0.260027	2.30594e-17
Dacarbazine	DNA2	-0.244416	1.83864e-15
Dacarbazine	DNAH1	-0.255353	8.82802e-17
Dacarbazine	DNAH2	0.20519	3.0338e-11
Dacarbazine	DNAH5	0.383608	2.04925e-37
Dacarbazine	DNAJB1	0.270741	9.5806e-19
Dacarbazine	DNAJB2	0.249277	4.8559e-16
Dacarbazine	DNAJB3	0.230993	6.26113e-14
Dacarbazine	DNAJB11	0.204352	3.66084e-11
Dacarbazine	DNAJC5B	-0.285272	1.01484e-20
Dacarbazine	DNAJC9	-0.235951	1.74457e-14
Dacarbazine	DNAJC9-AS1	-0.224526	3.17304e-13
Dacarbazine	DNAJC19P9	-0.21298	5.09107e-12
Dacarbazine	DNAJC22	0.287756	4.538e-21
Dacarbazine	DNAJC25	0.252074	2.22831e-16
Dacarbazine	DNAJC27	-0.212785	5.32827e-12
Dacarbazine	DND1	-0.246157	1.14523e-15
Dacarbazine	DNER	0.255103	9.47709e-17
Dacarbazine	DNHD1	-0.268132	2.10635e-18
Dacarbazine	DNM1P46	-0.269196	1.5294e-18
Dacarbazine	DNMBP-AS1	0.248339	6.29269e-16
Dacarbazine	DNMT1	-0.248006	6.89868e-16
Dacarbazine	DOC2GP	-0.25953	2.66256e-17
Dacarbazine	DOCK1	0.298311	1.35654e-22
Dacarbazine	DOCK2	-0.229354	9.49309e-14
Dacarbazine	DOCK3	0.215879	2.57319e-12
Dacarbazine	DOCK5	0.243343	2.45739e-15
Dacarbazine	DOCK8	-0.230626	6.87535e-14
Dacarbazine	DOCK11	-0.238586	8.74176e-15
Dacarbazine	DOK1	-0.208822	1.33135e-11
Dacarbazine	DOK2	-0.238267	9.50864e-15
Dacarbazine	DOK7	0.209641	1.10353e-11
Dacarbazine	DOLK	0.381501	5.43358e-37
Dacarbazine	DOP1A	-0.227053	1.69315e-13
Dacarbazine	DOT1L	-0.358434	1.48751e-32
Dacarbazine	DPCD	0.274155	3.37262e-19
Dacarbazine	DPEP2	-0.315223	3.58394e-25
Dacarbazine	DPH5	-0.216428	2.25918e-12
Dacarbazine	DPH6-DT	0.20886	1.32006e-11
Dacarbazine	DPP7	-0.20884	1.32597e-11
Dacarbazine	DPY19L3	-0.220775	7.95266e-13
Dacarbazine	DPYSL3	0.287731	4.57613e-21
Dacarbazine	DR1	-0.228869	1.07298e-13
Dacarbazine	DRAM1	0.201021	7.66423e-11
Dacarbazine	DRAM2	-0.225041	2.79375e-13
Dacarbazine	DRAP1	0.240591	5.13712e-15
Dacarbazine	DRD1	0.213568	4.43661e-12
Dacarbazine	DSC2	0.23007	7.91738e-14
Dacarbazine	DSG2	0.285579	9.19036e-21
Dacarbazine	DSG2-AS1	0.29837	1.32977e-22
Dacarbazine	DSP	0.320121	5.96866e-26
Dacarbazine	DST	0.329013	2.11492e-27
Dacarbazine	DSTN	0.386617	5.02719e-38
Dacarbazine	DTL	-0.26324	9.01906e-18
Dacarbazine	DTNBP1	-0.275603	2.15643e-19
Dacarbazine	DUS3L	-0.250624	3.34077e-16
Dacarbazine	DUSP1	0.306497	8.04596e-24
Dacarbazine	DUSP2	-0.273443	4.19841e-19
Dacarbazine	DUSP3	0.215993	2.50479e-12
Dacarbazine	DUSP4	0.201143	7.46136e-11
Dacarbazine	DUSP8P5	-0.280058	5.35405e-20
Dacarbazine	DUSP14	0.288029	4.1516e-21
Dacarbazine	DUSP22	-0.258577	3.50744e-17
Dacarbazine	DUT	-0.308515	3.95467e-24
Dacarbazine	DYDC1	-0.23611	1.67367e-14
Dacarbazine	DYM	-0.304044	1.89387e-23
Dacarbazine	DYNC1I1	0.218147	1.49903e-12
Dacarbazine	DYNC1I2	0.233669	3.15306e-14
Dacarbazine	DYNLL1	0.251144	2.89033e-16
Dacarbazine	DYNLRB1	0.217391	1.79586e-12
Dacarbazine	DYNLT1	0.316107	2.59966e-25
Dacarbazine	DYNLT3	0.24929	4.83961e-16
Dacarbazine	DYRK1A	-0.259124	2.99478e-17
Dacarbazine	DYSF	0.202591	5.4185e-11
Dacarbazine	DZIP1L	0.23789	1.04994e-14
Dacarbazine	E2F2	-0.291619	1.27742e-21
Dacarbazine	E2F3-IT1	-0.297294	1.91495e-22
Dacarbazine	E2F5	-0.220858	7.79289e-13
Dacarbazine	E2F8	-0.209229	1.21308e-11
Dacarbazine	EAF1	-0.255143	9.37188e-17
Dacarbazine	EAF2	-0.301888	3.9921e-23
Dacarbazine	EBLN2	-0.219951	9.70842e-13
Dacarbazine	EBLN3P	-0.299215	9.97357e-23
Dacarbazine	ECE1	0.291207	1.4639e-21
Dacarbazine	ECEL1P2	0.230609	6.90416e-14
Dacarbazine	ECHDC2	0.200945	7.79245e-11
Dacarbazine	ECT2	0.240831	4.81926e-15
Dacarbazine	EDEM1	-0.201487	6.91714e-11
Dacarbazine	EDIL3	0.264779	5.7261e-18
Dacarbazine	EDN1	0.355452	5.25053e-32
Dacarbazine	EDN2	0.242025	3.50268e-15
Dacarbazine	EDNRB-AS1	-0.242822	2.8275e-15
Dacarbazine	EDRF1	-0.20837	1.47627e-11
Dacarbazine	EEF1A1	-0.214199	3.82538e-12
Dacarbazine	EEF1A1P3	-0.263352	8.72533e-18
Dacarbazine	EEF1A1P4	-0.22669	1.8539e-13
Dacarbazine	EEF1A1P9	-0.264168	6.86074e-18
Dacarbazine	EEF1A1P11	-0.265446	4.69846e-18
Dacarbazine	EEF1A1P12	-0.29124	1.44802e-21
Dacarbazine	EEF1A1P13	-0.312132	1.09209e-24
Dacarbazine	EEF1A1P24	-0.204387	3.63236e-11
Dacarbazine	EEF1A2	0.224266	3.38358e-13
Dacarbazine	EEF1B2	-0.271143	8.48023e-19
Dacarbazine	EEF1B2P3	-0.3139	5.78307e-25
Dacarbazine	EEF1B2P6	-0.217183	1.88756e-12
Dacarbazine	EEF1DP2	-0.239549	6.77605e-15
Dacarbazine	EEF1GP7	-0.298356	1.33594e-22
Dacarbazine	EEF2	-0.322766	2.23618e-26
Dacarbazine	EEF2K	-0.243306	2.48219e-15
Dacarbazine	EEFSEC	-0.298111	1.45198e-22
Dacarbazine	EFCAB12	-0.316093	2.61269e-25
Dacarbazine	EFEMP1	0.340124	2.78062e-29
Dacarbazine	EFHD1	0.252226	2.13531e-16
Dacarbazine	EFNA1	0.274765	2.79402e-19
Dacarbazine	EFNA5	0.241345	4.201e-15
Dacarbazine	EFNB2	0.248235	6.47638e-16
Dacarbazine	EFNB3	0.202353	5.71269e-11
Dacarbazine	EFR3A	0.200632	8.34762e-11
Dacarbazine	EGF	0.327133	4.32596e-27
Dacarbazine	EGFR	0.37712	4.03357e-36
Dacarbazine	EGFR-AS1	0.39396	1.53175e-39
Dacarbazine	EGLN3	0.229369	9.45737e-14
Dacarbazine	EHBP1	0.224528	3.17157e-13
Dacarbazine	EHD2	0.344809	4.24241e-30
Dacarbazine	EHD4	0.253678	1.41899e-16
Dacarbazine	EHF	0.227001	1.7153e-13
Dacarbazine	EHHADH	0.209089	1.25248e-11
Dacarbazine	EHMT1	-0.204578	3.48049e-11
Dacarbazine	EHMT2	-0.247416	8.11333e-16
Dacarbazine	EI24P2	-0.234347	2.64624e-14
Dacarbazine	EIF1B	-0.263562	8.20377e-18
Dacarbazine	EIF2A	-0.21094	8.17871e-12
Dacarbazine	EIF2D	-0.295839	3.12771e-22
Dacarbazine	EIF2S3B	-0.200711	8.20462e-11
Dacarbazine	EIF3D	-0.21534	2.92339e-12
Dacarbazine	EIF3E	-0.250458	3.49929e-16
Dacarbazine	EIF3F	-0.242533	3.05583e-15
Dacarbazine	EIF3FP3	-0.209896	1.04057e-11
Dacarbazine	EIF3G	-0.271611	7.35304e-19
Dacarbazine	EIF3H	-0.224629	3.09345e-13
Dacarbazine	EIF3L	-0.344798	4.26133e-30
Dacarbazine	EIF3M	-0.229882	8.30484e-14
Dacarbazine	EIF4A1P2	-0.222592	5.10616e-13
Dacarbazine	EIF4B	-0.331496	8.15945e-28
Dacarbazine	EIF4BP3	-0.277291	1.27557e-19
Dacarbazine	EIF4BP6	-0.288197	3.93087e-21
Dacarbazine	EIF4BP7	-0.30476	1.47643e-23
Dacarbazine	EIF4EBP2	-0.299403	9.35525e-23
Dacarbazine	EIF4ENIF1	-0.266667	3.26682e-18
Dacarbazine	EIF5AP2	-0.268868	1.6883e-18
Dacarbazine	EIF6	0.216442	2.25167e-12
Dacarbazine	ELAVL1	-0.305909	9.88878e-24
Dacarbazine	ELDR	0.39607	5.5264e-40
Dacarbazine	ELF1	-0.282171	2.7405e-20
Dacarbazine	ELF2	-0.270952	8.98505e-19
Dacarbazine	ELF3	0.211793	6.71187e-12
Dacarbazine	ELF5	0.232462	4.30185e-14
Dacarbazine	ELFN2	0.214585	3.49345e-12
Dacarbazine	ELK2AP	-0.209974	1.02212e-11
Dacarbazine	ELK4	-0.285216	1.03343e-20
Dacarbazine	ELL	-0.30547	1.15251e-23
Dacarbazine	ELMO1	-0.314256	5.0851e-25
Dacarbazine	ELMO1-AS1	-0.333551	3.68453e-28
Dacarbazine	ELOA-AS1	-0.245647	1.31617e-15
Dacarbazine	ELOVL1	0.337646	7.41997e-29
Dacarbazine	ELOVL7	0.240186	5.72153e-15
Dacarbazine	ELP2	-0.248226	6.49173e-16
Dacarbazine	ELP3	-0.316173	2.538e-25
Dacarbazine	ELP6	-0.209032	1.26911e-11
Dacarbazine	EMC3-AS1	-0.207537	1.78515e-11
Dacarbazine	EMC4	0.268683	1.78482e-18
Dacarbazine	EMC7	0.275654	2.12271e-19
Dacarbazine	EMG1	-0.211238	7.63402e-12
Dacarbazine	EML2-AS1	-0.30251	3.22188e-23
Dacarbazine	EML3	-0.227509	1.51036e-13
Dacarbazine	EMP1	0.362432	2.68627e-33
Dacarbazine	EMP2	0.299177	1.0105e-22
Dacarbazine	EN1	0.251654	2.50609e-16
Dacarbazine	EN2	0.212874	5.21832e-12
Dacarbazine	ENAH	0.298689	1.19286e-22
Dacarbazine	ENC1	0.338174	6.02261e-29
Dacarbazine	ENKUR	0.256054	7.23173e-17
Dacarbazine	ENO3	-0.265452	4.69027e-18
Dacarbazine	ENO4	0.258325	3.77153e-17
Dacarbazine	ENPP1	0.232432	4.33465e-14
Dacarbazine	ENPP5	0.221022	7.48961e-13
Dacarbazine	ENPP7P4	0.249268	4.86918e-16
Dacarbazine	ENTPD1-AS1	-0.35972	8.59945e-33
Dacarbazine	ENTPD7	0.234395	2.61376e-14
Dacarbazine	ENTPD8	0.213887	4.11635e-12
Dacarbazine	EP300	-0.230147	7.76496e-14
Dacarbazine	EP400	-0.223181	4.42002e-13
Dacarbazine	EP400P1	-0.215811	2.61495e-12
Dacarbazine	EPAS1	0.293649	6.51166e-22
Dacarbazine	EPB41	-0.359017	1.16109e-32
Dacarbazine	EPB41L1	0.289072	2.95292e-21
Dacarbazine	EPB41L4A-AS1	-0.301768	4.1606e-23
Dacarbazine	EPB41L4A-DT	0.20121	7.35095e-11
Dacarbazine	EPB41L4B	0.256908	5.66548e-17
Dacarbazine	EPB42	-0.214801	3.32023e-12
Dacarbazine	EPC1	-0.269956	1.21563e-18
Dacarbazine	EPCAM	0.224794	2.9698e-13
Dacarbazine	EPHA1	0.224174	3.46148e-13
Dacarbazine	EPHA2	0.401965	3.07837e-41
Dacarbazine	EPHA4	0.241143	4.43441e-15
Dacarbazine	EPHB2	0.285315	1.00097e-20
Dacarbazine	EPHB3	0.256972	5.5627e-17
Dacarbazine	EPHB4	0.228635	1.13812e-13
Dacarbazine	EPHX1	0.362725	2.36708e-33
Dacarbazine	EPHX4	0.20916	1.23235e-11
Dacarbazine	EPM2A	-0.299233	9.91393e-23
Dacarbazine	EPM2AIP1	-0.248539	5.95501e-16
Dacarbazine	EPN2-AS1	0.214568	3.50749e-12
Dacarbazine	EPN3	0.305038	1.34e-23
Dacarbazine	EPPK1	0.256411	6.53026e-17
Dacarbazine	EPRS1	-0.204361	3.65339e-11
Dacarbazine	EPS8	0.345926	2.69638e-30
Dacarbazine	EPS8L2	0.298877	1.11924e-22
Dacarbazine	EPS15	-0.229775	8.53194e-14
Dacarbazine	EPS15L1	-0.21409	3.92498e-12
Dacarbazine	EPS15P1	0.249324	4.79344e-16
Dacarbazine	ERBB2	0.351469	2.7709e-31
Dacarbazine	ERBB3	0.254581	1.09906e-16
Dacarbazine	EREG	0.217088	1.93069e-12
Dacarbazine	ERGIC3	0.242039	3.48927e-15
Dacarbazine	ERICH1	-0.352119	2.11546e-31
Dacarbazine	ERLEC1	0.218683	1.3181e-12
Dacarbazine	ERLNC1	0.284325	1.37638e-20
Dacarbazine	ERRFI1	0.387743	2.96081e-38
Dacarbazine	ERVK3-1	-0.209826	1.05768e-11
Dacarbazine	ERVW-1	-0.22315	4.45383e-13
Dacarbazine	ESCO1	-0.210231	9.63439e-12
Dacarbazine	ESM1	0.215646	2.7197e-12
Dacarbazine	ESRG	0.204702	3.38485e-11
Dacarbazine	ESRP2	0.265263	4.96085e-18
Dacarbazine	ETFDH	-0.210253	9.5851e-12
Dacarbazine	ETNK1	-0.255103	9.47778e-17
Dacarbazine	ETNK2	0.271985	6.56075e-19
Dacarbazine	ETV5-AS1	0.220167	9.21525e-13
Dacarbazine	EVA1A	0.37767	3.14213e-36
Dacarbazine	EVA1C	0.219611	1.05391e-12
Dacarbazine	EVL	-0.261394	1.54893e-17
Dacarbazine	EWSR1	-0.221112	7.32681e-13
Dacarbazine	EXD2	0.24191	3.6123e-15
Dacarbazine	EXO1	-0.214003	4.00649e-12
Dacarbazine	EXOC3L1	0.226691	1.85339e-13
Dacarbazine	EXOC6B	0.284955	1.12398e-20
Dacarbazine	EXOC8	-0.203697	4.23756e-11
Dacarbazine	EXOG	-0.22406	3.56049e-13
Dacarbazine	EXOSC5	-0.23833	9.3519e-15
Dacarbazine	EXOSC6	-0.264029	7.14708e-18
Dacarbazine	EXOSC8	-0.303799	2.06187e-23
Dacarbazine	EXOSC9	-0.228831	1.08322e-13
Dacarbazine	EXPH5	0.203351	4.57734e-11
Dacarbazine	EXT1	0.345903	2.72139e-30
Dacarbazine	EXT2	0.357936	1.83833e-32
Dacarbazine	EYA3	-0.282299	2.63079e-20
Dacarbazine	EZH1	-0.266661	3.27194e-18
Dacarbazine	EZH2	-0.247858	7.18448e-16
Dacarbazine	F2RL1	0.352911	1.52134e-31
Dacarbazine	F3	0.389681	1.18389e-38
Dacarbazine	F10	0.277394	1.23551e-19
Dacarbazine	FA2H	0.211408	7.33987e-12
Dacarbazine	FAF1	-0.246514	1.03881e-15
Dacarbazine	FAF2	0.227077	1.68282e-13
Dacarbazine	FAHD1	0.250936	3.063e-16
Dacarbazine	FAHD2P1	0.203618	4.31329e-11
Dacarbazine	FAM3C	0.270641	9.87573e-19
Dacarbazine	FAM3C2P	0.287154	5.52029e-21
Dacarbazine	TAFA2	-0.247835	7.22937e-16
Dacarbazine	TAFA3	0.204121	3.85527e-11
Dacarbazine	FAM20A	0.209251	1.20687e-11
Dacarbazine	FAM20C	0.282095	2.80723e-20
Dacarbazine	FAM25A	0.255722	7.94864e-17
Dacarbazine	FAM27AP1	-0.237626	1.1255e-14
Dacarbazine	FAM27B	-0.217185	1.88626e-12
Dacarbazine	FAM32BP	-0.386022	6.64587e-38
Dacarbazine	TENT5B	0.362202	2.96582e-33
Dacarbazine	FAM50A	0.242986	2.70528e-15
Dacarbazine	FAM53B	-0.241291	4.2627e-15
Dacarbazine	FAM53C	-0.209059	1.26112e-11
Dacarbazine	TLCD3A	0.286252	7.39401e-21
Dacarbazine	FAM71F1	0.202137	5.99174e-11
Dacarbazine	FAM72A	-0.289543	2.53096e-21
Dacarbazine	FAM72B	-0.230165	7.73024e-14
Dacarbazine	FAM72C	-0.21249	5.70716e-12
Dacarbazine	FAM72D	-0.244639	1.73087e-15
Dacarbazine	FAM76B	-0.250122	3.8416e-16
Dacarbazine	FAM78A	-0.376991	4.2772e-36
Dacarbazine	FAM83B	0.226957	1.73406e-13
Dacarbazine	FAM83D	0.225481	2.50476e-13
Dacarbazine	FAM83H	0.209685	1.09241e-11
Dacarbazine	LRATD2	0.249933	4.04932e-16
Dacarbazine	FAM110C	0.205111	3.08834e-11
Dacarbazine	FAM114A1	0.436468	0
Dacarbazine	FAM117A	-0.33608	1.37334e-28
Dacarbazine	FAM117B	-0.284579	1.26837e-20
Dacarbazine	FAM126B	-0.253766	1.38419e-16
Dacarbazine	NIBAN2	0.388324	2.25085e-38
Dacarbazine	NIBAN3	-0.384628	1.27443e-37
Dacarbazine	FAM131C	0.216793	2.07126e-12
Dacarbazine	FAM151A	0.207874	1.65335e-11
Dacarbazine	FAM160A1	0.352295	1.96583e-31
Dacarbazine	FAM160A1-DT	0.231082	6.12225e-14
Dacarbazine	FAM174A	0.363069	2.03983e-33
Dacarbazine	FAM177A1	0.359311	1.02401e-32
Dacarbazine	FAM180A	0.284824	1.17228e-20
Dacarbazine	FAM183A	0.228259	1.25114e-13
Dacarbazine	FAM189A2	0.325066	9.44608e-27
Dacarbazine	FAM193B	-0.252755	1.84059e-16
Dacarbazine	INSYN2A	0.330978	9.95987e-28
Dacarbazine	GASK1B	0.307449	5.75993e-24
Dacarbazine	FAM198B-AS1	0.262492	1.1235e-17
Dacarbazine	FAM201B	0.222094	5.76827e-13
Dacarbazine	FAM207A	-0.22992	8.22409e-14
Dacarbazine	FAM207BP	-0.239184	7.46369e-15
Dacarbazine	TASOR	-0.230461	7.16931e-14
Dacarbazine	FAM209A	-0.212967	5.10643e-12
Dacarbazine	INKA1	-0.229118	1.00759e-13
Dacarbazine	FAM216A	-0.237217	1.25315e-14
Dacarbazine	FAM219A	0.204033	3.93176e-11
Dacarbazine	FAM225A	0.200418	8.74823e-11
Dacarbazine	FAM229A	-0.290424	1.89499e-21
Dacarbazine	FAM238A	-0.318511	1.08e-25
Dacarbazine	FAM241B	0.315738	2.97303e-25
Dacarbazine	FANCA	-0.205335	2.93677e-11
Dacarbazine	FANCD2	-0.228771	1.09969e-13
Dacarbazine	FANCE	-0.235755	1.83593e-14
Dacarbazine	FANCF	-0.223069	4.54322e-13
Dacarbazine	FANK1	0.32937	1.84535e-27
Dacarbazine	FARSA	-0.223045	4.56983e-13
Dacarbazine	FASTKD1	-0.319469	7.59229e-26
Dacarbazine	FAT1	0.312468	9.68128e-25
Dacarbazine	FAT4	0.222158	5.67788e-13
Dacarbazine	FAXC	0.235556	1.93382e-14
Dacarbazine	FBL	-0.269877	1.24479e-18
Dacarbazine	FBLIM1	0.325249	8.81602e-27
Dacarbazine	FBLN1	0.281791	3.0923e-20
Dacarbazine	FBP2	0.287008	5.78724e-21
Dacarbazine	FBRS	-0.228373	1.21562e-13
Dacarbazine	FBRSL1	-0.291165	1.48426e-21
Dacarbazine	FBXL2	0.261483	1.50911e-17
Dacarbazine	FBXL12	-0.206513	2.25131e-11
Dacarbazine	FBXL15	-0.207977	1.6149e-11
Dacarbazine	FBXL19	-0.246421	1.06558e-15
Dacarbazine	FBXO2	0.230395	7.29038e-14
Dacarbazine	FBXO5	-0.233984	2.90661e-14
Dacarbazine	FBXO7	-0.202739	5.24423e-11
Dacarbazine	FBXO11	-0.216819	2.05832e-12
Dacarbazine	FBXO17	0.232024	4.81257e-14
Dacarbazine	FBXO27	0.223494	4.09224e-13
Dacarbazine	FBXO32	0.249098	5.10333e-16
Dacarbazine	FBXO40	-0.371278	5.57579e-35
Dacarbazine	FBXO41	-0.384172	1.57616e-37
Dacarbazine	FBXO42	-0.210928	8.20171e-12
Dacarbazine	FBXO43	-0.247988	6.93281e-16
Dacarbazine	FBXO46	-0.362542	2.56142e-33
Dacarbazine	FBXO48	-0.231961	4.89011e-14
Dacarbazine	FBXW7	-0.277281	1.27992e-19
Dacarbazine	FBXW10	0.319796	6.72902e-26
Dacarbazine	FCAR	-0.288877	3.14844e-21
Dacarbazine	FCF1P1	-0.200404	8.77584e-11
Dacarbazine	FCGR1B	0.205418	2.8824e-11
Dacarbazine	FCGR2B	-0.235682	1.87133e-14
Dacarbazine	FCGR2C	-0.2197	1.0316e-12
Dacarbazine	FCHO1	-0.391299	5.48504e-39
Dacarbazine	FCHO2	0.269594	1.35598e-18
Dacarbazine	FCHSD2	-0.309712	2.58829e-24
Dacarbazine	FCN1	-0.249249	4.89391e-16
Dacarbazine	FCN3	0.288654	3.38653e-21
Dacarbazine	FCRL2	-0.31959	7.26183e-26
Dacarbazine	FCRL5	-0.303539	2.25696e-23
Dacarbazine	FDFT1	-0.214795	3.32505e-12
Dacarbazine	FDPS	-0.254157	1.23933e-16
Dacarbazine	FDPSP7	0.212951	5.12527e-12
Dacarbazine	FDXACB1	-0.290467	1.86845e-21
Dacarbazine	FEM1A	-0.332649	5.22654e-28
Dacarbazine	FERMT2	0.277397	1.23416e-19
Dacarbazine	FERMT3	-0.269208	1.5236e-18
Dacarbazine	FEZ2	0.282606	2.38559e-20
Dacarbazine	FEZF1-AS1	0.20172	6.57006e-11
Dacarbazine	FGD1	0.209604	1.11303e-11
Dacarbazine	FGD2	-0.279693	6.00732e-20
Dacarbazine	FGD3	-0.215854	2.58897e-12
Dacarbazine	FGF1	0.345938	2.68378e-30
Dacarbazine	FGF2	0.220767	7.9686e-13
Dacarbazine	FGF12	0.23556	1.93159e-14
Dacarbazine	FGFBP1	0.285254	1.02067e-20
Dacarbazine	CEP43	-0.20484	3.28203e-11
Dacarbazine	FGFR2	0.218328	1.43512e-12
Dacarbazine	FGFRL1	0.265022	5.32754e-18
Dacarbazine	FHDC1	0.21249	5.70712e-12
Dacarbazine	FHIT	-0.213332	4.68845e-12
Dacarbazine	FHL2	0.397136	3.29276e-40
Dacarbazine	FHOD3	0.207819	1.67403e-11
Dacarbazine	FIBCD1	0.310496	1.95881e-24
Dacarbazine	FIBIN	0.22476	2.99519e-13
Dacarbazine	FIGN	0.313738	6.13003e-25
Dacarbazine	FIP1L1	-0.208677	1.37624e-11
Dacarbazine	FITM1	-0.226511	1.93849e-13
Dacarbazine	FITM2	0.261602	1.45766e-17
Dacarbazine	FJX1	0.221986	5.92185e-13
Dacarbazine	FKBP2	0.27638	1.69432e-19
Dacarbazine	FKBP5	-0.294865	4.33659e-22
Dacarbazine	FKBP9	0.409207	8.18358e-43
Dacarbazine	FKBP9P1	0.271432	7.76579e-19
Dacarbazine	FKBP10	0.294591	4.75395e-22
Dacarbazine	FKBP14	0.24871	5.68146e-16
Dacarbazine	FLG	0.274558	2.97914e-19
Dacarbazine	FLI1	-0.266413	3.5236e-18
Dacarbazine	FLII	0.218296	1.44633e-12
Dacarbazine	FLNA	0.259097	3.01823e-17
Dacarbazine	FLNB	0.321719	3.30205e-26
Dacarbazine	FLNB-AS1	0.36735	3.16208e-34
Dacarbazine	FLNC	0.214663	3.42979e-12
Dacarbazine	FLRT3	0.213592	4.41138e-12
Dacarbazine	FLVCR2	0.209349	1.18015e-11
Dacarbazine	FMN1	0.230402	7.27725e-14
Dacarbazine	FMNL1	-0.277417	1.22654e-19
Dacarbazine	FN1	0.343513	7.1576e-30
Dacarbazine	FNBP1L	0.214287	3.7472e-12
Dacarbazine	FNBP4	-0.282991	2.10988e-20
Dacarbazine	FNDC3B	0.292788	8.67236e-22
Dacarbazine	FNDC4	0.249055	5.16401e-16
Dacarbazine	FNTA	-0.213333	4.68712e-12
Dacarbazine	FOLR1	0.336003	1.41541e-28
Dacarbazine	FOS	0.293217	7.51777e-22
Dacarbazine	FOSB	0.287005	5.79262e-21
Dacarbazine	FOSL1	0.334615	2.43464e-28
Dacarbazine	FOSL2	0.286957	5.88429e-21
Dacarbazine	FOXA1	0.235266	2.08517e-14
Dacarbazine	FOXCUT	0.339146	4.0995e-29
Dacarbazine	FOXD1	0.20077	8.09871e-11
Dacarbazine	FOXD2-AS1	-0.257988	4.15543e-17
Dacarbazine	FOXF2	0.258302	3.79615e-17
Dacarbazine	FOXK2	-0.216346	2.30342e-12
Dacarbazine	FOXL1	0.209907	1.03793e-11
Dacarbazine	FOXL2	0.208895	1.30946e-11
Dacarbazine	FOXN2	-0.278968	7.54688e-20
Dacarbazine	FOXN3	-0.220871	7.76965e-13
Dacarbazine	FOXO4	-0.262513	1.1164e-17
Dacarbazine	FOXQ1	0.255994	7.35533e-17
Dacarbazine	FRAS1	0.265489	4.6384e-18
Dacarbazine	FRAT1	-0.278137	9.79241e-20
Dacarbazine	FRAT2	-0.25567	8.06738e-17
Dacarbazine	FREM2	0.211723	6.8227e-12
Dacarbazine	FRG1	-0.267243	2.75028e-18
Dacarbazine	FRMD5	0.300333	6.80918e-23
Dacarbazine	FRMD6	0.329605	1.68662e-27
Dacarbazine	FRMD6-AS1	0.266174	3.78369e-18
Dacarbazine	FRMD6-AS2	0.226233	2.07772e-13
Dacarbazine	FRMPD4	0.208456	1.44762e-11
Dacarbazine	FRZB	0.204935	3.21281e-11
Dacarbazine	FSD2	-0.270816	9.36457e-19
Dacarbazine	FSTL1	0.324956	9.84615e-27
Dacarbazine	FSTL3	0.32319	1.9088e-26
Dacarbazine	FTH1P7	0.251491	2.62286e-16
Dacarbazine	FTH1P22	-0.201733	6.55155e-11
Dacarbazine	FTLP14	0.236139	1.66144e-14
Dacarbazine	FUBP1	-0.240641	5.06948e-15
Dacarbazine	FUCA2	0.358033	1.7639e-32
Dacarbazine	FUT7	-0.239132	7.56785e-15
Dacarbazine	FXN	-0.240862	4.77982e-15
Dacarbazine	FXYD3	0.244089	2.00898e-15
Dacarbazine	FZD4	0.248733	5.64489e-16
Dacarbazine	FZD6	0.310577	1.90313e-24
Dacarbazine	FZD7	0.29629	2.68672e-22
Dacarbazine	G6PC1	-0.220101	9.36231e-13
Dacarbazine	G6PC3	0.227109	1.66954e-13
Dacarbazine	G6PD	0.296808	2.25669e-22
Dacarbazine	GAB3	-0.22651	1.93898e-13
Dacarbazine	GABARAPL1	0.314222	5.14872e-25
Dacarbazine	GABBR2	0.254619	1.08737e-16
Dacarbazine	GABPA	-0.316021	2.68247e-25
Dacarbazine	GABPAP	-0.26708	2.8877e-18
Dacarbazine	GABPB1	-0.274996	2.60208e-19
Dacarbazine	GABPB1-AS1	-0.341923	1.35579e-29
Dacarbazine	GABPB2	-0.201262	7.26785e-11
Dacarbazine	GABRB2	-0.211923	6.51183e-12
Dacarbazine	GABRE	0.241613	3.91045e-15
Dacarbazine	GACAT2	0.210076	9.9849e-12
Dacarbazine	GADD45A	0.203737	4.19953e-11
Dacarbazine	GADL1	-0.201203	7.36262e-11
Dacarbazine	GALE	0.280232	5.06842e-20
Dacarbazine	GALK1	-0.210943	8.17416e-12
Dacarbazine	GALNT5	0.263073	9.47204e-18
Dacarbazine	GALNT8	-0.2908	1.6742e-21
Dacarbazine	GALNT10	0.228796	1.09275e-13
Dacarbazine	GALNT11	0.220188	9.16738e-13
Dacarbazine	GALNT18	0.227794	1.40601e-13
Dacarbazine	GANAB	0.281333	3.57646e-20
Dacarbazine	GANC	-0.214432	3.62149e-12
Dacarbazine	GAPDHP55	0.262056	1.27659e-17
Dacarbazine	GAPT	-0.214524	3.54403e-12
Dacarbazine	GART	-0.226945	1.73944e-13
Dacarbazine	GAS2L1	0.244059	2.02537e-15
Dacarbazine	GAS2L3	0.239709	6.49392e-15
Dacarbazine	GAS5	-0.229699	8.6984e-14
Dacarbazine	GAS5-AS1	-0.22715	1.65226e-13
Dacarbazine	GAS6	0.253198	1.62469e-16
Dacarbazine	GAS6-DT	0.276589	1.58782e-19
Dacarbazine	GAS8	0.243346	2.45551e-15
Dacarbazine	GAS8-AS1	0.32026	5.67056e-26
Dacarbazine	GATA6	0.313868	5.85012e-25
Dacarbazine	GATA6-AS1	0.293547	6.7362e-22
Dacarbazine	GATAD2A	-0.272623	5.39834e-19
Dacarbazine	GATAD2B	-0.358058	1.74528e-32
Dacarbazine	GATC	-0.254983	9.80676e-17
Dacarbazine	GBA	0.312568	9.33776e-25
Dacarbazine	GBP3	0.255009	9.73596e-17
Dacarbazine	GBX2	0.218071	1.52638e-12
Dacarbazine	GCDH	-0.265263	4.96068e-18
Dacarbazine	GCHFR	-0.20616	2.43829e-11
Dacarbazine	GCLM	0.232851	3.89254e-14
Dacarbazine	GCNT3	0.21897	1.23012e-12
Dacarbazine	GCNT4	0.203983	3.97569e-11
Dacarbazine	GCNT7	0.202147	5.97834e-11
Dacarbazine	GCOM1	0.213956	4.0504e-12
Dacarbazine	GDF15	0.2507	3.27103e-16
Dacarbazine	GDI2	-0.205231	3.0058e-11
Dacarbazine	GEM	0.244635	1.73281e-15
Dacarbazine	GEMIN7	-0.251689	2.48135e-16
Dacarbazine	GEMIN8	-0.250537	3.42295e-16
Dacarbazine	GEN1	-0.237554	1.14693e-14
Dacarbazine	GFAP	0.268317	1.99248e-18
Dacarbazine	GFI1	-0.269824	1.26489e-18
Dacarbazine	GFI1B	-0.274492	3.04016e-19
Dacarbazine	GFPT2	0.323458	1.72698e-26
Dacarbazine	GGA1	-0.294153	5.50346e-22
Dacarbazine	GGA2	-0.274725	2.82896e-19
Dacarbazine	GGA3	-0.258392	3.69899e-17
Dacarbazine	GGCX	0.353206	1.34524e-31
Dacarbazine	GGT8P	0.220389	8.73308e-13
Dacarbazine	GH1	-0.270771	9.4941e-19
Dacarbazine	GIGYF1	-0.267885	2.26884e-18
Dacarbazine	GIMAP1	-0.258769	3.3178e-17
Dacarbazine	GIMAP2	-0.260838	1.82171e-17
Dacarbazine	GIMAP5	-0.223213	4.38499e-13
Dacarbazine	GIMAP6	-0.228461	1.18924e-13
Dacarbazine	GIMAP8	-0.246822	9.54771e-16
Dacarbazine	GINM1	0.223297	4.29582e-13
Dacarbazine	GIPC1	0.395505	7.26868e-40
Dacarbazine	GIT2	-0.301221	5.02042e-23
Dacarbazine	GJA1	0.230466	7.16107e-14
Dacarbazine	GJB2	0.239146	7.539e-15
Dacarbazine	GJB3	0.297299	1.91168e-22
Dacarbazine	GJB4	0.234101	2.82029e-14
Dacarbazine	GJB5	0.226131	2.13118e-13
Dacarbazine	GK	-0.26138	1.55525e-17
Dacarbazine	GKAP1	-0.211333	7.4685e-12
Dacarbazine	GLB1L	0.20537	2.91347e-11
Dacarbazine	GLCCI1	-0.221151	7.2578e-13
Dacarbazine	GLG1	0.201464	6.95228e-11
Dacarbazine	GLI2	0.230939	6.34794e-14
Dacarbazine	GLIPR1L1	0.286095	7.78118e-21
Dacarbazine	GLIS2	0.227205	1.62997e-13
Dacarbazine	GLIS3	0.326598	5.29729e-27
Dacarbazine	GLMN	-0.215346	2.91925e-12
Dacarbazine	GLMP	0.215268	2.97402e-12
Dacarbazine	GLP2R	0.326454	5.5948e-27
Dacarbazine	GLRB	0.247018	9.04953e-16
Dacarbazine	GLTPD2	0.223248	4.34793e-13
Dacarbazine	GLTPP1	-0.232611	4.13969e-14
Dacarbazine	GLUD1P3	-0.254112	1.25516e-16
Dacarbazine	GMCL1	-0.240202	5.69823e-15
Dacarbazine	GMCL2	-0.220352	8.81067e-13
Dacarbazine	GMEB1	-0.320175	5.85166e-26
Dacarbazine	GMFG	-0.241001	4.60519e-15
Dacarbazine	GMIP	-0.360161	7.12228e-33
Dacarbazine	GMPR	0.234013	2.8855e-14
Dacarbazine	GNA11	0.283517	1.78343e-20
Dacarbazine	GNA13	-0.279374	6.64214e-20
Dacarbazine	GNAI1	0.219825	1.00086e-12
Dacarbazine	GNAT2	-0.204972	3.18594e-11
Dacarbazine	GNG10	0.398765	1.48667e-40
Dacarbazine	GNG11	0.242637	2.97152e-15
Dacarbazine	GNG12	0.361915	3.35567e-33
Dacarbazine	GNG12-AS1	0.357007	2.7245e-32
Dacarbazine	GNL3	-0.23218	4.62334e-14
Dacarbazine	GNL3L	-0.202309	5.76757e-11
Dacarbazine	GNPAT	-0.293592	6.63573e-22
Dacarbazine	GNS	0.342511	1.07109e-29
Dacarbazine	GOLGA2	0.310379	2.04219e-24
Dacarbazine	GOLGA2P11	-0.248065	6.78604e-16
Dacarbazine	GOLGA5	0.269399	1.43848e-18
Dacarbazine	GOLGA8B	-0.212308	5.95501e-12
Dacarbazine	GOLM1	0.338884	4.54863e-29
Dacarbazine	GOLT1A	0.26603	3.9495e-18
Dacarbazine	GPALPP1	-0.28196	2.93087e-20
Dacarbazine	GPANK1	-0.220853	7.80422e-13
Dacarbazine	GPAT3	0.353038	1.44316e-31
Dacarbazine	GPATCH2L	-0.207034	2.00112e-11
Dacarbazine	GPATCH8	-0.221253	7.08049e-13
Dacarbazine	GPATCH11	-0.214889	3.2523e-12
Dacarbazine	GPBP1	-0.239629	6.63399e-15
Dacarbazine	GPBP1L1	-0.236988	1.3307e-14
Dacarbazine	GPC1	0.395624	6.85969e-40
Dacarbazine	GPC4	0.202243	5.85292e-11
Dacarbazine	GPD2	0.282366	2.57519e-20
Dacarbazine	GPIHBP1	0.205752	2.6737e-11
Dacarbazine	GPNMB	0.258683	3.40155e-17
Dacarbazine	GPR1	0.331634	7.73782e-28
Dacarbazine	GPR1-AS	-0.21265	5.49899e-12
Dacarbazine	GPR37	0.22236	5.40545e-13
Dacarbazine	GPR39	0.356706	3.09434e-32
Dacarbazine	GPR52	-0.221905	6.04076e-13
Dacarbazine	GPR65	-0.268804	1.721e-18
Dacarbazine	GPR82	-0.265845	4.17283e-18
Dacarbazine	GPR83	-0.200764	8.1086e-11
Dacarbazine	GPR87	0.292143	1.07412e-21
Dacarbazine	GPR107	0.311831	1.21607e-24
Dacarbazine	GPR143	0.235014	2.22605e-14
Dacarbazine	GPR156	0.291154	1.4895e-21
Dacarbazine	GPR161	0.22244	5.29955e-13
Dacarbazine	GPR174	-0.350554	4.04628e-31
Dacarbazine	GPR176	0.249013	5.22428e-16
Dacarbazine	GPRASP2	0.217427	1.78047e-12
Dacarbazine	GPRC5A	0.392601	2.94217e-39
Dacarbazine	GPRC5B	0.329387	1.83348e-27
Dacarbazine	GPRC5C	0.230808	6.56377e-14
Dacarbazine	GPRC5D	0.300971	5.47118e-23
Dacarbazine	GPRC5D-AS1	0.204901	3.23717e-11
Dacarbazine	GPRIN2	0.25245	2.00499e-16
Dacarbazine	GPSM3	-0.328647	2.43279e-27
Dacarbazine	GPX3	0.339572	3.46289e-29
Dacarbazine	GPX8	0.403308	1.58179e-41
Dacarbazine	GRAMD1A	-0.209201	1.22082e-11
Dacarbazine	GRAMD2A	0.268617	1.82059e-18
Dacarbazine	GRAMD2B	0.355143	5.97953e-32
Dacarbazine	GRAP	-0.35994	7.8312e-33
Dacarbazine	GRAPL	-0.226061	2.16864e-13
Dacarbazine	GRB2	-0.261366	1.56147e-17
Dacarbazine	GRB7	0.234953	2.26211e-14
Dacarbazine	GRB14	0.251706	2.47001e-16
Dacarbazine	GREB1L	0.256118	7.09901e-17
Dacarbazine	GRHL2	0.212582	5.58656e-12
Dacarbazine	GRIK5	-0.201101	7.53058e-11
Dacarbazine	GRK2	-0.334965	2.12463e-28
Dacarbazine	GRK3	-0.286314	7.24869e-21
Dacarbazine	GRPR	0.212246	6.04074e-12
Dacarbazine	GRTP1-AS1	0.242549	3.04263e-15
Dacarbazine	GSDMC	0.232283	4.50303e-14
Dacarbazine	GSN	0.285881	8.33875e-21
Dacarbazine	GSN-AS1	0.324639	1.10921e-26
Dacarbazine	GSTA1	0.235428	1.99924e-14
Dacarbazine	GSTA2	0.212389	5.84322e-12
Dacarbazine	GSTM3	0.226592	1.89949e-13
Dacarbazine	GSTT2	0.292357	1.00053e-21
Dacarbazine	GSTT2B	0.290046	2.14574e-21
Dacarbazine	GTDC1	-0.224659	3.07039e-13
Dacarbazine	GTF2B	-0.201387	7.07013e-11
Dacarbazine	GTF2H2C	-0.201371	7.09584e-11
Dacarbazine	GTF2IP11	-0.227668	1.45125e-13
Dacarbazine	GTF2IP20	-0.204071	3.89857e-11
Dacarbazine	GTF3A	-0.293264	7.40198e-22
Dacarbazine	GTF3C2	-0.215288	2.95938e-12
Dacarbazine	GTPBP1	-0.336787	1.04033e-28
Dacarbazine	GTPBP3	-0.2767	1.53358e-19
Dacarbazine	GTSF1L	-0.212422	5.79882e-12
Dacarbazine	GULP1	0.347382	1.49009e-30
Dacarbazine	GUSBP2	-0.273462	4.17341e-19
Dacarbazine	GUSBP3	-0.283652	1.70793e-20
Dacarbazine	GUSBP4	-0.282046	2.85148e-20
Dacarbazine	GUSBP9	-0.242678	2.9389e-15
Dacarbazine	GUSBP11	-0.237495	1.16476e-14
Dacarbazine	GVINP1	-0.205508	2.82475e-11
Dacarbazine	GYG2	0.213686	4.31522e-12
Dacarbazine	H1-10	-0.254614	1.08887e-16
Dacarbazine	H2AJ	0.233115	3.63698e-14
Dacarbazine	H3-3A	-0.286759	6.27574e-21
Dacarbazine	H3P37	-0.269197	1.52873e-18
Dacarbazine	H3P6	-0.220097	9.37289e-13
Dacarbazine	H3P16	-0.203118	4.8201e-11
Dacarbazine	HACD1	0.208723	1.36206e-11
Dacarbazine	HACD2	0.295536	3.4635e-22
Dacarbazine	HADH	-0.265656	4.41466e-18
Dacarbazine	HADHAP1	0.267117	2.85536e-18
Dacarbazine	HAGHL	-0.218212	1.47581e-12
Dacarbazine	HAGLR	0.234061	2.84952e-14
Dacarbazine	HAMP	-0.226505	1.94152e-13
Dacarbazine	HARS2	0.217907	1.58742e-12
Dacarbazine	HAS2	0.286832	6.12814e-21
Dacarbazine	HAS2-AS1	0.272031	6.46856e-19
Dacarbazine	HAS3	0.272222	6.10174e-19
Dacarbazine	HASPIN	-0.25777	4.42428e-17
Dacarbazine	HAUS1	-0.244854	1.63304e-15
Dacarbazine	HAUS5	-0.237341	1.21285e-14
Dacarbazine	HAUS6	-0.230867	6.46588e-14
Dacarbazine	HAUS6P1	-0.21546	2.84168e-12
Dacarbazine	HAVCR2	-0.256582	6.21808e-17
Dacarbazine	HCCS	0.203379	4.54844e-11
Dacarbazine	HCFC1	-0.303065	2.65912e-23
Dacarbazine	HCG4	0.29012	2.09389e-21
Dacarbazine	HCG4P3	-0.217513	1.74431e-12
Dacarbazine	HCG9P5	0.226196	2.09676e-13
Dacarbazine	HCG15	0.278059	1.00347e-19
Dacarbazine	HCG25	-0.241087	4.50155e-15
Dacarbazine	HCG27	-0.236388	1.55657e-14
Dacarbazine	HCLS1	-0.26326	8.9641e-18
Dacarbazine	HCRT	-0.231197	5.94416e-14
Dacarbazine	HCST	-0.351439	2.80583e-31
Dacarbazine	HDAC1P1	0.213515	4.49136e-12
Dacarbazine	HDAC5	-0.224655	3.07349e-13
Dacarbazine	HDAC10	-0.257088	5.38083e-17
Dacarbazine	HDAC11	0.340801	2.1234e-29
Dacarbazine	HDDC3	-0.288896	3.12833e-21
Dacarbazine	HDHD2	-0.318794	9.73312e-26
Dacarbazine	HDLBP	0.271296	8.09362e-19
Dacarbazine	HEATR1	-0.275736	2.06896e-19
Dacarbazine	HEATR5A	0.291714	1.2381e-21
Dacarbazine	HEATR5B	-0.230119	7.821e-14
Dacarbazine	HEBP1	0.240149	5.77783e-15
Dacarbazine	HECA	-0.291021	1.55664e-21
Dacarbazine	HECTD4	-0.227664	1.4527e-13
Dacarbazine	HEG1	0.24638	1.07742e-15
Dacarbazine	HELB	-0.317927	1.33789e-25
Dacarbazine	HELLS	-0.229023	1.032e-13
Dacarbazine	HELQ	-0.259418	2.75081e-17
Dacarbazine	HELZ	-0.245719	1.29054e-15
Dacarbazine	HEMGN	-0.222842	4.80338e-13
Dacarbazine	HEPHL1	0.244944	1.59329e-15
Dacarbazine	HERC1	-0.213967	4.04003e-12
Dacarbazine	HERC6	0.226927	1.74712e-13
Dacarbazine	HESX1	-0.269741	1.29707e-18
Dacarbazine	HEXB	0.278138	9.78898e-20
Dacarbazine	HEXD	-0.308859	3.50233e-24
Dacarbazine	HEXD-IT1	-0.304298	1.73425e-23
Dacarbazine	HFE	0.349579	6.05105e-31
Dacarbazine	HHLA2	-0.226411	1.98729e-13
Dacarbazine	HIBADH	0.288487	3.57634e-21
Dacarbazine	HIC2	-0.233586	3.22175e-14
Dacarbazine	HIF1A	0.234605	2.47577e-14
Dacarbazine	HIGD2A	-0.207438	1.82556e-11
Dacarbazine	HIPK1	-0.207866	1.65621e-11
Dacarbazine	HIRA	-0.260245	2.16428e-17
Dacarbazine	H2AC12	-0.240857	4.78599e-15
Dacarbazine	H2AC15	-0.236012	1.71724e-14
Dacarbazine	H4C3	-0.263453	8.47082e-18
Dacarbazine	H4C9	0.215877	2.57478e-12
Dacarbazine	H2BP1	0.230199	7.66289e-14
Dacarbazine	H2BP2	0.23309	3.66036e-14
Dacarbazine	H4C14	0.203618	4.31234e-11
Dacarbazine	HKDC1	0.290377	1.92446e-21
Dacarbazine	HLA-V	0.217348	1.81464e-12
Dacarbazine	HM13	0.290349	1.94242e-21
Dacarbazine	HMBOX1	-0.412897	1.24716e-43
Dacarbazine	HMBOX1-IT1	-0.212964	5.10955e-12
Dacarbazine	HMG20A	-0.292431	9.76283e-22
Dacarbazine	HMGA2	0.238308	9.40634e-15
Dacarbazine	HMGB1P8	-0.236602	1.47187e-14
Dacarbazine	HMGB1P19	-0.216158	2.40851e-12
Dacarbazine	HMGB2	-0.300852	5.6988e-23
Dacarbazine	HMGB2P1	0.241095	4.49177e-15
Dacarbazine	HMGB3P4	-0.251113	2.915e-16
Dacarbazine	HMGB3P14	0.245535	1.35696e-15
Dacarbazine	HMGN1	-0.255653	8.10601e-17
Dacarbazine	HMGN2P5	0.29513	3.96876e-22
Dacarbazine	HMGN2P8	-0.233523	3.2742e-14
Dacarbazine	HMGN2P28	-0.212153	6.17332e-12
Dacarbazine	HMOX1	0.271445	7.73416e-19
Dacarbazine	HNMT	0.237757	1.08745e-14
Dacarbazine	HNRNPA0	-0.235145	2.15171e-14
Dacarbazine	HNRNPA1	-0.263864	7.50396e-18
Dacarbazine	HNRNPA1L2	-0.259578	2.62589e-17
Dacarbazine	HNRNPA1P4	-0.235356	2.03692e-14
Dacarbazine	HNRNPA1P5	-0.233467	3.32199e-14
Dacarbazine	HNRNPA1P7	-0.283425	1.83635e-20
Dacarbazine	HNRNPA1P8	-0.217514	1.74409e-12
Dacarbazine	HNRNPA1P14	0.255586	8.26186e-17
Dacarbazine	HNRNPA1P33	0.355929	4.2944e-32
Dacarbazine	HNRNPA1P48	-0.239591	6.70158e-15
Dacarbazine	HNRNPA1P61	-0.228053	1.3176e-13
Dacarbazine	HNRNPCP2	-0.305701	1.06337e-23
Dacarbazine	HNRNPCP6	-0.222239	5.56773e-13
Dacarbazine	HNRNPD	-0.286216	7.48074e-21
Dacarbazine	HNRNPDL	-0.24258	3.01737e-15
Dacarbazine	HNRNPF	-0.221684	6.37428e-13
Dacarbazine	HNRNPH1	-0.21259	5.57563e-12
Dacarbazine	HNRNPH1P1	-0.241424	4.11395e-15
Dacarbazine	HNRNPKP2	-0.201387	7.07109e-11
Dacarbazine	HNRNPL	-0.233677	3.14696e-14
Dacarbazine	HNRNPLP2	-0.216669	2.13314e-12
Dacarbazine	HNRNPU	-0.304028	1.90482e-23
Dacarbazine	HNRNPUL1	-0.228161	1.2824e-13
Dacarbazine	HOMER3	0.203958	3.99788e-11
Dacarbazine	HOXA-AS2	0.287796	4.47907e-21
Dacarbazine	HOXA2	0.24506	1.54398e-15
Dacarbazine	HOXA3	0.22113	7.29481e-13
Dacarbazine	HOXB-AS3	0.247707	7.48825e-16
Dacarbazine	HOXB5	0.22205	5.8306e-13
Dacarbazine	HOXB6	0.239191	7.44958e-15
Dacarbazine	HOXB8	0.214397	3.65155e-12
Dacarbazine	HOXC-AS1	0.239901	6.17261e-15
Dacarbazine	HOXC-AS2	0.248923	5.35649e-16
Dacarbazine	HOXC8	0.201225	7.32827e-11
Dacarbazine	HOXC9	0.205259	2.98718e-11
Dacarbazine	HOXC10	0.212171	6.1478e-12
Dacarbazine	HOXC13	0.275172	2.4642e-19
Dacarbazine	HOXC13-AS	0.267789	2.33478e-18
Dacarbazine	HOXD1	0.216991	1.97576e-12
Dacarbazine	HP	-0.207395	1.84336e-11
Dacarbazine	HPD	0.221192	7.18676e-13
Dacarbazine	HPS4	-0.300314	6.85289e-23
Dacarbazine	HPSE	0.220839	7.82932e-13
Dacarbazine	HRAS	0.223283	4.31071e-13
Dacarbazine	HRCT1	0.384701	1.23183e-37
Dacarbazine	HRH1	0.31702	1.86381e-25
Dacarbazine	HRNR	0.287002	5.79969e-21
Dacarbazine	HS3ST1	0.227946	1.35346e-13
Dacarbazine	HS3ST5	0.264582	6.0703e-18
Dacarbazine	HSBP1	0.225994	2.20508e-13
Dacarbazine	HSD3BP3	0.209047	1.26454e-11
Dacarbazine	HSD3BP4	0.243613	2.28485e-15
Dacarbazine	HSD3BP5	0.341035	1.93403e-29
Dacarbazine	HSD17B3	0.246541	1.03109e-15
Dacarbazine	HSD17B3-AS1	0.257592	4.65629e-17
Dacarbazine	HSD17B7	-0.227675	1.44863e-13
Dacarbazine	HSD17B8	-0.205497	2.8313e-11
Dacarbazine	HSF2	-0.267126	2.84784e-18
Dacarbazine	HSH2D	-0.249046	5.17765e-16
Dacarbazine	HSP90B1	0.253527	1.48064e-16
Dacarbazine	HSPA1A	0.26928	1.49114e-18
Dacarbazine	HSPA1B	0.32109	4.17002e-26
Dacarbazine	HSPA2	0.283394	1.85464e-20
Dacarbazine	HSPA5	0.287436	5.03669e-21
Dacarbazine	HSPA8P3	-0.205886	2.59396e-11
Dacarbazine	HSPA12A	0.237935	1.03765e-14
Dacarbazine	HSPB1	0.28059	4.52622e-20
Dacarbazine	HSPB8	0.418292	7.00649e-45
Dacarbazine	HSPBAP1	-0.223367	4.22265e-13
Dacarbazine	HSPD1P1	-0.208296	1.50167e-11
Dacarbazine	HSPD1P11	0.211952	6.46834e-12
Dacarbazine	HSPE1P13	-0.207658	1.73648e-11
Dacarbazine	HSPE1P18	-0.259296	2.84922e-17
Dacarbazine	HSPE1P21	0.206669	2.17334e-11
Dacarbazine	HSPG2	0.282982	2.11625e-20
Dacarbazine	HTATIP2	0.23754	1.15109e-14
Dacarbazine	HTATSF1P2	-0.216581	2.1782e-12
Dacarbazine	HTN1	-0.237941	1.03607e-14
Dacarbazine	HTR1D	0.350083	4.9145e-31
Dacarbazine	HTR7P1	0.262378	1.16155e-17
[truncated: 40,053 more rows]
