# Supplementary material for: Multi-Omics Analysis of NCI-60 Cell Line Data Reveals Novel Metabolic Processes Linked with Resistance to Alkylating Anti-Cancer Agents
Source: Int J Mol Sci. 2023 Aug 26;24(17):13242. doi: 10.3390/ijms241713242 (PMC10487847; doi:10.3390/ijms241713242)
Supplement: Supplementary file 1 [file ijms-24-13242-s001.zip › Supplemental Table S4.xlsx]

## Sheet: Sheet1
Supplemental Table S4. All pathways by p-value from CREAMMIST-identified genes as well as multi-omic pathway joint-pathway analysis and network analysis using variables with p<0.05 between Q1 and Q4
Joint-pathway analysis: metabolites and transcripts (Figure 2A)				Joint-pathway analysis: metabolites and proteins (Figure 2B)				CREAMMIST-identified genes (Figure 2C)				Network analysis (Figure 2D)
Pathway	P-Value	FDR		Pathway	P-Value	FDR		Pathway	P-Value	FDR		Pathway	P-Value	FDR
Tight junction	8.9051e-11	2.9476e-08		Leukocyte transendothelial migration	4.7142e-09	1.5604e-06		Ribosome	2.4236e-12	8.022e-10		EGFR tyrosine kinase inhibitor resistance	4.24e-73	1.42e-70
Pathogenic Escherichia coli infection	6.9664e-07	7.3159e-05		Tight junction	9.5777e-08	1.5851e-05		Focal adhesion	1.6779e-08	2.7769e-06		Cysteine and methionine metabolism	4.36e-14	5.62e-12
Endocytosis	8.6517e-07	7.3159e-05		Sphingolipid signaling pathway	1.0444e-05	0.0011523		ECM-receptor interaction	3.0856e-07	3.0188e-05		Pyrimidine metabolism	5.02e-14	5.62e-12
Pathways in cancer	8.8409e-07	7.3159e-05		Adherens junction	1.7546e-05	0.0014519		Adherens junction	3.6481e-07	3.0188e-05		Starch and sucrose metabolism	1.3e-12	9.03e-11
Human papillomavirus infection	2.1147e-06	0.00014		Valine, leucine and isoleucine biosynthesis	6.2487e-05	0.0041367		Lysine degradation	5.4781e-06	0.0003449		Purine metabolism	1.34e-12	9.03e-11
Hippo signaling pathway	4.0035e-06	0.00020825		Platelet activation	7.7324e-05	0.0042657		Amoebiasis	6.5988e-06	0.0003449		ABC transporters	7.98e-09	4.47e-07
Cell adhesion molecules (CAMs)	4.4509e-06	0.00020825		Shigellosis	0.0001174	0.0055512		Regulation of actin cytoskeleton	7.294e-06	0.0003449		Nicotinate and nicotinamide metabolism	9.81e-09	4.71e-07
Yersinia infection	5.0333e-06	0.00020825		Bacterial invasion of epithelial cells	0.00016795	0.0061885		Osteoclast differentiation	2.8252e-05	0.0011689		Alanine, aspartate and glutamate metabolism	9.69e-08	4.07e-06
Leukocyte transendothelial migration	1.2678e-05	0.00046627		Yersinia infection	0.00018589	0.0061885		Small cell lung cancer	7.0794e-05	0.0026036		Valine, leucine and isoleucine degradation	1.91e-07	7.12e-06
PI3K-Akt signaling pathway	1.7594e-05	0.00058235		Rap1 signaling pathway	0.00018697	0.0061885		AGE-RAGE signaling pathway in diabetic complications	0.00017531	0.0058029		Platinum drug resistance	1.21e-06	4.07e-05
mTOR signaling pathway	4.5484e-05	0.0013687		Chemokine signaling pathway	0.00030291	0.0091148		Proteoglycans in cancer	0.0002096	0.006166		Longevity regulating pathway	1.59e-06	4.84e-05
Autophagy - animal	6.0112e-05	0.0016581		Pathogenic Escherichia coli infection	0.00046487	0.012693		Pathways in cancer	0.00024187	0.006166		Lysine degradation	2.46e-06	6.88e-05
Wnt signaling pathway	7.2216e-05	0.0018387		Mineral absorption	0.00049853	0.012693		Spliceosome	0.00024217	0.006166		Inositol phosphate metabolism	2.76e-06	7.14e-05
Regulation of actin cytoskeleton	0.00012433	0.0027829		ABC transporters	0.00075823	0.017927		mRNA surveillance pathway	0.00034682	0.0076672		Aminoacyl-tRNA biosynthesis	5.5e-06	0.000132
MAPK signaling pathway	0.00012611	0.0027829		Endocytosis	0.00087178	0.019237		MAPK signaling pathway	0.00034746	0.0076672		Fatty acid degradation	6.99e-06	0.000157
Arrhythmogenic right ventricular cardiomyopathy (ARVC)	0.00013746	0.0028438		Hepatitis C	0.00099011	0.019375		Tight junction	0.00043091	0.0089144		Mineral absorption	1.24e-05	0.00026
Toxoplasmosis	0.00028126	0.0054764		Human papillomavirus infection	0.0009951	0.019375		PI3K-Akt signaling pathway	0.00070679	0.013146		Biosynthesis of unsaturated fatty acids	1.44e-05	0.000277
Endocrine resistance	0.00032148	0.0059117		Human cytomegalovirus infection	0.0012958	0.023828		DNA replication	0.00071487	0.013146		Amino sugar and nucleotide sugar metabolism	1.48e-05	0.000277
Cushing syndrome	0.00036848	0.0064193		Central carbon metabolism in cancer	0.0016098	0.028045		RNA degradation	0.00086494	0.015068		Glycine, serine and threonine metabolism	2.73e-05	0.000483
Adherens junction	0.00041335	0.0066375		Chagas disease (American trypanosomiasis)	0.0017931	0.029675		Bacterial invasion of epithelial cells	0.0013693	0.022662		Drug metabolism - other enzymes	3.22e-05	0.000541
Spliceosome	0.00042111	0.0066375		Valine, leucine and isoleucine degradation	0.0032919	0.051887		B cell receptor signaling pathway	0.0016003	0.025088		Galactose metabolism	3.83e-05	0.000606
RNA degradation	0.00044422	0.0066686		Long-term depression	0.0050437	0.075885		Toxoplasmosis	0.0016675	0.025088		Tryptophan metabolism	3.97e-05	0.000606
Colorectal cancer	0.00046338	0.0066686		Focal adhesion	0.005278	0.075957		Fluid shear stress and atherosclerosis	0.0018342	0.026397		p53 signaling pathway	8.56e-05	0.00125
Axon guidance	0.00059741	0.0082393		cAMP signaling pathway	0.0056894	0.078466		Hepatocellular carcinoma	0.002376	0.032768		Glycerolipid metabolism	0.000107	0.0015
Notch signaling pathway	0.00079988	0.01059		Proteoglycans in cancer	0.0071921	0.095224		Pancreatic cancer	0.0025286	0.033478		Type I diabetes mellitus	0.000136	0.00183
T cell receptor signaling pathway	0.00086796	0.01105		Protein digestion and absorption	0.0081098	0.098139		Yersinia infection	0.0029312	0.037316		Antifolate resistance	0.00018	0.00233
PD-L1 expression and PD-1 checkpoint pathway in cancer	0.0010255	0.012572		Human immunodeficiency virus 1 infection	0.0085722	0.098139		Homologous recombination	0.0033549	0.039832		Oocyte meiosis	0.000258	0.00322
Hepatocellular carcinoma	0.0013003	0.014941		Regulation of actin cytoskeleton	0.0088206	0.098139		Colorectal cancer	0.0033695	0.039832		beta-Alanine metabolism	0.000344	0.00413
Focal adhesion	0.001368	0.014941		Arrhythmogenic right ventricular cardiomyopathy (ARVC)	0.0088948	0.098139		JAK-STAT signaling pathway	0.0035224	0.040204		Arginine biosynthesis	0.000396	0.00459
Fluid shear stress and atherosclerosis	0.0014123	0.014941		RNA degradation	0.0088948	0.098139		Axon guidance	0.0037495	0.041369		Sphingolipid metabolism	0.000596	0.00668
Cellular senescence	0.0014305	0.014941		Pathways in cancer	0.0093297	0.099617		NF-kappa B signaling pathway	0.0054401	0.058087		Endocrine resistance	0.00108	0.0117
Proteoglycans in cancer	0.0014445	0.014941		Toxoplasmosis	0.01071	0.10543		Leukocyte transendothelial migration	0.0063697	0.065886		Leukocyte transendothelial migration	0.00153	0.0151
Breast cancer	0.0018565	0.018621		Purine metabolism	0.010715	0.10543		Pathogenic Escherichia coli infection	0.0070772	0.070987		Protein processing in endoplasmic reticulum	0.00153	0.0151
Peroxisome	0.0022301	0.021235		NOD-like receptor signaling pathway	0.010851	0.10543		Hippo signaling pathway - multiple species	0.0084193	0.080888		Rheumatoid arthritis	0.00183	0.0176
Human immunodeficiency virus 1 infection	0.0022453	0.021235		Parathyroid hormone synthesis, secretion and action	0.011148	0.10543		RNA transport	0.0085531	0.080888		Pantothenate and CoA biosynthesis	0.00254	0.0235
AGE-RAGE signaling pathway in diabetic complications	0.0024521	0.022546		Kaposi sarcoma-associated herpesvirus infection	0.012219	0.11042		Human T-cell leukemia virus 1 infection	0.010036	0.092275		Steroid hormone biosynthesis	0.00259	0.0235
Chronic myeloid leukemia	0.0029114	0.025562		Hippo signaling pathway	0.012343	0.11042		p53 signaling pathway	0.012261	0.10968		Propanoate metabolism	0.00388	0.0343
Shigellosis	0.0029346	0.025562		Gastric acid secretion	0.014414	0.12555		Renal cell carcinoma	0.015337	0.1336		GABAergic synapse	0.00413	0.0356
Pancreatic cancer	0.0032934	0.027952		Antifolate resistance	0.014954	0.12691		Epithelial cell signaling in Helicobacter pylori infection	0.017974	0.14715		cGMP-PKG signaling pathway	0.00529	0.0444
Transcriptional misregulation in cancer	0.003671	0.030238		SNARE interactions in vesicular transport	0.017109	0.14158		Human papillomavirus infection	0.018037	0.14715		Valine, leucine and isoleucine biosynthesis	0.00566	0.0456
Signaling pathways regulating pluripotency of stem cells	0.0037455	0.030238		Cushing syndrome	0.019071	0.15396		EGFR tyrosine kinase inhibitor resistance	0.018227	0.14715		Inflammatory bowel disease (IBD)	0.0057	0.0456
RNA transport	0.0038787	0.030568		Necroptosis	0.02139	0.16857		Hippo signaling pathway	0.01962	0.15462		alpha-Linolenic acid metabolism	0.00715	0.0559
Bacterial invasion of epithelial cells	0.0048694	0.037403		Relaxin signaling pathway	0.022025	0.16954		Choline metabolism in cancer	0.020388	0.15604		Glutathione metabolism	0.0079	0.0603
Mitophagy - animal	0.004972	0.037403		Axon guidance	0.028031	0.20758		Selenocompound metabolism	0.020995	0.15604		Glycosaminoglycan biosynthesis - keratan sulfate	0.00863	0.0644
Gastric cancer	0.0051296	0.037731		Dopaminergic synapse	0.028221	0.20758		Natural killer cell mediated cytotoxicity	0.021214	0.15604		D-Glutamine and D-glutamate metabolism	0.00923	0.0661
Prostate cancer	0.0052835	0.038018		Starch and sucrose metabolism	0.030104	0.21408		Cellular senescence	0.022086	0.15794		Ascorbate and aldarate metabolism	0.00945	0.0661
FoxO signaling pathway	0.0057643	0.040169		Prostate cancer	0.030398	0.21408		ErbB signaling pathway	0.022426	0.15794		Fatty acid elongation	0.00945	0.0661
Lysosome	0.0058251	0.040169		Fluid shear stress and atherosclerosis	0.031711	0.21867		Apelin signaling pathway	0.024207	0.16693		Focal adhesion	0.0101	0.0695
Estrogen signaling pathway	0.0061375	0.041459		Basal transcription factors	0.035697	0.24114		Cell adhesion molecules (CAMs)	0.025304	0.17093		Glycosphingolipid biosynthesis - globo and isoglobo series	0.0105	0.0708
Hedgehog signaling pathway	0.0064496	0.042697		Pancreatic cancer	0.037111	0.24568		Legionellosis	0.032191	0.21311		Butanoate metabolism	0.0108	0.0709
Hippo signaling pathway - multiple species	0.0067539	0.043834		Pantothenate and CoA biosynthesis	0.039858	0.25869		Rheumatoid arthritis	0.03439	0.2232		Glycerophospholipid metabolism	0.011	0.0714
Cholesterol metabolism	0.0074038	0.047128		Aminoacyl-tRNA biosynthesis	0.042048	0.26765		Kaposi sarcoma-associated herpesvirus infection	0.038997	0.24823		Notch signaling pathway	0.0119	0.0754
Basal transcription factors	0.0083711	0.05228		Adrenergic signaling in cardiomyocytes	0.043828	0.27372		Arrhythmogenic right ventricular cardiomyopathy (ARVC)	0.047373	0.29586		Toxoplasmosis	0.0131	0.0812
Sphingolipid signaling pathway	0.010293	0.063091		Glutamatergic synapse	0.047369	0.28633		Bladder cancer	0.049811	0.30532		Pancreatic cancer	0.0143	0.0872
Renal cell carcinoma	0.011343	0.067048		Hepatitis B	0.048433	0.28633		Fc gamma R-mediated phagocytosis	0.058303	0.35088		Selenocompound metabolism	0.015	0.0902
Non-small cell lung cancer	0.011343	0.067048		Pertussis	0.050118	0.28633		Primary immunodeficiency	0.063274	0.37399		Mucin type O-glycan biosynthesis	0.0154	0.0906
GnRH signaling pathway	0.011961	0.068262		B cell receptor signaling pathway	0.050118	0.28633		Phosphatidylinositol signaling system	0.065857	0.38244		Cholinergic synapse	0.0183	0.106
Gap junction	0.011961	0.068262		Cell cycle	0.050172	0.28633		Non-small cell lung cancer	0.068518	0.39102		Glycosaminoglycan biosynthesis - chondroitin sulfate / dermatan sulfate	0.0235	0.132
Oxytocin signaling pathway	0.012258	0.06861		Influenza A	0.061212	0.34341		Chronic myeloid leukemia	0.073012	0.40943		One carbon pool by folate	0.0235	0.132
Apelin signaling pathway	0.012437	0.06861		Cocaine addiction	0.064105	0.34872		Vitamin B6 metabolism	0.074218	0.40943		Hepatitis B	0.0244	0.134
Choline metabolism in cancer	0.012912	0.070062		PI3K-Akt signaling pathway	0.064466	0.34872		Ras signaling pathway	0.082079	0.44538		Prolactin signaling pathway	0.0267	0.145
Bladder cancer	0.014617	0.078034		TGF-beta signaling pathway	0.065319	0.34872		Th17 cell differentiation	0.088102	0.45834		Peroxisome	0.0284	0.151
Th17 cell differentiation	0.015212	0.079921		Small cell lung cancer	0.067371	0.35397		Fanconi anemia pathway	0.088469	0.45834		Metabolism of xenobiotics by cytochrome P450	0.0318	0.164
Thyroid hormone signaling pathway	0.015478	0.080049		Vibrio cholerae infection	0.06961	0.35448		TNF signaling pathway	0.088622	0.45834		Non-homologous end-joining	0.0318	0.164
Apoptosis	0.016002	0.081488		Endometrial cancer	0.06961	0.35448		Basal transcription factors	0.092186	0.46944		Synthesis and degradation of ketone bodies	0.0375	0.188
Human cytomegalovirus infection	0.017855	0.089544		GABAergic synapse	0.073725	0.36974		Phospholipase D signaling pathway	0.096269	0.4828		Sulfur metabolism	0.0375	0.188
Growth hormone synthesis, secretion and action	0.018589	0.090432		Endocrine and other factor-regulated calcium reabsorption	0.075323	0.37212		Inositol phosphate metabolism	0.098515	0.48669		RIG-I-like receptor signaling pathway	0.0412	0.203
Epithelial cell signaling in Helicobacter pylori infection	0.018831	0.090432		One carbon pool by folate	0.07907	0.38488		HIF-1 signaling pathway	0.10449	0.5024		Ubiquinone and other terpenoid-quinone biosynthesis	0.0449	0.216
B cell receptor signaling pathway	0.018851	0.090432		Fc gamma R-mediated phagocytosis	0.080373	0.38556		Thyroid hormone signaling pathway	0.10473	0.5024		Th1 and Th2 cell differentiation	0.0449	0.216
Cholinergic synapse	0.019996	0.092989		Morphine addiction	0.084965	0.3958		African trypanosomiasis	0.10974	0.50711		Cell adhesion molecules (CAMs)	0.0481	0.228
Neurotrophin signaling pathway	0.019996	0.092989		Toll-like receptor signaling pathway	0.087308	0.3958		Nicotinate and nicotinamide metabolism	0.10974	0.50711		Cortisol synthesis and secretion	0.0489	0.228
Hepatitis B	0.020227	0.092989		Apelin signaling pathway	0.087308	0.3958		Salmonella infection	0.11031	0.50711
Mineral absorption	0.020597	0.093393		RNA polymerase	0.088713	0.3958		Hypertrophic cardiomyopathy (HCM)	0.11208	0.50821
Human T-cell leukemia virus 1 infection	0.021098	0.094371		Cell adhesion molecules (CAMs)	0.089265	0.3958		Base excision repair	0.11992	0.53641
Chemokine signaling pathway	0.021581	0.095246		NF-kappa B signaling pathway	0.089683	0.3958		Parathyroid hormone synthesis, secretion and action	0.12283	0.54209
ECM-receptor interaction	0.024448	0.10648		Circadian entrainment	0.092088	0.40107		Autophagy - animal	0.12934	0.55145
Thyroid cancer	0.025527	0.10973		Melanogenesis	0.094524	0.40633		Shigellosis	0.12985	0.55145
Prolactin signaling pathway	0.02709	0.11496		Regulation of lipolysis in adipocytes	0.10012	0.42486		One carbon pool by folate	0.13133	0.55145
mRNA surveillance pathway	0.028805	0.12069		Phagosome	0.10149	0.42521		Chagas disease (American trypanosomiasis)	0.13314	0.55145
Basal cell carcinoma	0.029985	0.12406		RIG-I-like receptor signaling pathway	0.10342	0.42791		Prostate cancer	0.13328	0.55145
EGFR tyrosine kinase inhibitor resistance	0.032087	0.13009		TNF signaling pathway	0.10715	0.43788		Rap1 signaling pathway	0.13685	0.55921
Osteoclast differentiation	0.032228	0.13009		p53 signaling pathway	0.11016	0.44467		Insulin resistance	0.14339	0.5788
Hypertrophic cardiomyopathy (HCM)	0.033704	0.13441		Epstein-Barr virus infection	0.11235	0.44804		Cell cycle	0.15134	0.58637
Salmonella infection	0.034818	0.1372		Wnt signaling pathway	0.119	0.4638		Malaria	0.15147	0.58637
IL-17 signaling pathway	0.036365	0.13953		Thyroid cancer	0.11949	0.4638		Transcriptional misregulation in cancer	0.15258	0.58637
Phagosome	0.036617	0.13953		Pancreatic secretion	0.1205	0.4638		Hepatitis C	0.15325	0.58637
Dopaminergic synapse	0.036674	0.13953		Epithelial cell signaling in Helicobacter pylori infection	0.12771	0.47174		TGF-beta signaling pathway	0.15664	0.58637
Apoptosis - multiple species	0.039012	0.14674		Chronic myeloid leukemia	0.12771	0.47174		Complement and coagulation cascades	0.15765	0.58637
Relaxin signaling pathway	0.04132	0.15367		Oxytocin signaling pathway	0.12827	0.47174		Signaling pathways regulating pluripotency of stem cells	0.15767	0.58637
Central carbon metabolism in cancer	0.043041	0.15616		Cellular senescence	0.12827	0.47174		Apoptosis	0.16953	0.62349
Acute myeloid leukemia	0.043274	0.15616		Pyrimidine metabolism	0.13453	0.48309		Cytokine-cytokine receptor interaction	0.17476	0.62386
Vibrio cholerae infection	0.043876	0.15616		Fc epsilon RI signaling pathway	0.13499	0.48309		Antifolate resistance	0.17528	0.62386
Endometrial cancer	0.043876	0.15616		Proximal tubule bicarbonate reclamation	0.13573	0.48309		Circadian rhythm	0.17528	0.62386
cGMP-PKG signaling pathway	0.04458	0.15698		Growth hormone synthesis, secretion and action	0.13742	0.48388		Non-homologous end-joining	0.18961	0.66766
Hepatitis C	0.045783	0.15952		Leishmaniasis	0.14618	0.50932		Lysosome	0.19824	0.68148
Chagas disease (American trypanosomiasis)	0.049169	0.16953		Lysosome	0.14919	0.51177		Apoptosis - multiple species	0.19949	0.68148
Phospholipase D signaling pathway	0.050938	0.17217		Peroxisome	0.14997	0.51177		Aldosterone-regulated sodium reabsorption	0.20285	0.68148
ErbB signaling pathway	0.050974	0.17217		Salmonella infection	0.1538	0.51947		Melanoma	0.20348	0.68148
Kaposi sarcoma-associated herpesvirus infection	0.053239	0.178		cGMP-PKG signaling pathway	0.15793	0.52661		Wnt signaling pathway	0.20383	0.68148
Collecting duct acid secretion	0.057115	0.18905		Renin secretion	0.16155	0.52661		Pyrimidine metabolism	0.20609	0.68217
Fc gamma R-mediated phagocytosis	0.059283	0.19283		Aldosterone-regulated sodium reabsorption	0.16378	0.52661		Sphingolipid signaling pathway	0.21332	0.69909
JAK-STAT signaling pathway	0.059422	0.19283		Glucagon signaling pathway	0.16444	0.52661		Mismatch repair	0.21607	0.70115
Valine, leucine and isoleucine biosynthesis	0.06021	0.19306		Colorectal cancer	0.16546	0.52661		Caffeine metabolism	0.21939	0.70504
Rap1 signaling pathway	0.060661	0.19306		Fructose and mannose metabolism	0.16546	0.52661		Hepatitis B	0.22618	0.70803
Herpes simplex virus 1 infection	0.068269	0.21521		Vasopressin-regulated water reabsorption	0.16951	0.53435		AMPK signaling pathway	0.22649	0.70803
Tuberculosis	0.069871	0.21622		ECM-receptor interaction	0.17338	0.54139		IL-17 signaling pathway	0.22674	0.70803
Long-term potentiation	0.069896	0.21622		Glycine, serine and threonine metabolism	0.17737	0.54362		Ubiquitin mediated proteolysis	0.23013	0.7119
cAMP signaling pathway	0.073002	0.22255		Cardiac muscle contraction	0.17737	0.54362		FoxO signaling pathway	0.23336	0.71522
VEGF signaling pathway	0.073287	0.22255		Transcriptional misregulation in cancer	0.18185	0.55222		Central carbon metabolism in cancer	0.24	0.72761
NF-kappa B signaling pathway	0.075986	0.22536		Measles	0.18668	0.56172		Glycosaminoglycan biosynthesis - heparan sulfate / heparin	0.2418	0.72761
Small cell lung cancer	0.076286	0.22536		Ras signaling pathway	0.18923	0.56329		Estrogen signaling pathway	0.25603	0.75665
Th1 and Th2 cell differentiation	0.076286	0.22536		Non-homologous end-joining	0.1906	0.56329		Measles	0.25603	0.75665
Ubiquitin mediated proteolysis	0.077068	0.22536		IL-17 signaling pathway	0.19361	0.56713		Chemokine signaling pathway	0.29312	0.85861
One carbon pool by folate	0.077764	0.22536		Thyroid hormone synthesis	0.19773	0.5741		Tuberculosis	0.30253	0.87839
Primary immunodeficiency	0.079512	0.22536		Alcoholism	0.20417	0.58765		Folate biosynthesis	0.31426	0.90453
Parathyroid hormone synthesis, secretion and action	0.079659	0.22536		Notch signaling pathway	0.21041	0.59635		Gastric cancer	0.33411	0.94135
C-type lectin receptor signaling pathway	0.079659	0.22536		Tuberculosis	0.21277	0.59635		Glucagon signaling pathway	0.33558	0.94135
Pertussis	0.081248	0.22791		Dilated cardiomyopathy (DCM)	0.2144	0.59635		Endometrial cancer	0.33559	0.94135
Adrenergic signaling in cardiomyocytes	0.085173	0.23548		Gap junction	0.2144	0.59635		Renin secretion	0.34406	0.957
Melanogenesis	0.085371	0.23548		Malaria	0.21634	0.59673		Glycosphingolipid biosynthesis - lacto and neolacto series	0.34857	0.96148
Measles	0.0896	0.24511		Glycerophospholipid metabolism	0.21998	0.60176		Glioma	0.35777	0.97337
Necroptosis	0.094618	0.25671		Viral carcinogenesis	0.22441	0.60885		VEGF signaling pathway	0.35876	0.97337
Long-term depression	0.09836	0.26324		Synthesis and degradation of ketone bodies	0.22918	0.61673		Leishmaniasis	0.37849	1
Glioma	0.098614	0.26324		Progesterone-mediated oocyte maturation	0.23136	0.61757		T cell receptor signaling pathway	0.39521	1
Protein digestion and absorption	0.10336	0.27131		Gastric cancer	0.23373	0.61891		Hedgehog signaling pathway	0.40134	1
Synaptic vesicle cycle	0.1041	0.27131		Parkinson disease	0.24768	0.64362		Fatty acid biosynthesis	0.40472	1
Valine, leucine and isoleucine degradation	0.1041	0.27131		Serotonergic synapse	0.24768	0.64362		Ribosome biogenesis in eukaryotes	0.41321	1
Protein export	0.10719	0.27719		T cell receptor signaling pathway	0.25288	0.64362		Acute myeloid leukemia	0.41866	1
Amyotrophic lateral sclerosis (ALS)	0.11227	0.28808		Endocrine resistance	0.25288	0.64362		PD-L1 expression and PD-1 checkpoint pathway in cancer	0.42137	1
Thermogenesis	0.11628	0.29607		D-Glutamine and D-glutamate metabolism	0.25387	0.64362		Viral protein interaction with cytokine and cytokine receptor	0.42202	1
Sphingolipid metabolism	0.12003	0.30112		Phospholipase D signaling pathway	0.25473	0.64362		Endocytosis	0.42373	1
Circadian rhythm	0.12008	0.30112		AGE-RAGE signaling pathway in diabetic complications	0.25722	0.64501		Platinum drug resistance	0.43045	1
Melanoma	0.12779	0.31803		Sulfur relay system	0.26592	0.6569		Riboflavin metabolism	0.43214	1
Longevity regulating pathway - multiple species	0.13758	0.33878		Th17 cell differentiation	0.26594	0.6569		cGMP-PKG signaling pathway	0.43618	1
Fanconi anemia pathway	0.13817	0.33878		Cysteine and methionine metabolism	0.27031	0.66275		Biotin metabolism	0.4457	1
Platelet activation	0.13937	0.33884		Basal cell carcinoma	0.27614	0.67019		Staphylococcus aureus infection	0.45035	1
Oxidative phosphorylation	0.14024	0.33884		VEGF signaling pathway	0.28214	0.67019		Adipocytokine signaling pathway	0.46385	1
Insulin resistance	0.14432	0.34459		Pentose phosphate pathway	0.28214	0.67019		Carbohydrate digestion and absorption	0.46707	1
Rheumatoid arthritis	0.14471	0.34459		Retrograde endocannabinoid signaling	0.28329	0.67019		Sphingolipid metabolism	0.46707	1
Aldosterone-regulated sodium reabsorption	0.14787	0.34928		Amoebiasis	0.28346	0.67019		mTOR signaling pathway	0.47546	1
Renin secretion	0.14879	0.34928		RNA transport	0.28689	0.671		Influenza A	0.47955	1
Non-alcoholic fatty liver disease (NAFLD)	0.15198	0.35427		C-type lectin receptor signaling pathway	0.28786	0.671		Th1 and Th2 cell differentiation	0.48024	1
Mucin type O-glycan biosynthesis	0.15931	0.36875		Terpenoid backbone biosynthesis	0.29411	0.68077		Porphyrin and chlorophyll metabolism	0.4823	1
Dilated cardiomyopathy (DCM)	0.16772	0.38553		Acute myeloid leukemia	0.30009	0.68979		RNA polymerase	0.48598	1
Amphetamine addiction	0.17035	0.38737		Neurotrophin signaling pathway	0.32319	0.72934		Mucin type O-glycan biosynthesis	0.48598	1
AMPK signaling pathway	0.17086	0.38737		Cholinergic synapse	0.32319	0.72934		Insulin signaling pathway	0.4869	1
Fc epsilon RI signaling pathway	0.17958	0.40435		Renal cell carcinoma	0.3239	0.72934		Hematopoietic cell lineage	0.48838	1
Alzheimer disease	0.18126	0.40539		Carbohydrate digestion and absorption	0.33574	0.75087		Amino sugar and nucleotide sugar metabolism	0.4942	1
Viral carcinogenesis	0.18416	0.40911		Insulin resistance	0.34089	0.75728		Inflammatory bowel disease (IBD)	0.49966	1
Antifolate resistance	0.19095	0.41916		Thyroid hormone signaling pathway	0.34973	0.76934		Mitophagy - animal	0.49966	1
Sulfur relay system	0.19122	0.41916		Osteoclast differentiation	0.35414	0.76934		Viral myocarditis	0.51412	1
Calcium signaling pathway	0.19599	0.4268		MAPK signaling pathway	0.35494	0.76934		Glycosphingolipid biosynthesis - globo and isoglobo series	0.51753	1
Viral myocarditis	0.20238	0.43782		Caffeine metabolism	0.35562	0.76934		Intestinal immune network for IgA production	0.52094	1
Ras signaling pathway	0.20614	0.44306		Oocyte meiosis	0.35855	0.77066		Glycerolipid metabolism	0.53797	1
p53 signaling pathway	0.21711	0.46364		Riboflavin metabolism	0.36603	0.78166		Relaxin signaling pathway	0.53938	1
TGF-beta signaling pathway	0.21897	0.46461		Spliceosome	0.37176	0.78333		Collecting duct acid secretion	0.54238	1
Intestinal immune network for IgA production	0.22164	0.46646		Ubiquitin mediated proteolysis	0.37616	0.78333		Valine, leucine and isoleucine biosynthesis	0.54469	1
Influenza A	0.22266	0.46646		FoxO signaling pathway	0.37616	0.78333		Long-term potentiation	0.54538	1
GnRH secretion	0.2281	0.47486		Hippo signaling pathway - multiple species	0.37628	0.78333		Vibrio cholerae infection	0.54719	1
Longevity regulating pathway	0.24821	0.51349		Thermogenesis	0.39024	0.80433		Platelet activation	0.55025	1
Graft-versus-host disease	0.25931	0.53081		Signaling pathways regulating pluripotency of stem cells	0.39366	0.80433		Dilated cardiomyopathy (DCM)	0.55705	1
Platinum drug resistance	0.2622	0.53081		Apoptosis	0.39366	0.80433		Longevity regulating pathway - multiple species	0.5614	1
Retrograde endocannabinoid signaling	0.26297	0.53081		Insulin signaling pathway	0.39802	0.80825		Calcium signaling pathway	0.56469	1
Inflammatory bowel disease (IBD)	0.263	0.53081		Apoptosis - multiple species	0.40605	0.81097		Amyotrophic lateral sclerosis (ALS)	0.57287	1
Cortisol synthesis and secretion	0.27389	0.54944		AMPK signaling pathway	0.40671	0.81097		Glycerophospholipid metabolism	0.57567	1
TNF signaling pathway	0.28471	0.56444		Autophagy - animal	0.40671	0.81097		Ferroptosis	0.58808	1
Natural killer cell mediated cytotoxicity	0.28478	0.56444		Base excision repair	0.41566	0.81236		Human immunodeficiency virus 1 infection	0.58995	1
SNARE interactions in vesicular transport	0.28822	0.56786		Circadian rhythm	0.41566	0.81236		Endocrine resistance	0.59399	1
Cocaine addiction	0.30483	0.59071		Estrogen signaling pathway	0.41968	0.81236		Phenylalanine metabolism	0.60748	1
Huntington disease	0.30668	0.59071		Renin-angiotensin system	0.42511	0.81236		Renin-angiotensin system	0.60812	1
Autophagy - other	0.30676	0.59071		Vitamin B6 metabolism	0.42511	0.81236		Histidine metabolism	0.60812	1
Type I diabetes mellitus	0.30695	0.59071		Synaptic vesicle cycle	0.4276	0.81236		Human cytomegalovirus infection	0.60954	1
Lysine degradation	0.3147	0.60211		Vascular smooth muscle contraction	0.42827	0.81236		Ubiquinone and other terpenoid-quinone biosynthesis	0.6104	1
Toll-like receptor signaling pathway	0.32095	0.6077		Oxidative phosphorylation	0.43255	0.81236		Pertussis	0.61491	1
Nucleotide excision repair	0.32313	0.6077		mRNA surveillance pathway	0.43314	0.81236		Metabolism of xenobiotics by cytochrome P450	0.61491	1
Pantothenate and CoA biosynthesis	0.32313	0.6077		Autophagy - other	0.43441	0.81236		Chemical carcinogenesis	0.61877	1
NOD-like receptor signaling pathway	0.32873	0.61474		Collecting duct acid secretion	0.43441	0.81236		Gap junction	0.62249	1
Leishmaniasis	0.33419	0.62144		Nitrogen metabolism	0.44355	0.81668		Neomycin, kanamycin and gentamicin biosynthesis	0.62602	1
Insulin signaling pathway	0.3399	0.62853		Hypertrophic cardiomyopathy (HCM)	0.44412	0.81668		D-Glutamine and D-glutamate metabolism	0.62602	1
Circadian entrainment	0.34257	0.62994		PD-L1 expression and PD-1 checkpoint pathway in cancer	0.44412	0.81668		Breast cancer	0.64034	1
Maturity onset diabetes of the young	0.34649	0.63363		Glutathione metabolism	0.44956	0.82213		Starch and sucrose metabolism	0.6417	1
Glycosphingolipid biosynthesis - globo and isoglobo series	0.36288	0.65664		Th1 and Th2 cell differentiation	0.45498	0.82746		Tryptophan metabolism	0.64254	1
Endocrine and other factor-regulated calcium reabsorption	0.36304	0.65664		Primary immunodeficiency	0.46141	0.8314		Vitamin digestion and absorption	0.6434	1
Inositol phosphate metabolism	0.37656	0.67739		Amino sugar and nucleotide sugar metabolism	0.46217	0.8314		Oxytocin signaling pathway	0.64346	1
GABAergic synapse	0.38541	0.68872		mTOR signaling pathway	0.46634	0.83377		Protein digestion and absorption	0.64391	1
Glutamatergic synapse	0.38702	0.68872		Hematopoietic cell lineage	0.47104	0.83377		Neurotrophin signaling pathway	0.65527	1
Vitamin digestion and absorption	0.39242	0.6946		Insulin secretion	0.47104	0.83377		Growth hormone synthesis, secretion and action	0.65527	1
Cytokine-cytokine receptor interaction	0.40735	0.71507		GnRH signaling pathway	0.47633	0.83421		Regulation of lipolysis in adipocytes	0.66832	1
Adipocytokine signaling pathway	0.4083	0.71507		Glycerolipid metabolism	0.47633	0.83421		Thyroid cancer	0.66923	1
Antigen processing and presentation	0.43516	0.75368		JAK-STAT signaling pathway	0.48702	0.8442		Retinol metabolism	0.67025	1
Malaria	0.43718	0.75368		Bladder cancer	0.48714	0.8442		Galactose metabolism	0.67172	1
Fat digestion and absorption	0.43718	0.75368		Sulfur metabolism	0.50361	0.8682		Glycosaminoglycan degradation	0.68551	1
Phosphatidylinositol signaling system	0.44999	0.77175		Arginine biosynthesis	0.51164	0.87748		Fc epsilon RI signaling pathway	0.69004	1
Pancreatic secretion	0.46368	0.79113		Salivary secretion	0.51749	0.88293		Phosphonate and phosphinate metabolism	0.69283	1
PPAR signaling pathway	0.47506	0.80639		Protein processing in endoplasmic reticulum	0.52717	0.89072		Various types of N-glycan biosynthesis	0.71991	1
Glycosaminoglycan biosynthesis - chondroitin sulfate / dermatan sulfate	0.47843	0.80796		Choline metabolism in cancer	0.52744	0.89072		Glycosaminoglycan biosynthesis - chondroitin sulfate / dermatan sulfate	0.71991	1
Oocyte meiosis	0.49164	0.82606		Nucleotide excision repair	0.53498	0.89887		Herpes simplex virus 1 infection	0.73252	1
Aldosterone synthesis and secretion	0.4964	0.82984		Intestinal immune network for IgA production	0.56438	0.94067		Fatty acid elongation	0.73613	1
Ferroptosis	0.50803	0.84502		Hepatocellular carcinoma	0.56554	0.94067		Ascorbate and aldarate metabolism	0.73613	1
Protein processing in endoplasmic reticulum	0.5159	0.85382		Type II diabetes mellitus	0.57144	0.94573		Longevity regulating pathway	0.74154	1
Renin-angiotensin system	0.51972	0.85585		Aldosterone synthesis and secretion	0.57966	0.95456		Pentose and glucuronate interconversions	0.75129	1
Hematopoietic cell lineage	0.53147	0.86658		HIF-1 signaling pathway	0.59757	0.97919		Nucleotide excision repair	0.75861	1
Staphylococcus aureus infection	0.53147	0.86658		Huntington disease	0.61597	1		Ether lipid metabolism	0.75861	1
Glycerolipid metabolism	0.54328	0.8815		Viral myocarditis	0.62395	1		Steroid hormone biosynthesis	0.76793	1
DNA replication	0.55916	0.90005		Amyotrophic lateral sclerosis (ALS)	0.63004	1		Morphine addiction	0.77137	1
Mismatch repair	0.56015	0.90005		Vitamin digestion and absorption	0.64194	1		Prion diseases	0.77436	1
N-Glycan biosynthesis	0.56466	0.90291		beta-Alanine metabolism	0.64194	1		Drug metabolism - other enzymes	0.7751	1
Epstein-Barr virus infection	0.5733	0.90434		Inflammatory mediator regulation of TRP channels	0.64388	1		Valine, leucine and isoleucine degradation	0.77819	1
beta-Alanine metabolism	0.57573	0.90434		Natural killer cell mediated cytotoxicity	0.64388	1		Phagosome	0.779	1
Citrate cycle (TCA cycle)	0.57616	0.90434		Cytosolic DNA-sensing pathway	0.64775	1		Toll-like receptor signaling pathway	0.78238	1
Gastric acid secretion	0.5769	0.90434		Alanine, aspartate and glutamate metabolism	0.64775	1		Thyroid hormone synthesis	0.79292	1
Amoebiasis	0.57921	0.90434		Longevity regulating pathway - multiple species	0.64775	1		Thermogenesis	0.79416	1
Glycine, serine and threonine metabolism	0.58897	0.91143		Primary bile acid biosynthesis	0.64775	1		Tyrosine metabolism	0.79576	1
Progesterone-mediated oocyte maturation	0.58926	0.91143		Mitophagy - animal	0.65346	1		Alanine, aspartate and glutamate metabolism	0.79576	1
Aminoacyl-tRNA biosynthesis	0.61075	0.92876		alpha-Linolenic acid metabolism	0.67541	1		Amphetamine addiction	0.79664	1
Parkinson disease	0.61078	0.92876		Butanoate metabolism	0.68067	1		Purine metabolism	0.80238	1
Ribosome biogenesis in eukaryotes	0.6114	0.92876		Pyruvate metabolism	0.68067	1		Inflammatory mediator regulation of TRP channels	0.80926	1
Retinol metabolism	0.61259	0.92876		Non-small cell lung cancer	0.69095	1		Fatty acid degradation	0.82254	1
Allograft rejection	0.6145	0.92876		Sphingolipid metabolism	0.69095	1		Huntington disease	0.82671	1
Complement and coagulation cascades	0.62697	0.9433		Ovarian steroidogenesis	0.69597	1		beta-Alanine metabolism	0.82981	1
Fatty acid elongation	0.63125	0.94544		Melanoma	0.69597	1		GnRH secretion	0.83076	1
Fatty acid degradation	0.63546	0.94747		Breast cancer	0.70016	1		Allograft rejection	0.83373	1
Thyroid hormone synthesis	0.6466	0.95975		Long-term potentiation	0.7009	1		Primary bile acid biosynthesis	0.83446	1
Regulation of lipolysis in adipocytes	0.65728	0.97125		Fatty acid biosynthesis	0.71053	1		ABC transporters	0.83896	1
RIG-I-like receptor signaling pathway	0.66985	0.98542		Platinum drug resistance	0.71053	1		Epstein-Barr virus infection	0.84259	1
Insulin secretion	0.6788	0.98995		Adipocytokine signaling pathway	0.71053	1		MicroRNAs in cancer	0.85011	1
Sulfur metabolism	0.68067	0.98995		Cortisol synthesis and secretion	0.71523	1		Drug metabolism - cytochrome P450	0.8511	1
MicroRNAs in cancer	0.6819	0.98995		Galactose metabolism	0.71523	1		Type II diabetes mellitus	0.85413	1
Legionellosis	0.69342	0.99987		Amphetamine addiction	0.71986	1		Aminoacyl-tRNA biosynthesis	0.85681	1
Arginine biosynthesis	0.69582	0.99987		Biosynthesis of unsaturated fatty acids	0.72441	1		Endocrine and other factor-regulated calcium reabsorption	0.85863	1
Alcoholism	0.69779	0.99987		Glioma	0.72441	1		Synthesis and degradation of ketone bodies	0.86023	1
RNA polymerase	0.7224	1		Prolactin signaling pathway	0.73328	1		Sulfur metabolism	0.86023	1
Glycosphingolipid biosynthesis - ganglio series	0.72449	1		PPAR signaling pathway	0.73328	1		Adrenergic signaling in cardiomyocytes	0.86598	1
Synthesis and degradation of ketone bodies	0.73732	1		Propanoate metabolism	0.73762	1		Cholinergic synapse	0.86977	1
Glucagon signaling pathway	0.74009	1		Folate biosynthesis	0.74188	1		Dopaminergic synapse	0.87123	1
Base excision repair	0.75411	1		N-Glycan biosynthesis	0.76218	1		Steroid biosynthesis	0.87803	1
Nicotinate and nicotinamide metabolism	0.75633	1		ErbB signaling pathway	0.76604	1		Vascular smooth muscle contraction	0.87924	1
Pentose phosphate pathway	0.7754	1		Glyoxylate and dicarboxylate metabolism	0.77727	1		Graft-versus-host disease	0.87968	1
D-Glutamine and D-glutamate metabolism	0.77777	1		Nicotinate and nicotinamide metabolism	0.77727	1		Melanogenesis	0.8847	1
Cell cycle	0.78634	1		Fatty acid degradation	0.78445	1		Alzheimer disease	0.89042	1
Glycosphingolipid biosynthesis - lacto and neolacto series	0.7876	1		Alzheimer disease	0.78551	1		Cysteine and methionine metabolism	0.89272	1
Ribosome	0.79211	1		Rheumatoid arthritis	0.7914	1		PPAR signaling pathway	0.89338	1
Nitrogen metabolism	0.79579	1		Longevity regulating pathway	0.7948	1		Glutathione metabolism	0.89426	1
Propanoate metabolism	0.79647	1		Glycolysis or Gluconeogenesis	0.80142	1		Cytosolic DNA-sensing pathway	0.89653	1
ABC transporters	0.80474	1		Herpes simplex virus 1 infection	0.81397	1		Basal cell carcinoma	0.89653	1
Amino sugar and nucleotide sugar metabolism	0.81122	1		Calcium signaling pathway	0.84296	1		Protein processing in endoplasmic reticulum	0.89816	1
Serotonergic synapse	0.81728	1		Lysine degradation	0.84728	1		Butanoate metabolism	0.89914	1
Prion diseases	0.81998	1		Taste transduction	0.84977	1		Prolactin signaling pathway	0.89925	1
Viral protein interaction with cytokine and cytokine receptor	0.82226	1		Inositol phosphate metabolism	0.86162	1		Salivary secretion	0.9008	1
Glycosylphosphatidylinositol (GPI)-anchor biosynthesis	0.83109	1		Arginine and proline metabolism	0.87666	1		Cholesterol metabolism	0.90349	1
Taste transduction	0.83111	1		Phosphatidylinositol signaling system	0.87666	1		Type I diabetes mellitus	0.9039	1
Proximal tubule bicarbonate reclamation	0.84158	1		Human T-cell leukemia virus 1 infection	0.88008	1		Cushing syndrome	0.90751	1
Morphine addiction	0.84301	1		MicroRNAs in cancer	0.88077	1		C-type lectin receptor signaling pathway	0.90812	1
Autoimmune thyroid disease	0.8458	1		Drug metabolism - other enzymes	0.90204	1		Antigen processing and presentation	0.91048	1
Starch and sucrose metabolism	0.84679	1		Bile secretion	0.91018	1		NOD-like receptor signaling pathway	0.9125	1
Vascular smooth muscle contraction	0.8479	1		Non-alcoholic fatty liver disease (NAFLD)	0.91553	1		Bile secretion	0.91618	1
Homologous recombination	0.85147	1		Steroid hormone biosynthesis	0.92597	1		GnRH signaling pathway	0.92262	1
Carbohydrate digestion and absorption	0.85421	1		Porphyrin and chlorophyll metabolism	0.951	1		Glyoxylate and dicarboxylate metabolism	0.92348	1
Cardiac muscle contraction	0.85728	1						Terpenoid backbone biosynthesis	0.92388	1
Pyrimidine metabolism	0.86691	1						Long-term depression	0.92972	1
Fatty acid biosynthesis	0.86812	1						Glutamatergic synapse	0.92993	1
Purine metabolism	0.87152	1						Asthma	0.93351	1
HIF-1 signaling pathway	0.87736	1						Proximal tubule bicarbonate reclamation	0.93515	1
Glutathione metabolism	0.88149	1						Mannose type O-glycan biosynthesis	0.93515	1
Proteasome	0.88564	1						Serotonergic synapse	0.93526	1
Glycosaminoglycan biosynthesis - heparan sulfate / heparin	0.8862	1						Pyruvate metabolism	0.93591	1
Vasopressin-regulated water reabsorption	0.89297	1						Pancreatic secretion	0.93654	1
Glycosaminoglycan degradation	0.89297	1						Glycolysis or Gluconeogenesis	0.93659	1
Cysteine and methionine metabolism	0.89371	1						Gastric acid secretion	0.937	1
Caffeine metabolism	0.89534	1						Non-alcoholic fatty liver disease (NAFLD)	0.9417	1
Alanine, aspartate and glutamate metabolism	0.8962	1						Necroptosis	0.94211	1
Thiamine metabolism	0.89985	1						Glycosphingolipid biosynthesis - ganglio series	0.9478	1
Glycerophospholipid metabolism	0.91802	1						cAMP signaling pathway	0.95231	1
Various types of N-glycan biosynthesis	0.92347	1						Cocaine addiction	0.95287	1
Fructose and mannose metabolism	0.92588	1						alpha-Linolenic acid metabolism	0.95312	1
Butanoate metabolism	0.92704	1						Propanoate metabolism	0.95678	1
Type II diabetes mellitus	0.92849	1						Arginine and proline metabolism	0.95836	1
Ether lipid metabolism	0.93528	1						Mineral absorption	0.96073	1
Taurine and hypotaurine metabolism	0.93667	1						Viral carcinogenesis	0.9638	1
Salivary secretion	0.93743	1						Nitrogen metabolism	0.96481	1
Ovarian steroidogenesis	0.93907	1						Phototransduction	0.97142	1
Vitamin B6 metabolism	0.94175	1						Autoimmune thyroid disease	0.97149	1
Steroid hormone biosynthesis	0.94659	1						Notch signaling pathway	0.97149	1
Ascorbate and aldarate metabolism	0.94925	1						Linoleic acid metabolism	0.97582	1
Phototransduction	0.95074	1						Pantothenate and CoA biosynthesis	0.97627	1
Galactose metabolism	0.95228	1						Arachidonic acid metabolism	0.97853	1
Steroid biosynthesis	0.95228	1						Parkinson disease	0.97917	1
Primary bile acid biosynthesis	0.96891	1						Pentose phosphate pathway	0.97956	1
Selenocompound metabolism	0.9748	1						Insulin secretion	0.97975	1
African trypanosomiasis	0.97683	1						Glycine, serine and threonine metabolism	0.98236	1
Pentose and glucuronate interconversions	0.97759	1						Autophagy - other	0.98543	1
alpha-Linolenic acid metabolism	0.97821	1						N-Glycan biosynthesis	0.98569	1
Nicotine addiction	0.9804	1						Circadian entrainment	0.9864	1
Neuroactive ligand-receptor interaction	0.98469	1						Oxidative phosphorylation	0.98658	1
Inflammatory mediator regulation of TRP channels	0.98632	1						Fructose and mannose metabolism	0.98771	1
Glycolysis or Gluconeogenesis	0.98832	1						Protein export	0.98922	1
Tryptophan metabolism	0.99151	1						Glycosylphosphatidylinositol (GPI)-anchor biosynthesis	0.98922	1
Folate biosynthesis	0.99211	1						SNARE interactions in vesicular transport	0.98965	1
Cytosolic DNA-sensing pathway	0.99529	1						RIG-I-like receptor signaling pathway	0.99118	1
Glyoxylate and dicarboxylate metabolism	0.99594	1						Synaptic vesicle cycle	0.99123	1
Terpenoid backbone biosynthesis	0.99634	1						Retrograde endocannabinoid signaling	0.99375	1
Histidine metabolism	0.99716	1						GABAergic synapse	0.99405	1
Pyruvate metabolism	0.99716	1						Cortisol synthesis and secretion	0.99433	1
Chemical carcinogenesis	0.99717	1						Aldosterone synthesis and secretion	0.99486	1
Drug metabolism - other enzymes	0.9973	1						Progesterone-mediated oocyte maturation	0.99544	1
Ubiquinone and other terpenoid-quinone biosynthesis	0.99822	1						Ovarian steroidogenesis	0.9957	1
Arginine and proline metabolism	0.99838	1						Nicotine addiction	0.99634	1
Biosynthesis of unsaturated fatty acids	0.99867	1						Fat digestion and absorption	0.99693	1
Metabolism of xenobiotics by cytochrome P450	0.99891	1						Systemic lupus erythematosus	0.99696	1
Porphyrin and chlorophyll metabolism	0.99931	1						Citrate cycle (TCA cycle)	0.99729	1
Systemic lupus erythematosus	0.99986	1						Oocyte meiosis	0.99772	1
Arachidonic acid metabolism	0.99988	1						Vasopressin-regulated water reabsorption	0.99819	1
Tyrosine metabolism	0.99993	1						Proteasome	0.99849	1
Drug metabolism - cytochrome P450	0.99993	1						Cardiac muscle contraction	0.99901	1
Bile secretion	0.99999	1						Peroxisome	0.9996	1
Olfactory transduction	1	1						Taste transduction	0.9996	1
								Alcoholism	0.9997	1
								Neuroactive ligand-receptor interaction	0.99995	1
								Olfactory transduction	1	1
