# Supplementary material for: Multi-Omics Analysis of NCI-60 Cell Line Data Reveals Novel Metabolic Processes Linked with Resistance to Alkylating Anti-Cancer Agents
Source: Int J Mol Sci. 2023 Aug 26;24(17):13242. doi: 10.3390/ijms241713242 (PMC10487847; doi:10.3390/ijms241713242)
Supplement: Supplementary file 1 [file ijms-24-13242-s001.zip › Supplemental Table S5.xlsx]

## Sheet: loading_result_diablo_M
Supplemental Table S5: DIABLO loadings comparing top and bottom quartile of z-scores for total alkylating agents
Variable	Loading1	Loading2	Loading3	Loading4	Loading5	Data source
2-Aminoethylphosphonate	-0.0835788	-0.760839	-0.290857	-0.271964	-0.125377	metabolomics
p-Hydroxyphenyllactic acid	-0.63469	-0.0180806	0.208661	-0.0340724	0.281395	metabolomics
2,3-diphospho-D-glyceric acid	0.252629	0.233899	-0.788111	0.157387	0.218057	metabolomics
2'-deoxyadenosine 5'-diphosphate	0.127148	0.270914	0.00408618	-0.0200151	0.183562	metabolomics
2'-deoxyuridine	0.16764	0.0804173	-0.00290148	0.561691	0.347576	metabolomics
2'-deoxyuridine 5'-triphosphate	-0.378129	-0.462247	-0.615452	0.0387276	-0.288788	metabolomics
3-hydroxy-3-methylglutarate	0.145273	-0.12145	-0.0205218	-0.44169	-0.252702	metabolomics
3-methyl-L-histidine	0.102849	-0.138868	-0.299586	-0.826368	0.24078	metabolomics
3-phospho-d-glycerate	0.181105	-0.602931	0.766733	0.438264	0.151595	metabolomics
3-phospho-l-serine	-0.345009	-0.171558	-0.230646	-0.600519	0.0504438	metabolomics
4-Guanidinobutanoic acid	0.305457	-0.267826	-0.0977552	-0.580245	-0.0713434	metabolomics
5,6-dihydrouracil	-0.326326	-0.110029	0.0125899	-0.155232	0.534251	metabolomics
5,6-Dimethylbenzimidazole	0.159123	-0.00153907	-0.300119	-0.158794	0.0866254	metabolomics
5-oxoproline	-0.057367	-0.140783	-0.0659895	-0.453795	-0.324838	metabolomics
5'-s-methyl-5'-thioadenosine	-0.0182931	-0.371403	-0.114959	-0.0567796	-0.319425	metabolomics
6-phosphogluconic acid	0.32742	0.168232	-0.148817	0.563488	-0.467493	metabolomics
acetylphosphate	0.555404	-0.334688	0.366166	0.0806344	0.420808	metabolomics
adenine	0.129917	-0.142197	-0.192264	-0.446427	-0.305522	metabolomics
adenosine	0.0678597	0.203763	0.243724	-0.00402991	-0.409289	metabolomics
alanine	-0.329471	-0.376086	0.0921402	-0.0707069	0.0400177	metabolomics
allantoin	0.520471	-0.0759759	0.266618	-0.334173	0.143149	metabolomics
alpha-D-ribose 5-phosphate	-0.118328	0.527962	-0.196261	-0.193376	0.548721	metabolomics
alpha-keto-glutarate	-0.102829	-0.00151484	-0.238728	-0.258512	-0.526835	metabolomics
alpha-tocopherol	0.0691063	0.0367017	0.266181	-0.429708	0.638818	metabolomics
anthranilic acid	-0.503239	-0.0313641	0.415899	0.32974	0.186911	metabolomics
arabinose	0.167727	-0.0254206	0.252791	-0.299872	0.519075	metabolomics
arginine	-0.296394	-0.0799654	0.105457	-0.219022	0.205363	metabolomics
arginino-succinate	-0.105331	-0.177753	-0.370977	-0.374332	-0.131046	metabolomics
asparagine	-0.13304	-0.265925	-0.207601	-0.470363	-0.322329	metabolomics
aspartate	0.158966	0.244701	-0.0808018	-0.289279	-0.310196	metabolomics
beta-alanine	-0.399129	0.270866	-0.194636	-0.342836	0.0450412	metabolomics
beta-hydroxypyruvic acid	0.382279	-0.0629527	0.23447	0.0276306	0.317865	metabolomics
beta-nicotinamide adenine dinucleotide	0.134492	0.109803	0.243215	-0.036669	-0.558408	metabolomics
biotin	0.0515692	-0.309765	0.334642	0.459646	0.258659	metabolomics
caffeine	0.18722	0.103953	-0.261343	-0.0201938	-0.481236	metabolomics
carnitine	-0.107944	0.319268	-0.0377063	0.0632563	-0.398897	metabolomics
cholesterol	0.485547	0.284972	0.542783	-0.0205993	0.3643	metabolomics
citric acid	-0.15085	-0.399529	-0.180267	0.29983	-1	metabolomics
creatinine	0.0939678	0.388165	-0.224429	-0.389662	-0.281068	metabolomics
cysteine	-0.128606	0.11817	0.120669	0.129964	-0.0455183	metabolomics
cytidine	0.432669	-0.2657	0.0210847	-0.201505	-0.101824	metabolomics
cytidine 5'-monophosphate	0.345717	-0.0317353	-0.264165	-0.489555	-0.127796	metabolomics
D-allose	0.252233	0.0159123	-0.38346	-0.192243	0.0420933	metabolomics
DL-cystathionine	0.202754	-0.0977541	-0.227009	-0.427768	0.0448807	metabolomics
DL-homocysteine	-0.531094	0.619481	-0.765147	-0.301295	0.73312	metabolomics
D-ribose	-0.0509229	0.13973	0.172152	-0.375538	0.21323	metabolomics
erythrose-4-phosphate	0.507586	-0.272963	0.382509	-0.14157	0.317449	metabolomics
ethylmalonic acid	-0.0224593	-0.0551132	-0.281748	-0.268499	0.00595302	metabolomics
fumaric acid	0.0590374	0.0405755	0.0233371	-0.259016	-0.441035	metabolomics
gamma-glu-cys	0.0294197	-0.0674815	-0.382378	-0.405593	-0.371149	metabolomics
gamma-L-glutamyl-L-glutamine	-0.448947	-0.383087	-0.265576	0.204763	-0.523393	metabolomics
gamma-L-glutamyl-L-tyrosine	0.18808	-0.671518	-0.350945	-0.336418	0.0918946	metabolomics
gluconic acid	-0.243574	-0.265036	-0.284544	-0.0245705	-0.407843	metabolomics
glucose-6-phosphate	-0.00596087	0.459619	-0.392112	-0.0211204	0.543277	metabolomics
glutamic acid	-0.112504	-0.17491	0.190446	-0.336767	-0.241047	metabolomics
glutamine	-0.588244	-0.240621	0.271203	0.161803	0.0814781	metabolomics
glutathione, reduced	0.180294	-0.166982	-0.363085	-0.218472	-0.281863	metabolomics
glyceraldehyde	0.174914	-0.448411	0.719578	0.329941	0.298679	metabolomics
glyceric acid	0.071334	0.156899	0.0139045	-0.321595	0.769027	metabolomics
glycerol	0.440285	0.417142	0.386143	-0.0589347	-0.00937296	metabolomics
glycine	-0.0930036	-0.231939	0.610491	-0.190005	0.223361	metabolomics
guanine	-0.0116869	0.234604	-0.158868	-0.260993	0.380601	metabolomics
guanosine	0.501565	-0.28789	0.289987	0.00194895	0.0637044	metabolomics
guanosine 5'- monophosphate	-0.20277	0.338228	-0.0685069	-0.0586901	0.312043	metabolomics
gulono-1,4-lactone	0.0671479	0.459648	-0.0947667	0.18625	0.650376	metabolomics
histidine	-0.491312	-0.143535	0.356976	-0.00831045	0.252655	metabolomics
homogentisate	-0.0247931	0.286608	0.0591706	-0.1418	0.60007	metabolomics
hypotaurine	-0.0468651	0.141716	-0.0514173	-0.268516	-0.293151	metabolomics
hypoxanthine	0.724088	0.0253724	-0.147521	-0.0375881	-0.0547856	metabolomics
inosine	0.654104	-0.150189	0.157157	0.0180332	-0.0828332	metabolomics
inositol	-0.189624	-0.265195	-0.0387929	-0.0272885	-0.528889	metabolomics
inositol 1-phosphate	0.425139	0.25639	0.585501	0.166828	0.197501	metabolomics
Isobar 13 includes 5-keto-D-gluconic acid, 2-keto-L-gulonic acid, D-glucuronic acid	0.390614	-0.0542187	-0.674931	0.276356	0.0542613	metabolomics
Isobar 18 includes D-fructose 1-phosphate, beta-D-fructose 6-phosphate	0.256362	0.525427	0.0199851	0.28225	0.102056	metabolomics
Isobar 19 includes D-saccharic acid, 2-deoxy-D-galactose, 2-deoxy-D-glucose, L-fucose, L-rhamnose	0.571869	-0.392754	0.307644	-0.255383	0.594002	metabolomics
Isobar 22 includes glutamic acid, O-acetyl-L-serine	-0.316558	-0.116486	-0.0674048	-0.361979	-0.26033	metabolomics
Isobar 25 includes L-gulono-1,4-lactone, glucono-gamma-lactone	0.0309263	0.474471	-0.219467	0.807586	-0.114344	metabolomics
Isobar 27 includes L-kynurenine, alpha-2-diamino-gamma-oxobenzenebutanoic acid	-0.349519	-0.211293	0.083687	-0.0587933	0.481193	metabolomics
Isobar 3 includes inositol 1-phosphate, mannose 6-phosphate, glucose 6-phosphate, D-mannose 1-phosphate, alpha-D-glucose 1-phosphate, alpha-D-galactose 1 phosphate	0.268064	0.124028	0.0454244	0.535661	-0.0398556	metabolomics
Isobar 35 includes D-arabinose 5-phosphate, D-ribulose 5-phosphate, alpha-D-ribose-5-phosphate	0.0788944	0.323423	-0.446681	-0.401104	0.375543	metabolomics
Isobar 36 includes D-sorbitol 6-phosphate, mannitol-1-phosphate	0.0866911	0.0586904	0.213793	0.322797	0.147967	metabolomics
Isobar 37 includes mannitol, dulcitol	0.0792774	-0.0957496	0.18413	-0.060316	0.0614399	metabolomics
Isobar 39 includes N-acetyl-D-glucosamine-6-phosphate, N-acetyl-alpha-D-glucosamine 1-phosphate	-0.0433089	-0.14149	-0.0864979	-0.225017	0.0704073	metabolomics
Isobar 4 includes Gluconic acid, DL-arabinose, D-ribose, L-xylose, DL-lyxose, D-xylulose	-0.284529	-0.208194	-0.36865	-0.0235258	-0.414834	metabolomics
Isobar 6 includes valine, betaine	-0.540878	-0.150281	0.37007	0.275138	0.325547	metabolomics
Isobar 9 includes sucrose, beta-D-lactose, D-trehalose, D-cellobiose, D-Maltose, palatinose, melibiose, alpha-D-lactose	0.655807	-0.604462	0.357746	0.0691297	0.315032	metabolomics
isoleucine	-0.533491	-0.323926	0.426225	-0.144446	0.136282	metabolomics
Kynurenic acid	0.0740134	-0.0499767	0.458805	-0.122096	-0.0991699	metabolomics
lactate	-0.20775	0.409326	0.119729	-0.553433	0.520694	metabolomics
L-allo-threonine	-0.551782	-0.147594	0.282141	0.0610097	0.340839	metabolomics
L-alpha-glycerophosphorylcholine	-0.265845	0.554523	-0.0572425	-0.133572	0.1388	metabolomics
L-arabitol	0.306995	-0.314342	0.434773	-0.231484	0.359275	metabolomics
L-beta-imidazolelactic acid	0.310388	-0.220369	-0.00880492	-0.536552	-0.104797	metabolomics
leucine	-0.532349	-0.167986	0.461752	0.279098	0.223285	metabolomics
malic acid	0.0582429	0.0443954	-0.120082	-0.399192	-0.37678	metabolomics
malonic acid	0.18279	-0.0201747	-0.50942	0.16241	-0.00632815	metabolomics
mannose	0.499818	0.000575263	-0.0714209	-0.0712877	0.412887	metabolomics
mannose-6-phosphate	0.421782	-0.206402	0.0127775	0.45395	-0.156102	metabolomics
melatonin	0.147887	-0.0112962	0.227521	0.541296	-0.24298	metabolomics
methionine	-0.441302	-0.0842412	0.520557	0.278884	0.228317	metabolomics
N5-aminocarbonyl-L-ornithine	-0.275161	0.0104993	0.175527	-0.0990236	0.197057	metabolomics
N'6-trimethyl-l-lysine	-0.0961723	-0.270303	0.373553	0.864365	-0.129836	metabolomics
N,N-dimethylarginine	-0.376986	0.0205108	-0.0297994	-0.0397528	0.256939	metabolomics
N-acetyl-D-galactosamine	0.0835431	-0.501601	-0.059231	-0.274132	0.124338	metabolomics
N-acetylneuraminic acid	0.499325	0.431262	0.403343	0.0962027	-0.0928048	metabolomics
n-dodecanoate	0.0326061	0.442473	-0.374736	0.0771477	-0.538363	metabolomics
N-formyl-L-methionine	0.317459	0.086481	-0.186911	-0.417677	-0.191497	metabolomics
n-hexadecanoic acid	0.285946	0.552202	0.100813	0.0572207	-0.144816	metabolomics
niacinamide	-0.0198737	0.128456	-0.196019	-0.437955	0.0818236	metabolomics
octopamine	-0.098962	-0.255855	0.26531	0.799757	-0.0728815	metabolomics
oleic acid	0.694977	0.320355	0.177964	0.660972	-0.558387	metabolomics
ornithine	0.173012	-0.10838	-0.572837	-0.396566	0.002135	metabolomics
orotidine 5'-phosphate	0.202633	0.0637838	-0.260032	-0.281852	-0.134973	metabolomics
oxitryptan	0.314471	-0.640071	0.588207	0.735968	-0.468481	metabolomics
palmitoleic acid	-0.0604199	0.852653	-0.298768	0.140397	-0.347927	metabolomics
pantothenic acid	0.156985	0.0718308	-0.193189	-0.368149	-0.383169	metabolomics
phenylalanine	-0.451944	0.0584957	0.360557	0.351012	0.298222	metabolomics
phosphate	0.608522	0.0174105	0.59112	0.0618816	-0.0487315	metabolomics
phosphoenolpyruvate	-0.415377	-0.17033	-0.239896	-0.198337	-0.326052	metabolomics
picolinic acid	-0.0854119	-0.219139	-0.213513	0.298764	-0.539905	metabolomics
porphobilinogen	-0.370101	-0.327827	0.019157	0.383553	-0.162811	metabolomics
Possible Artifact-2336 RI Ladder	0.235976	0.282331	0.378699	0.00682261	0.114849	metabolomics
proline	0.125823	-0.127229	-0.127836	-0.601389	-0.0606645	metabolomics
Putrescine	-0.270017	0.156858	0.0371205	0.0237484	-0.0428425	metabolomics
pyridoxal	0.314471	-0.264038	-0.0778435	0.418136	-0.149146	metabolomics
pyrophosphate	0.0453008	-0.129029	0.536268	-0.107323	0.224669	metabolomics
quinolinic acid	-0.115253	0.0924961	0.289821	0.137211	0.106719	metabolomics
ribulose-5-phosphate	-0.121796	0.407539	0.114718	0.0330828	0.215502	metabolomics
S-5'-adenosyl-L-methionine	0.130383	-0.473845	-0.0863991	-0.17722	-0.535987	metabolomics
S-adenosyl-l-homocysteine	0.0968796	0.463007	0.269273	-0.102811	0.0118493	metabolomics
serine	-0.487616	0.149042	0.132685	0.195023	0.378213	metabolomics
sn-Glycerol 3-phosphate	-0.145215	0.124466	0.22109	-0.115856	-0.142473	metabolomics
sorbitol	0.232791	-0.361505	0.346828	-0.0696642	0.271072	metabolomics
Spermidine	-0.219716	0.20576	-0.041316	-0.172215	-0.0914364	metabolomics
succinate	0.241275	-0.0248097	-0.00623124	-0.41256	-0.28016	metabolomics
taurine	-0.194565	-0.487692	-0.495952	-0.272289	-0.30028	metabolomics
tetradecanoic acid	-0.108438	0.788702	-0.181607	0.255352	-0.420254	metabolomics
threonine	-0.561306	-0.167717	0.301677	0.0907627	0.316193	metabolomics
trans-11-eicosenoic acid	0.00528813	0.341165	-0.125563	-0.215058	0.360207	metabolomics
trans-4-hydroxyproline	0.217213	-0.207074	-0.469478	-0.51726	-0.129772	metabolomics
trehalose 6-phosphate	-0.0898029	0.073229	-0.11902	-0.0854759	0.0717832	metabolomics
tryptophan	-0.436273	0.158595	0.337601	0.0817216	0.28029	metabolomics
tyramine	-0.468449	-0.18951	0.406473	0.309032	0.201349	metabolomics
tyrosine	-0.49154	0.0371748	0.300498	0.19107	0.313445	metabolomics
uracil	0.665695	-0.141893	0.0970969	0.0209076	-0.254605	metabolomics
urea	0.390458	0.345693	0.350001	-0.146485	0.1321	metabolomics
uric acid	-0.220237	-0.0321327	-0.121325	-0.251706	0.339729	metabolomics
uridine	0.466185	0.459738	-0.463691	-0.100433	0.259828	metabolomics
uridine diphosphate-N-acetylmuraminic acid	-0.056418	-0.0396773	0.0903296	-0.112782	-0.0555791	metabolomics
valine	-0.523273	-0.105255	0.39343	0.292651	0.314985	metabolomics
X-1085 - possible isolobinine or 4-aminoestra-1,3,510-triene-3,17beta-diol	0.439609	0.241137	0.276738	0.302448	-0.249777	metabolomics
X-1086	0.12151	-0.172725	0.0211041	0.34649	0.202844	metabolomics
X-1104	-0.10087	0.386934	0.125458	-0.452657	0.621924	metabolomics
X-1107	-0.0915416	-0.316488	0.204202	0.30315	0.436161	metabolomics
X-1111 - possible methylnitronitrosoguanidine or ethyl thiocarbamoylacetate	0.00802781	0.093532	0.467414	-0.181134	0.136251	metabolomics
X-1113 - possible acetylcarnitine	-0.0611474	-0.238988	0.135915	-0.0532115	-0.128083	metabolomics
X-1114	-0.0502162	0.702644	-0.0898769	0.0544182	-0.029078	metabolomics
X-1122	0.314471	0.12906	-0.150625	0.49497	0.318931	metabolomics
X-1126	-0.0116334	0.361317	-0.0355986	0.610339	0.263126	metabolomics
X-1129	-0.114479	-0.227565	0.165288	0.120209	0.276793	metabolomics
X-1130	0.314471	0.12906	-0.150625	0.49497	0.318931	metabolomics
X-1213	-0.349415	-0.146311	-0.0783391	0.392474	-0.164919	metabolomics
X-1288	-0.290084	0.583367	-0.0275388	-0.0901571	0.034482	metabolomics
X-1330	-0.246088	-0.55841	0.255218	0.0411959	0.316521	metabolomics
X-1391	0.302252	-0.176341	0.139266	0.417579	0.345879	metabolomics
X-1455	-0.417049	0.120087	-0.0519416	0.149999	0.124339	metabolomics
X-1461	0.314471	0.12906	-0.150625	0.49497	0.318931	metabolomics
X-1465	-0.331521	0.317458	-0.0159904	-0.178128	-0.0243502	metabolomics
X-1468	-0.0062093	0.626367	-0.311258	0.187759	-0.523909	metabolomics
X-1496	0.174429	-0.142201	-0.856397	0.387875	-0.0154181	metabolomics
X-1497	-0.079644	0.266308	0.16311	-0.131277	-0.117366	metabolomics
X-1498	0.112685	0.0859267	-0.339947	-0.676927	0.355406	metabolomics
X-1573	-0.212166	0.308507	0.0349806	0.0650044	0.0645603	metabolomics
X-1575	-0.127234	-0.324569	0.170192	0.233384	0.355139	metabolomics
X-1593	-0.536411	-0.312402	-0.405692	0.223968	-0.162333	metabolomics
X-1595 - possible glutathione metabolite	0.432192	-0.289525	-0.108877	-0.51574	0.00600016	metabolomics
X-1597	-0.495826	-0.0829673	0.547809	0.308617	0.180876	metabolomics
X-1609	-0.407202	-0.507564	-0.481242	-0.273288	-0.00297933	metabolomics
X-1612	0.314471	0.12906	-0.150625	0.49497	0.318931	metabolomics
X-1616	0.0401621	0.0754772	0.0999222	-0.133053	-0.105886	metabolomics
X-1656	0.616019	0.0168163	-0.0814174	0.0372025	0.64489	metabolomics
X-1677	0.425232	-0.01418	0.346662	-0.13299	-0.281694	metabolomics
X-1713	-0.197851	0.153571	0.21264	0.072125	0.00374429	metabolomics
X-1733	0.213318	-0.0729726	-0.0842698	-0.46414	0.100287	metabolomics
X-1736 - retired - p-hydroxybenzaldehyde	0.426239	0.617499	0.24665	0.75685	-0.29185	metabolomics
X-1819	-0.448674	-0.36645	0.0923143	0.370048	-0.158378	metabolomics
X-1843 - retired pieces of X-7147	0.314471	-0.354675	0.0511113	0.250461	-0.17008	metabolomics
X-2005	-0.403583	-0.552091	-0.457903	-0.0687147	-0.132649	metabolomics
X-2008	0.392008	-0.13897	-0.0572207	0.428069	-0.326091	metabolomics
X-2011	-0.0465161	-0.105039	-0.282859	0.388403	-0.532457	metabolomics
X-2026	0.692006	-0.370118	0.426431	-0.0359611	-0.0302394	metabolomics
X-2027	0.124041	-0.186167	-0.374189	-0.150366	0.251749	metabolomics
X-2041	0.198338	0.188652	0.175498	-0.264976	-0.244112	metabolomics
X-2046	0.355977	0.488153	0.189684	0.39758	-0.313735	metabolomics
X-2053	0.61063	-0.570793	0.541384	0.18498	0.204254	metabolomics
X-2064	0.235884	0.489219	0.188024	-0.0982093	-0.00770323	metabolomics
X-2074	0.357861	-0.316584	0.285957	0.125013	-0.560683	metabolomics
X-2077	-0.0720787	-0.269415	0.0499835	-0.261424	-0.175893	metabolomics
X-2088	-0.246088	-0.256842	-0.612831	0.0552799	-0.0389958	metabolomics
X-2107	0.470011	0.182327	-0.469739	0.225803	-0.184211	metabolomics
X-2108	0.56665	0.116705	0.169606	0.0431538	-0.267807	metabolomics
X-2109	-0.174646	0.023947	-0.593214	0.438324	-0.0591341	metabolomics
X-2129	0.312579	0.479847	0.217467	0.280065	-0.00133168	metabolomics
X-2136	-0.0235388	0.0394692	0.341084	-0.175486	-0.281963	metabolomics
X-2138	-0.365376	0.029203	-0.0460365	0.0343183	-0.323247	metabolomics
X-2139	0.146145	-0.553028	0.484799	0.314383	-0.558792	metabolomics
X-2177	-0.0300898	0.152832	-0.347218	-0.0068269	0.257235	metabolomics
X-2185	-0.163025	0.567737	-0.071266	-0.117595	0.14735	metabolomics
X-2193	0.0568727	0.320711	-0.00241679	0.327986	0.0865538	metabolomics
X-2212	-0.0913925	0.676158	-0.256863	0.18917	-0.527897	metabolomics
X-2255 - hydroxyproline form of bradykinin	0.158869	-0.126166	0.266921	0.266085	0.285997	metabolomics
X-2269	0.346401	-0.391655	0.231377	-0.0248285	-0.480996	metabolomics
X-2272	0.649442	-0.0835472	-0.0434778	0.384629	0.064664	metabolomics
X-2292	-0.063035	-0.138229	-0.344089	-0.146505	-0.405746	metabolomics
X-2366	-0.186668	0.28528	-0.541574	0.243367	0.227476	metabolomics
X-2389	-0.170523	-0.109274	-0.351351	-0.401651	-0.241037	metabolomics
X-2594	-0.27062	0.303072	-0.616651	0.249805	-0.16251	metabolomics
X-2688	-0.402087	-0.289057	-0.189955	-0.495824	-0.127022	metabolomics
X-2690	0.12881	0.28102	-0.171921	0.12595	0.147901	metabolomics
X-2691	-0.198997	0.388951	0.217344	0.136072	-0.142592	metabolomics
X-2698	-0.174271	0.0532506	-0.370376	-0.362715	-0.152082	metabolomics
X-2711	0.0724946	-0.307825	0.681759	-0.13936	-0.130711	metabolomics
X-2724	-0.0271434	-0.234293	-0.0244469	-0.324214	-0.378165	metabolomics
X-2725	0.0133348	0.341458	-0.145172	-0.121628	-0.144041	metabolomics
X-2726	0.000224644	-0.708562	0.111097	-0.121489	0.100697	metabolomics
X-2746	0.21389	0.346322	0.0712492	-0.175762	-0.0345442	metabolomics
X-2753	-0.0880996	-0.346373	-0.298929	-0.475719	-0.3344	metabolomics
X-2757	0.257006	0.0199315	0.409802	0.0709134	-0.520413	metabolomics
X-2767	-0.0562855	-0.28244	0.117863	0.314387	0.00853635	metabolomics
X-2768	-0.181836	-0.103409	0.0577152	0.0238342	0.277185	metabolomics
X-2778	-0.252618	-0.0340239	-0.133688	0.209259	0.172479	metabolomics
X-2781	-0.334037	-0.483775	-0.359168	-0.0679678	-0.40627	metabolomics
X-2911	-0.180169	-0.122904	-0.333845	-0.060273	-0.450524	metabolomics
X-3014	-0.185758	0.164075	0.0532464	-0.450614	0.142303	metabolomics
X-3016	-0.237964	-0.300286	0.264931	0.270691	-0.609415	metabolomics
X-3022	0.380291	-0.212786	-0.291444	-0.589938	-0.0470111	metabolomics
X-3034	-0.297683	0.378772	0.26728	0.030499	-0.0236839	metabolomics
X-3074	-0.0208022	-0.279636	0.205686	-0.225839	-0.0237753	metabolomics
X-3085 Inositol 2	0.0928366	0.224053	-0.11373	-0.142227	-0.359747	metabolomics
X-3090	-0.215512	0.135215	0.229141	-0.0280101	0.122294	metabolomics
X-3091	0.299755	0.143775	0.654516	0.13771	-0.0580979	metabolomics
X-3094	0.203613	0.463963	0.447356	0.00959994	-0.0852258	metabolomics
X-3101	-0.140644	0.408659	0.236153	-0.0500759	-0.020005	metabolomics
X-3129	-0.337268	0.127558	-0.296384	0.491987	0.0350317	metabolomics
X-3138	-0.272002	-0.0205234	0.271192	0.589675	0.190678	metabolomics
X-3165	-0.387273	-0.294677	0.45044	0.200729	0.112939	metabolomics
X-3176 - possible creatine	-0.00955901	0.565225	-0.165116	-0.16761	-0.399865	metabolomics
X-3178 - possible NH3 adduct of isobar 42	-0.27382	-0.151319	-0.484202	0.0946134	-0.680625	metabolomics
X-3180	-0.358002	0.0147933	-0.175253	-0.319938	-0.0817864	metabolomics
X-3183 - possible gamma-L-glutamyl-L-phenylalanine	-0.0348379	0.116154	-0.388605	0.210248	-0.0272973	metabolomics
X-3216	-0.298439	0.299532	0.0387929	-0.243866	-0.0731598	metabolomics
X-3218	-0.249096	-0.346707	-0.662707	-0.0419274	-0.287409	metabolomics
X-3234	-0.5362	-0.0187474	-0.182605	0.170996	0.184116	metabolomics
X-3303	0.145856	0.474601	0.189819	0.112374	-0.0501437	metabolomics
X-3358	0.475675	0.240289	-0.251521	0.337231	0.520944	metabolomics
X-3363	-0.141361	0.0922863	-0.403101	0.388873	-0.0886725	metabolomics
X-3365	-0.00830202	-0.147953	-0.808574	-0.983611	0.623068	metabolomics
X-3370	-0.504415	0.221146	0.245402	0.45808	0.0728866	metabolomics
X-3380	-0.433618	-0.513104	-0.648142	0.0095896	-0.0799072	metabolomics
X-3389	-0.24175	0.330557	-0.426959	0.148215	-0.248309	metabolomics
X-3390	0.29307	0.0381034	0.0552321	-0.359583	0.219583	metabolomics
X-3394	-0.0581518	-0.566965	0.267851	0.00330302	-0.0165206	metabolomics
X-3400	0.206882	-0.369976	0.19924	0.308502	0.271473	metabolomics
X-3405	0.00805953	0.00636584	-0.394711	0.349097	0.300899	metabolomics
X-3435	-0.12599	0.316273	-0.0460345	-0.266277	0.531586	metabolomics
X-3439	0.240676	-0.021653	0.167546	-0.324941	-0.26372	metabolomics
X-3450	-0.122783	0.454965	0.31112	0.344183	0.287565	metabolomics
X-3476	0.0414954	-0.0789664	0.290138	0.153359	0.148508	metabolomics
X-3489	-0.155646	0.0957379	0.319162	-0.389492	0.661848	metabolomics
X-3493	-0.412152	0.304639	-0.362184	0.146695	0.0426287	metabolomics
X-3498	-0.754852	0.260929	-0.133259	0.103829	0.291658	metabolomics
X-3603	-0.187445	0.0226691	0.0617915	0.665362	-0.129649	metabolomics
X-3658	-0.246088	-0.0935408	-0.222767	0.402398	-0.197279	metabolomics
X-3668	-0.399514	-0.162657	0.00386751	0.37504	-0.141547	metabolomics
X-3697	-0.246088	-0.0935408	-0.222767	0.402398	-0.197279	metabolomics
X-3698	0.0392463	0.101377	-0.701138	-0.105702	0.347024	metabolomics
X-3772	0.0123045	-0.0687029	0.553866	-0.285932	0.097046	metabolomics
X-3776	0.360172	-0.23897	-0.0924214	-0.512562	0.11205	metabolomics
X-3778	0.148546	-0.148879	-0.65637	-0.395899	-0.0571883	metabolomics
X-3802	0.0413895	0.348001	0.360119	0.179119	0.1765	metabolomics
X-3803	0.22137	0.0709038	-0.0983933	-0.364192	-0.198492	metabolomics
X-3806	0.314471	-0.163392	-0.165805	-0.496082	0.143348	metabolomics
X-3808	0.0771919	-0.811292	0.196777	-0.241927	-0.372376	metabolomics
X-3810	-0.0808941	0.41549	-0.0894499	0.366298	-0.633525	metabolomics
X-3816	-0.185533	-0.332319	-0.279623	0.34006	-0.910134	metabolomics
X-3824	-0.412248	-0.487369	0.208167	0.0781605	0.322098	metabolomics
X-3830	0.0335211	0.00242776	0.187293	-0.00474749	0.336605	metabolomics
X-3832 - possible phenol sulfate	-0.162206	0.777138	-0.41758	0.229195	-0.377554	metabolomics
X-3833	-0.197521	0.347774	0.381851	0.0590483	-0.257508	metabolomics
X-3843	-0.271	-0.2329	0.308643	0.12003	0.434316	metabolomics
X-3888	-0.412209	-0.0740916	-0.216124	0.304132	-0.0710149	metabolomics
X-3893	-0.393233	0.321559	-0.323661	0.204128	-0.719926	metabolomics
X-3951	-0.454077	0.211659	-0.16622	-0.0995995	0.273088	metabolomics
X-3952	-0.293735	0.441229	-0.588582	0.00771481	0.322651	metabolomics
X-3955	0.518861	0.0739432	-0.060259	0.545673	0.277977	metabolomics
X-3992 - possible Cl adduct of Formate dimer	0.347323	-0.0354067	-0.279981	0.456568	-0.12592	metabolomics
X-3994	0.230355	-0.374108	0.203025	0.300026	0.0983453	metabolomics
X-3996	-0.271211	-0.494345	0.0340859	-0.0288147	-0.252606	metabolomics
X-3998	0.362212	0.267502	0.234891	-0.403336	0.387636	metabolomics
X-4003	-0.0905446	-0.12597	-0.0435235	0.0268664	-0.163168	metabolomics
X-4013	-0.0610524	0.400163	-0.25175	-0.0473857	-0.0938047	metabolomics
X-4015	-0.154824	0.25441	0.211284	-0.131283	-0.079248	metabolomics
X-4018	-0.00108684	-0.175875	0.340836	-0.126807	-0.0830083	metabolomics
X-4019	0.0735018	0.0127531	0.559566	-0.11017	0.0425865	metabolomics
X-4020	-0.22381	0.369249	0.271334	-0.218319	-0.122198	metabolomics
X-4027	-0.221808	0.163268	0.155848	0.0872342	-0.0320585	metabolomics
X-4030 - possible glutethimide or securinine	0.230024	-0.00422314	0.184201	-0.336867	-0.0761505	metabolomics
X-4032	-0.317131	-0.603194	0.376229	0.159591	0.244713	metabolomics
X-4043	-0.483005	-0.174275	0.40734	0.290088	0.223231	metabolomics
X-4046	0.827959	-0.230028	0.136373	0.663783	-0.267513	metabolomics
X-4051	0.307303	-0.228032	0.23881	-0.379888	-0.190181	metabolomics
X-4053	0.23208	0.14122	-0.322027	-0.173862	0.0355734	metabolomics
X-4058	0.539668	-0.1473	-0.141805	0.348366	-0.108772	metabolomics
X-4075	0.492247	0.409443	-0.286199	0.345537	0.143267	metabolomics
X-4096 - possible gamma-glu-gly-leu	-0.179971	-0.216057	-0.127134	-0.0105059	0.84932	metabolomics
X-4116	-0.0952681	0.0424643	0.130116	-0.203925	-0.353793	metabolomics
X-4133	-0.000934348	-0.26657	-0.338365	-0.468305	-0.158396	metabolomics
X-4231	-0.408252	0.146977	0.531023	0.147031	-0.138528	metabolomics
X-4238	0.378772	-0.0309064	-0.493522	-0.109191	0.527709	metabolomics
X-4251	-0.174641	0.229953	0.155288	-0.0209563	0.419856	metabolomics
X-4271	-0.171596	-0.372834	-0.181478	-0.0529006	-0.44059	metabolomics
X-4354	-0.143315	0.0521761	-0.108942	0.43757	-0.214367	metabolomics
X-4362	0.271721	0.0292209	-0.368696	-0.165218	0.0632461	metabolomics
X-4407	0.183572	-0.114291	0.301828	-0.113127	0.380896	metabolomics
X-4429	-0.663176	0.14357	-0.134345	0.321792	0.160337	metabolomics
X-4432	-0.561224	0.107096	-0.336628	0.109296	0.0942563	metabolomics
X-4503	-0.16984	0.63446	-0.354061	0.0681965	-0.405549	metabolomics
X-4510	0.314471	-0.503958	0.222897	-0.0518235	-0.0984616	metabolomics
X-4514	0.15184	0.0515225	-0.0579563	-0.262693	0.017719	metabolomics
X-4516	-0.135622	0.055817	0.0633066	-0.138314	-0.428486	metabolomics
X-4517	0.131785	0.118793	-0.0525084	-0.292052	-0.287646	metabolomics
X-4522	0.0953723	0.194309	-0.175765	-0.5002	0.292353	metabolomics
X-4523	0.262377	0.462712	-0.122333	-0.0996498	-0.408194	metabolomics
X-4593	-0.219459	0.00033368	0.229852	0.101614	0.234084	metabolomics
X-4611	0.0681876	-0.774662	-0.0553341	-0.113385	-0.473627	metabolomics
X-4616 - retired duplicate of 5946	-0.500791	-0.380493	0.0909647	0.287853	0.114146	metabolomics
X-4617	-0.00582335	0.059038	0.194365	-0.422478	-0.116502	metabolomics
X-4660	-0.280459	-0.478817	0.224231	0.154229	0.333395	metabolomics
X-4667	-0.077223	0.129803	0.263764	-0.250744	0.175145	metabolomics
X-4706	0.0525778	0.36772	-0.286828	-0.258742	-0.224428	metabolomics
X-4727	0.428248	0.222781	-0.349047	0.47996	0.159426	metabolomics
X-4811	-0.0938264	-0.713256	0.406313	-0.0124469	0.214163	metabolomics
X-4906	0.260156	-0.0133963	-0.224607	0.46585	0.0358701	metabolomics
X-5111	0.115451	0.538113	-0.208421	-0.0669259	-0.451071	metabolomics
X-5147	-0.508472	-0.265519	0.069108	0.121243	0.105568	metabolomics
X-5187	-0.0887092	0.454614	0.154926	-0.270887	-0.245741	metabolomics
xanthine	0.667174	0.00706937	-0.157774	0.405837	-0.00709737	metabolomics
xanthosine	0.153035	0.100026	0.259191	-0.2591	0.654153	metabolomics
xylitol	0.383303	-0.260351	0.343535	-0.0476961	0.491433	metabolomics
MIR4640	0.494988	0.228292	0.00352539	0.485854	0.480061	transcriptomics
RFC2	-0.301016	-0.168433	-0.0963593	-0.197328	0.129239	transcriptomics
HSPA6	0.202538	-0.262611	0.0585259	-0.224021	-0.115152	transcriptomics
PAX8	0.21403	0.109009	0.369156	0.119719	-0.0548943	transcriptomics
GUCA1A	-0.38671	-0.202377	0.0300875	0.0370059	-0.207431	transcriptomics
MIR5193	-0.480097	0.0866469	0.441023	-0.145548	-0.0251971	transcriptomics
THRA	0.0418013	0.011248	-0.0431368	-0.393377	0.443735	transcriptomics
PTPN21	0.403774	0.341275	0.303332	-0.0043514	0.0217616	transcriptomics
CCL5	-0.160987	0.124768	0.193444	0.0754527	0.368499	transcriptomics
CYP2E1	-0.0362667	-0.0599428	-0.429219	-0.152693	0.248989	transcriptomics
EPHB3	0.15362	0.427621	-0.362774	0.194635	-0.0564279	transcriptomics
ESRRA	0.638765	-0.31699	-0.392938	0.0165353	0.0310022	transcriptomics
CYP2A6	-0.376417	0.0472989	-0.167725	-0.28963	0.373734	transcriptomics
SCARB1	-0.147117	0.294022	0.0692562	-0.31263	-0.333043	transcriptomics
TTLL12	0.0204489	-0.230919	-0.241846	-0.147903	-0.175292	transcriptomics
LOC101930489	0.0854271	0.16561	0.703606	0.232865	-0.166139	transcriptomics
WFDC2	0.352596	0.0790227	-0.367427	0.0641407	-0.0655604	transcriptomics
MAPK1	0.0477976	-0.164604	-0.0619981	-0.070064	-0.112339	transcriptomics
ADAM32	0.218184	0.22872	-0.236849	0.23218	0.237255	transcriptomics
SPATA17	-0.0239539	0.49517	-0.130324	0.364263	0.185165	transcriptomics
PRR22	0.1146	-0.201364	-0.088652	-0.350828	0.0103537	transcriptomics
PXK	-0.29154	-0.286511	0.345208	-0.223502	-0.239904	transcriptomics
VPS18	0.340227	-0.18154	0.130527	-0.0576022	0.0230579	transcriptomics
MSANTD3	-0.0394041	0.205353	0.78152	-0.117518	0.278282	transcriptomics
SLC46A1	0.531863	0.329974	0.104932	0.354745	0.299844	transcriptomics
TIMD4	-0.125412	0.516085	0.277538	-0.141493	0.0768613	transcriptomics
SLC39A5	0.0633386	-0.0824982	-0.303905	-0.105482	0.0421309	transcriptomics
ZDHHC11B	0.209116	-0.538892	0.199544	-0.0544535	0.134172	transcriptomics
ATP6V1E2	0.334274	-0.249582	0.419226	-0.151585	-0.113259	transcriptomics
AFG3L1P	-0.258697	-0.133911	-0.0718864	0.316094	0.103655	transcriptomics
CILP2	0.283824	-0.0470174	-0.360097	0.0221361	-0.00733132	transcriptomics
PIGX	-0.0954148	-0.0807752	0.0332651	0.351984	-0.408329	transcriptomics
TMEM196	0.203219	-0.144938	-0.232462	0.173439	-0.283626	transcriptomics
SLC39A13	0.344208	0.189152	0.641476	0.280695	0.323105	transcriptomics
BEST4	-0.0704428	0.230989	0.103841	0.137956	-0.214672	transcriptomics
AK9	0.321428	-0.43589	0.237633	-0.0993675	0.14233	transcriptomics
CORO6	-0.166354	0.0511665	-0.0693329	-0.136944	-0.139023	transcriptomics
TMEM106A	-0.66046	-0.0789604	0.501552	-0.179535	0.407282	transcriptomics
ALG10	-0.000680697	0.0631103	-0.248792	0.240104	0.320903	transcriptomics
TTC39C	0.250269	-0.302285	-0.164979	0.0511133	-0.26166	transcriptomics
NEXN	0.0808073	-0.191058	0.509293	-0.192139	0.165876	transcriptomics
C15orf40	0.00773996	-0.100779	-0.135641	-0.135617	0.345814	transcriptomics
RAX2	-0.0630454	-0.388331	0.0974298	-0.323903	-0.269733	transcriptomics
MFAP3	-0.0193672	0.13484	-0.266411	0.243024	0.152948	transcriptomics
EYA3	-0.144512	-0.0329927	-0.175898	-0.565397	-0.0659295	transcriptomics
GIMAP1	-0.323004	-0.449658	0.0918445	-0.0131884	0.024307	transcriptomics
KLK8	0.374954	-0.0596493	-0.218361	0.130657	-0.131876	transcriptomics
CCDC65	0.085525	0.120379	-0.0151658	-0.0190337	-0.136475	transcriptomics
FAM122C	-0.131182	-0.24445	0.410276	-0.12487	-0.147132	transcriptomics
CFAP53	-0.221865	0.0677637	0.0646575	-0.3844	0.643012	transcriptomics
ARMCX4	-0.0113163	-0.0116476	0.196798	-0.198897	0.00335646	transcriptomics
RBBP6	-0.418463	-0.178572	-0.0460209	-0.144637	0.235539	transcriptomics
CENPBD1	-0.111734	0.36787	-0.262074	0.363772	0.166502	transcriptomics
TRIOBP	0.420648	0.00388493	0.087513	-0.620099	-0.221383	transcriptomics
CATSPER1	-0.109433	0.310819	0.520294	0.30783	0.207909	transcriptomics
HOXD4	-0.106669	0.45145	0.26966	-0.562458	0.0658598	transcriptomics
GSC	-0.556477	0.266184	-0.0705834	0.379981	-0.329369	transcriptomics
SP7	-0.393575	0.00643733	0.125356	-0.104932	0.0424933	transcriptomics
PDE7A	-0.197574	-0.289578	-0.163113	0.294215	0.0497774	transcriptomics
CNOT7	-0.312623	-0.359372	0.277163	-0.063636	-0.177246	transcriptomics
CRYZL1	-0.418586	0.105143	0.569422	0.25482	-0.149385	transcriptomics
PRSS33	0.350552	-0.296876	0.256218	-0.472619	-0.194624	transcriptomics
CBARP	0.315831	0.0718758	-0.0294002	-0.160701	-0.217834	transcriptomics
MCMDC2	0.218309	0.0929572	0.244534	0.286408	-0.214921	transcriptomics
TIRAP	0.251928	-0.0573317	-0.0269657	0.00284513	-0.167694	transcriptomics
LEAP2	-0.0668293	-0.112402	-0.436388	-0.191301	0.0407716	transcriptomics
MSI2	-0.0248167	-0.0882002	-0.133714	-0.342516	0.125533	transcriptomics
SCIN	0.221614	0.0651578	0.238081	0.0503695	-0.0324923	transcriptomics
CTCFL	0.290954	-0.361379	0.329585	-0.504139	-0.252937	transcriptomics
C4orf33	0.265522	-0.473628	0.312175	-0.133693	0.274168	transcriptomics
ZNF333	-0.20438	-0.103309	0.224634	-0.0637268	-0.423847	transcriptomics
TVP23C	-0.179417	0.167109	0.1448	-0.163252	-0.378206	transcriptomics
RDH10	0.436426	0.351934	-0.262561	-0.0668239	-0.0775834	transcriptomics
SRSF12	0.311937	-0.114917	-0.0415631	-0.366074	-0.0553643	transcriptomics
FAM71A	-0.0639056	0.0156215	-0.125581	-0.0621905	-0.224003	transcriptomics
GAPT	-0.270595	-0.292774	-0.0533387	0.153921	0.101352	transcriptomics
FLJ30901	-0.314818	0.267893	-0.11816	-0.353595	0.145979	transcriptomics
ERICH5	0.327321	0.193732	0.171312	0.462802	-0.228601	transcriptomics
CCDC185	-0.0464574	0.0344102	-0.0285785	-0.156934	0.0354518	transcriptomics
ENTHD1	0.184917	-0.367287	0.39613	-0.400915	-0.189645	transcriptomics
TSSK3	0.211638	-0.232604	-0.199725	-0.263064	-0.232567	transcriptomics
WFDC6	0.195738	0.0668472	0.349105	0.0115555	0.226658	transcriptomics
CLEC12A	-0.292839	-0.383296	0.0113824	0.188885	0.0468945	transcriptomics
BRF1	-0.211125	-0.163633	-0.411858	0.474373	0.0361646	transcriptomics
TMEM266	0.424839	-0.0517073	0.0413452	0.295057	0.0758197	transcriptomics
GRIK1-AS2	0.194775	0.0658234	0.30887	0.105174	-0.012994	transcriptomics
CALML6	0.429749	-0.276128	-0.0911511	-0.481909	-0.205364	transcriptomics
NLRP5	0.024421	0.274354	-0.328513	-0.298793	0.057446	transcriptomics
ODF4	-0.431912	0.125126	-0.239584	0.101158	-0.0356232	transcriptomics
CLEC4F	-0.174825	-0.0195729	0.0915175	-0.0293574	-0.359776	transcriptomics
DEFB106B	-0.0252932	0.0830135	0.466247	0.235737	0.283542	transcriptomics
WFDC9	-0.235073	0.491429	-0.274173	0.123219	0.100637	transcriptomics
NEDD1	-0.467555	-0.206834	0.173712	0.00501253	0.236024	transcriptomics
TTLL10	0.196727	-0.249906	-0.295093	-0.30837	-0.0846534	transcriptomics
CALR3	0.155299	-0.388128	0.0654154	-0.345602	-0.247212	transcriptomics
C10orf25	-0.171066	-0.360568	0.0985087	0.00673193	-0.09854	transcriptomics
ETV3	0.250113	0.213787	-0.0502847	0.213758	-0.0996662	transcriptomics
KLHL10	-0.105653	0.00591363	-0.161856	-0.497366	-0.185541	transcriptomics
TM2D3	-0.0595595	0.263571	-0.242381	0.197986	0.364762	transcriptomics
ZNF485	-0.0874549	-0.0965155	-0.312817	0.282249	-0.19116	transcriptomics
WDR17	-0.510578	0.0241463	0.277643	0.253764	0.155574	transcriptomics
MFSD6L	-0.0792132	-0.158591	0.148151	0.146253	0.0214548	transcriptomics
LOC100653137	0.0372265	0.0834866	-0.19543	0.18266	0.112156	transcriptomics
ANKAR	-0.170975	-0.195132	-0.00507812	-0.00985061	0.273056	transcriptomics
MEGF11	-0.0824636	-0.191154	-0.0932441	0.103368	-0.495065	transcriptomics
GPR182	-0.0218688	-0.247098	0.028513	0.0478269	-0.0796332	transcriptomics
ESX1	-0.164502	0.347123	-0.0631698	-0.282185	-0.088327	transcriptomics
FAM167A-AS1	-0.263226	-0.0702306	0.465469	0.146419	0.06799	transcriptomics
SCGB1C2	0.163245	-0.172746	0.229517	-0.375615	-0.229199	transcriptomics
DNAJC5G	0.258582	-0.0420278	-0.119218	-0.0898317	0.426165	transcriptomics
WDR88	0.559411	-0.0881785	0.0557179	0.074671	-0.00582858	transcriptomics
PRUNE2	0.0182343	0.099603	0.0703896	-0.880602	0.226945	transcriptomics
MBD3L2	-0.0223612	-0.0236779	-0.0518602	-0.390405	0.280708	transcriptomics
ADAMTSL1	0.0129664	0.00446306	0.601409	0.23104	-0.160431	transcriptomics
MBD3L1	0.248078	-0.103096	0.236736	-0.130342	-0.280798	transcriptomics
FAM46D	0.0600923	0.137162	-0.104619	-0.348888	0.169121	transcriptomics
SERPINB11	-0.0315582	0.218231	-0.121781	0.407451	-0.42848	transcriptomics
LINC00161	-0.233834	-0.0467758	0.197746	-0.00688697	-0.312013	transcriptomics
DSCR10	0.069078	0.126921	-0.357884	-0.0147176	0.0548667	transcriptomics
ABHD11	0.364595	0.0751497	-0.371769	7.60886e-05	0.0458042	transcriptomics
ACAP2	0.0306033	-0.00433555	0.045724	-0.168097	-0.379989	transcriptomics
GAMT	-0.204229	0.299591	0.365636	0.438228	-0.371713	transcriptomics
PLCD3	0.497757	0.202178	0.0273348	0.193142	0.155171	transcriptomics
IRF6	0.55299	0.0921134	-0.522891	0.307595	0.319607	transcriptomics
PTPRC	-0.444877	-0.388608	0.0401259	0.0388608	-0.239435	transcriptomics
MAN1A2	0.454504	-0.0778877	-0.0566397	0.12674	-0.168082	transcriptomics
RAPH1	0.319911	0.541156	0.0827735	-0.286441	0.0943729	transcriptomics
SMCR8	0.0759431	0.284052	0.103859	0.145297	0.357634	transcriptomics
LACTB	0.215863	-0.0857027	0.761183	-0.208046	0.0909858	transcriptomics
BNC1	-0.308232	0.579223	0.198466	0.176387	0.0251599	transcriptomics
MPP4	-0.257504	0.0563807	0.225858	0.0537433	0.0631385	transcriptomics
LACE1	-0.0609353	-0.352909	0.0183879	-0.195241	-0.328429	transcriptomics
IDI2	0.373269	-0.472782	0.101416	-0.200885	-0.128275	transcriptomics
CYP11B1	-0.294797	0.241946	-0.130445	-0.261513	0.181212	transcriptomics
TAF8	-0.310821	-0.17628	0.207042	0.468666	-0.0697551	transcriptomics
COBL	0.409866	0.113901	-0.284562	0.11822	-0.0424828	transcriptomics
SLAMF6	-0.256416	-0.454779	-0.0103334	-0.0356814	-0.0913581	transcriptomics
ZSCAN20	-0.0794193	0.0519338	0.350752	-0.103344	-0.4266	transcriptomics
GPBAR1	0.293783	-0.0235321	0.0311261	0.0561437	-0.0890014	transcriptomics
RHBDL2	0.145878	0.26441	0.334879	-0.0239903	0.259953	transcriptomics
FRAS1	0.229557	0.140067	-0.224572	-0.137889	-0.164246	transcriptomics
BRSK1	0.369432	-0.0121826	-0.119585	-0.142404	0.0277253	transcriptomics
CRB2	-0.291806	0.0846045	0.0527715	0.395862	-0.316808	transcriptomics
KCNE4	-0.211346	0.254341	0.0946408	-0.0567164	-0.196689	transcriptomics
CD300LG	0.126683	-0.0986609	-0.214316	0.139655	-0.0778662	transcriptomics
SLC34A3	0.140542	-0.117932	-0.0313077	0.0221831	0.19907	transcriptomics
CPA6	0.0337989	-0.0242712	0.00365397	-0.312094	0.457536	transcriptomics
WBP2NL	0.219788	0.223359	-0.0738571	0.226384	0.431647	transcriptomics
HIPK1	-0.427487	-0.166038	0.0616215	0.0671509	0.211853	transcriptomics
MTBP	-0.288064	-0.234752	-0.0823663	-0.0617402	0.143459	transcriptomics
ACVR1C	0.127952	0.135053	0.0242589	-0.589319	-0.395362	transcriptomics
TMEM74	-0.0928906	0.0456957	0.0186121	0.0511365	0.170221	transcriptomics
TIGD4	0.139179	-0.337757	-0.102795	-0.318539	-0.277334	transcriptomics
ART5	0.380106	0.0385772	-0.187397	-0.0412732	-0.221927	transcriptomics
FAM71C	0.442745	-0.417325	0.308821	0.296857	0.0798147	transcriptomics
LINC01547	0.104497	0.100077	-0.22039	-0.255818	-0.0252868	transcriptomics
NLRP11	-0.0201442	-0.108254	-0.0393749	-0.217582	-0.672209	transcriptomics
ATP6V1C2	0.241636	0.141453	-0.117295	0.443632	0.448347	transcriptomics
CLDN19	-0.158937	0.0110341	-0.342819	0.303906	-0.133308	transcriptomics
VTI1A	-0.0343826	-0.48299	0.203359	0.193737	0.259655	transcriptomics
KIF6	-0.210737	0.308437	0.0843863	0.0344309	-0.161907	transcriptomics
IQCD	0.389289	0.0235352	0.107271	0.386507	-0.19893	transcriptomics
TAGAP	-0.327015	-0.430535	0.0310754	0.200716	0.0402185	transcriptomics
STON2	0.293598	0.270642	-0.418359	-0.109635	0.0907151	transcriptomics
SERPINA12	-0.180798	0.644984	-0.438178	-0.087134	-0.181781	transcriptomics
LETM2	-0.106552	0.0754352	0.195068	0.241804	-0.718699	transcriptomics
BSND	0.178779	0.0521277	-0.0887032	0.116873	-0.19409	transcriptomics
CLEC4C	0.271964	-0.451389	-0.0137661	0.383348	0.176434	transcriptomics
NLRC4	-0.190712	-0.269113	-0.0337106	0.18514	0.263374	transcriptomics
PRSS36	0.384698	-0.133439	0.633865	0.259893	0.528641	transcriptomics
ZDHHC15	-0.296138	0.104151	-0.0029797	0.0406889	0.216455	transcriptomics
RAI1	0.0708943	0.425102	-0.00397481	-0.199499	0.290784	transcriptomics
CDK15	-0.252874	0.254779	0.320506	-0.349904	0.362375	transcriptomics
ZNF570	-0.220834	0.218536	-0.0647638	0.344087	0.027483	transcriptomics
1552563_a_at	0.0868994	0.14923	0.0279445	-0.440603	-0.34447	transcriptomics
NUDT9P1	-0.0657698	-0.294203	0.351574	-0.144358	-0.287575	transcriptomics
BTBD16	0.318531	0.0622961	-0.286405	-0.113474	0.132976	transcriptomics
RTP3	0.132196	-0.0691724	0.151137	0.0464529	0.237428	transcriptomics
TSPEAR	0.00901144	-0.0556764	-0.260681	-0.306111	0.0651464	transcriptomics
MIPOL1	0.187204	0.557122	-0.139083	0.62156	-0.258338	transcriptomics
C6orf141	0.145519	0.170611	-0.192506	0.121035	0.364494	transcriptomics
ALMS1P1	0.0499416	-0.438614	0.0369116	-0.0636764	0.345146	transcriptomics
MYO3B	0.170136	0.259574	-0.541388	-0.0307452	-0.49772	transcriptomics
ADAM21	0.228204	-0.185052	0.14754	0.0926934	-0.172022	transcriptomics
TRIML2	-0.453212	0.291292	0.0727315	-0.0813986	0.221266	transcriptomics
ABCC13	0.0317612	0.000723225	-0.107577	0.222515	0.139913	transcriptomics
IL12RB1	-0.324568	-0.261445	0.110084	-0.0818894	-0.304151	transcriptomics
GTF2A1L	-0.46511	0.304431	0.145311	0.00825638	0.00471218	transcriptomics
TRPV3	-0.136669	0.343914	-0.200701	0.261422	0.519291	transcriptomics
CNBD1	0.355369	-0.0639514	-0.0447442	-0.101275	-0.0275005	transcriptomics
ABCC12	-0.0509859	-0.0672146	-0.171458	0.317332	0.166442	transcriptomics
MMP21	0.0992689	-0.459412	0.124794	0.208799	-0.190966	transcriptomics
TMEM190	0.420447	-0.279515	0.1136	-0.00604536	-0.0201884	transcriptomics
GAS2L2	-0.224292	0.177069	0.0268592	0.0217555	-0.0421511	transcriptomics
KCNG4	-0.0566418	0.636497	-0.0566746	0.397027	-0.736273	transcriptomics
PXT1	0.0385149	0.0635203	-0.25992	0.175218	0.243136	transcriptomics
CACNG5	0.0195223	0.0549596	-0.513113	-0.220202	-0.220098	transcriptomics
LINC00308	0.144336	-0.0406508	-0.0103483	-0.492962	0.0212385	transcriptomics
FAM223A	-0.126456	-0.313575	0.277046	-0.156572	0.424502	transcriptomics
WFDC11	0.0778379	-0.011719	-0.202795	0.16589	0.104929	transcriptomics
IFNL3	0.221243	0.223919	-0.252873	-0.241483	0.364424	transcriptomics
JAK1	0.162298	0.255398	0.466408	-0.227483	0.0329009	transcriptomics
CDC42SE2	-0.0874785	-0.0482955	0.0378646	0.301733	0.119208	transcriptomics
ACACB	-0.0230874	-0.0729314	-0.195282	-0.246153	-0.340846	transcriptomics
RFWD2	-0.311791	0.249201	0.020964	0.194252	0.152756	transcriptomics
STX6	-0.161614	0.568855	-0.0233424	0.189141	-0.204309	transcriptomics
ANLN	0.109155	-0.0421952	0.310691	0.0684076	0.276944	transcriptomics
SPRR4	-0.00562931	-0.11464	0.0605235	0.0361695	-0.0899077	transcriptomics
UPK3BL	-0.143513	-0.332787	0.131028	-0.0313438	-0.117891	transcriptomics
HSH2D	-0.143944	-0.244219	-0.337334	0.168057	0.223191	transcriptomics
TRNT1	-0.440654	0.055329	-0.249542	-0.0395676	0.00865052	transcriptomics
TMEM163	-0.168672	0.212645	0.307683	-0.0494754	-0.0337542	transcriptomics
ARHGAP5	0.333024	0.530436	-0.0936638	0.228136	-0.554125	transcriptomics
HERPUD2	0.119035	0.35858	0.300206	0.192942	-0.015131	transcriptomics
JMJD6	0.142485	-0.130658	0.343464	-0.665275	0.481028	transcriptomics
SRCAP	-0.210219	-0.0343375	-0.273068	-0.170842	-0.11475	transcriptomics
MAP3K6	-0.0416123	0.580019	-0.066194	-0.251561	-0.288195	transcriptomics
ARSG	-0.208969	-0.461046	0.28053	0.116083	-0.281477	transcriptomics
ZNF101	-0.423004	-0.451914	0.0536239	0.019546	0.213704	transcriptomics
PTPN11	-0.20824	0.110766	0.0900336	-0.0478879	0.3142	transcriptomics
KLHDC7B	0.0259357	0.041252	-0.055506	0.111563	-0.173021	transcriptomics
ATAD3B	0.0595115	-0.293333	-0.344093	-0.365018	-0.107022	transcriptomics
ZNF626	0.047913	0.166574	0.461614	0.247745	-0.174164	transcriptomics
PHC3	-0.0256275	-0.161183	-0.232667	0.025212	-0.117472	transcriptomics
IL11RA	-0.17284	0.235303	-0.296197	-0.509314	-0.0303991	transcriptomics
TNFRSF10A	0.311351	-0.0678336	0.157462	0.402765	0.206037	transcriptomics
RAD51L3-RFFL	0.116229	0.0227635	0.276659	0.225816	0.423228	transcriptomics
HPS4	0.069188	-0.122586	0.237802	-0.47433	-0.395895	transcriptomics
UHMK1	-0.261839	0.122834	0.494979	-0.00901408	-0.108867	transcriptomics
TXNDC2	0.0956039	0.20521	-0.417477	0.337197	0.0557289	transcriptomics
NAV3	-0.123375	0.218878	0.772511	0.00452599	0.168354	transcriptomics
C5orf22	0.0637048	0.17419	0.0276494	-0.0774498	-0.189055	transcriptomics
PCDHGB7	-0.0634103	0.0563043	-0.0468376	-0.0131449	0.106736	transcriptomics
ERC1	0.147281	-0.0309671	0.442088	0.391045	-0.02588	transcriptomics
FLCN	-0.207324	0.664091	0.372891	-0.150852	0.375409	transcriptomics
JMJD1C-AS1	0.0101905	0.573295	-0.296743	0.426878	0.378073	transcriptomics
LRRC7	-0.346911	0.339926	-0.0333477	0.026389	0.29276	transcriptomics
SH2D3C	-0.372991	-0.351597	-0.14015	0.0123678	-0.000280416	transcriptomics
PPP1R3B	0.0738515	0.245954	0.265115	-0.0569678	-0.0508936	transcriptomics
SLC9A7	0.325328	0.285962	0.206825	0.17606	0.386483	transcriptomics
IGSF3	0.286718	0.274991	0.244163	-0.22608	0.0373726	transcriptomics
RFX6	0.195663	-0.090419	-0.180044	0.0396735	0.187738	transcriptomics
DIRC1	0.0747455	-0.192074	-0.292656	0.0745511	-0.078102	transcriptomics
DNAJB7	-0.20269	-0.335677	0.290832	-0.120528	-0.0264017	transcriptomics
UCN3	-0.148783	-0.0995373	-0.411991	-0.0760612	-0.230205	transcriptomics
DIP2A	-0.185764	-0.207537	-0.018773	-0.0195845	-0.146382	transcriptomics
USP28	0.156685	0.372543	-0.339051	0.122781	0.0850761	transcriptomics
KNL1	-0.181443	-0.356457	-0.186075	-0.0923866	0.0427825	transcriptomics
SENP8	0.203304	-0.00813922	-0.146406	0.811468	0.376687	transcriptomics
GRHL1	0.443232	0.142599	-0.45967	0.28174	0.324889	transcriptomics
CNBD2	0.125692	-0.148096	0.304555	0.0221088	0.29698	transcriptomics
CASKIN1	0.151314	0.11623	-0.40593	0.168553	0.00571933	transcriptomics
CACNA2D4	-0.388349	0.122971	-0.0180435	0.247349	-0.200409	transcriptomics
ARL11	-0.410134	-0.43567	-0.0199043	0.134607	0.0658581	transcriptomics
SLC2A13	-0.240498	0.713512	-0.0891398	-0.345729	0.104927	transcriptomics
NIPA1	0.444315	0.182966	-0.23991	0.0475051	-0.118904	transcriptomics
TUBA3FP	-0.304046	0.137765	-0.0035609	-0.278265	0.136433	transcriptomics
CARD16	-0.433914	0.106423	0.378015	-0.366838	-0.238274	transcriptomics
DUSP19	-0.322463	0.214976	0.193721	-0.199643	0.0652922	transcriptomics
CYB5D1	0.391029	0.0932536	-0.205331	-0.276999	0.251207	transcriptomics
NMNAT2	0.201958	0.164243	0.159249	0.414861	-0.308452	transcriptomics
SLC4A1	0.0831741	-0.118484	-0.12966	-0.030059	-0.235812	transcriptomics
CREG2	0.125449	0.0222607	0.158146	-0.199811	0.38962	transcriptomics
RXFP1	0.326841	-0.160876	0.223452	0.228994	-0.475749	transcriptomics
SPEF2	-0.0570228	0.476079	-0.163505	0.333233	0.406437	transcriptomics
CEP170P1	-0.204126	0.10534	0.636376	-0.428732	-0.351704	transcriptomics
DTD1	0.323232	0.269672	0.273901	-0.362099	-0.0574432	transcriptomics
CASC4	0.119877	0.316344	-0.257832	-0.0867102	0.121314	transcriptomics
FGF1	-0.0684651	0.00465793	0.430894	0.0151596	0.201273	transcriptomics
ARPP21	-0.326479	-0.234791	0.00903938	-0.0346959	-0.108411	transcriptomics
RHOXF1	-0.0957602	0.396266	-0.48445	-0.2802	0.0088678	transcriptomics
ADAMTS17	-0.221109	-0.294484	0.0480256	-0.057635	-0.398874	transcriptomics
SNORA17B	-0.218674	-0.193517	-0.213112	0.0613242	0.332721	transcriptomics
DHH	0.492796	0.126128	0.0222301	-0.207219	-0.011349	transcriptomics
ABRA	0.0431552	-0.238908	0.471844	0.678015	-0.130552	transcriptomics
KLHDC1	-0.305426	0.0962384	0.211752	0.280524	-0.352575	transcriptomics
RICTOR	-0.120199	-0.0764781	0.283227	0.11631	0.120681	transcriptomics
PCDHGA4	-0.00892067	0.242775	-0.054213	-0.0865007	-0.405284	transcriptomics
NETO1	-0.314538	0.125271	0.0809594	0.231553	0.500791	transcriptomics
WWP2	-0.194553	0.178192	0.0259048	0.246523	0.287573	transcriptomics
ST7L	-0.124286	0.399875	-0.0772199	-0.31537	-0.483831	transcriptomics
C2orf15	0.506464	0.00312075	-0.453905	0.293783	0.242633	transcriptomics
KCNH8	0.276332	-0.0829568	-0.334531	-0.644448	0.129976	transcriptomics
MCF2L	0.334872	0.134194	-0.526709	0.154592	0.275394	transcriptomics
SLCO6A1	-0.0574072	0.219777	-0.148741	0.243439	0.144914	transcriptomics
PP2D1	0.165784	0.161615	-0.253019	0.11924	0.615009	transcriptomics
KLC3	0.595405	-0.0198437	0.0819062	0.0123793	-0.150532	transcriptomics
CIB3	0.215378	-0.0112799	-0.260663	0.100914	0.159486	transcriptomics
CADM2	0.0510904	-0.0113495	-0.0687711	0.21422	-0.144182	transcriptomics
C9orf66	0.127916	0.0176634	-0.184654	0.662877	0.175863	transcriptomics
HDAC9	0.467755	-0.178029	0.631226	0.0773594	0.165317	transcriptomics
SLC16A11	0.242575	-0.126797	0.210363	-0.0912181	0.177742	transcriptomics
TMEM67	-0.184047	0.654789	0.432549	-0.222534	-0.0106189	transcriptomics
HS6ST2	-0.045864	0.22963	0.000594949	0.164608	-0.161914	transcriptomics
CAMKK1	0.0386377	0.12802	-0.0408391	-0.295516	0.208	transcriptomics
ZNF625	0.128682	0.216848	0.223973	-0.0068427	-0.337543	transcriptomics
ZNF563	-0.158334	-0.0305339	0.0302968	0.380143	-0.0866052	transcriptomics
LIN9	-0.155713	-0.354475	-0.229701	-0.0392658	0.269978	transcriptomics
CLEC4D	0.028948	-0.104595	-0.323434	0.20715	0.31805	transcriptomics
SLC25A27	0.71238	-0.10348	-0.0320481	0.0365133	-0.638153	transcriptomics
GPRC6A	0.428643	-0.537996	0.055388	0.0517408	0.378737	transcriptomics
RAET1E	-0.294446	0.0940049	0.0294592	0.124013	-0.154546	transcriptomics
SLC44A5	0.300735	0.26624	-0.332956	0.279427	0.131509	transcriptomics
ZNF417	0.367455	-0.278647	-0.522364	0.0892875	-0.412793	transcriptomics
ZNF781	-0.275087	-0.0483234	0.0421621	0.129455	0.212928	transcriptomics
HELB	-0.395831	0.100937	-0.140952	0.22217	0.107736	transcriptomics
SEC62	0.327363	0.0756781	0.0876961	0.402512	0.0421254	transcriptomics
TRDN	-0.132677	-0.0268059	-0.100376	0.536277	0.234745	transcriptomics
SOCS4	0.0697483	-0.428153	-0.320664	0.3381	-0.119274	transcriptomics
C8orf31	0.0903808	-0.0293164	0.389711	0.371546	0.0958612	transcriptomics
ZNF547	-0.0563718	-0.563619	0.080013	0.00394759	0.0535695	transcriptomics
SIM1	0.0444234	0.128443	0.357382	0.348933	-0.19187	transcriptomics
PROM2	0.201751	0.18724	-0.334199	0.514681	0.323173	transcriptomics
TLR4	0.0486566	0.0792389	-0.00968354	0.214417	-0.229781	transcriptomics
TSNARE1	0.168911	-0.255118	-0.034076	0.128201	-0.0426107	transcriptomics
CAPN13	0.368288	0.101175	-0.483119	0.250604	0.0765999	transcriptomics
STMN1	-0.305426	-0.279015	0.108915	0.169184	-0.0704345	transcriptomics
SIGLEC10	-0.296269	-0.483735	-0.0891418	-0.0390277	0.120534	transcriptomics
RFX4	-0.492758	-0.0107969	0.263091	0.442738	-0.330023	transcriptomics
WFIKKN1	0.439826	0.0609652	-0.156394	0.108424	0.199255	transcriptomics
SENP1	-0.675445	-0.00816272	0.0527678	0.157059	0.407885	transcriptomics
KLF14	0.00468181	-0.0164727	-0.0188944	-0.177513	0.108737	transcriptomics
NXNL2	-0.100647	-0.408722	0.12703	-0.02394	0.168304	transcriptomics
BRS3	0.145853	-0.138721	-0.144316	0.479819	-0.0368897	transcriptomics
LINC00205	-0.515883	0.00230111	0.031434	0.127213	-0.413897	transcriptomics
TMX3	-0.406119	-0.265719	0.529003	-0.14253	0.221516	transcriptomics
ZNF396	-0.0664278	0.271435	0.0471495	0.223535	0.206277	transcriptomics
SLC26A7	0.21467	0.132291	-0.401031	0.189309	-0.0170721	transcriptomics
SNX18	0.143361	0.325396	0.0177414	-0.190948	0.105311	transcriptomics
1552829_at	-0.0971542	0.0479187	-0.227998	0.405156	-0.323592	transcriptomics
FBXO39	0.173531	-0.0158144	0.285546	-0.343525	0.351869	transcriptomics
B3GNT6	-0.124605	-0.0117039	-0.0625179	-0.0871859	0.204151	transcriptomics
DENND1B	-0.227987	-0.142729	-0.105109	0.322082	0.0140245	transcriptomics
ZNF619	-0.291272	0.21946	-0.0857024	0.0372206	-0.182594	transcriptomics
ICK	-0.301373	0.430966	0.0471144	0.0424583	0.136534	transcriptomics
FAM71D	-0.17305	-0.171052	-0.118975	-0.206639	0.0141856	transcriptomics
BCL2L14	0.395648	-0.152488	-0.496329	-0.392241	0.217414	transcriptomics
HS6ST3	-0.157992	0.554141	-0.323879	0.49204	0.209522	transcriptomics
SLC26A1	0.00986924	0.00523751	-0.412525	-0.0874427	-0.0147375	transcriptomics
CLDN15	-0.0572722	-0.330634	0.0352193	-0.609513	-0.142764	transcriptomics
RAB42	-0.109267	0.422137	0.44312	0.153896	-0.153978	transcriptomics
PTCHD1	-0.115646	0.319389	0.181002	-0.127495	0.133674	transcriptomics
M1AP	0.216113	0.0652326	0.0203275	0.0339596	-0.741891	transcriptomics
ZSCAN4	-0.107474	0.178008	-0.343968	0.00748787	0.126646	transcriptomics
VWA5B1	-0.0366321	0.229903	0.060656	-0.101834	-0.116047	transcriptomics
LINC00311	0.30708	-0.500152	-0.000558684	-0.0678987	-0.0421544	transcriptomics
HTR6	0.147624	0.142905	-0.417449	-0.0310215	-0.269016	transcriptomics
MAGEB6	-0.281157	-0.0798887	0.360563	-0.141682	0.526318	transcriptomics
LOC101930171	-0.00530615	0.118852	-0.22963	0.24548	0.292332	transcriptomics
RUSC1-AS1	-0.289088	-0.163797	-0.46072	-0.047832	0.0733606	transcriptomics
CACNG6	0.233816	0.240446	0.461223	0.499745	-0.253185	transcriptomics
LMNTD1	0.0814057	-0.235628	-0.241355	0.0931761	0.0461226	transcriptomics
1552867_at	-0.388259	-0.256993	-0.224684	0.157583	-0.0123633	transcriptomics
CIRBP-AS1	-0.0959433	0.412386	-0.0615723	-0.342141	-0.073506	transcriptomics
AXDND1	-0.080781	0.204052	-0.28794	-0.00414961	0.572185	transcriptomics
ASMTL-AS1	0.0441681	-0.2721	-0.298204	-0.317437	-0.422834	transcriptomics
CD200R1	0.391326	-0.207884	-0.129908	0.20618	-0.0193177	transcriptomics
LINC00334	-0.134696	-0.296848	0.179631	0.0250224	0.346847	transcriptomics
ATOH7	0.122757	-0.0915313	0.0783582	0.592243	-0.205033	transcriptomics
SEC16B	0.030385	0.437945	0.200057	-0.151504	-0.132851	transcriptomics
AMER1	0.104336	0.028735	-0.415888	0.0773929	0.149045	transcriptomics
NKX6-3	-0.0300593	0.177792	-0.284657	-0.0569409	-0.130036	transcriptomics
TBATA	0.0822835	-0.321835	-0.0609794	0.299609	-0.126109	transcriptomics
EXOC3L2	0.292204	0.113585	-0.338945	-0.0529185	-0.0843309	transcriptomics
CABP4	0.350557	0.0389175	-0.222366	0.101597	-0.0211456	transcriptomics
TNFRSF13C	0.112465	-0.0146418	-0.212923	0.260919	0.175989	transcriptomics
CAMK2N2	0.430264	-0.225215	0.358209	0.095469	-0.0704735	transcriptomics
ANKRD30BP2	-0.396021	-0.184352	0.0377362	0.157441	0.230934	transcriptomics
KCNG3	0.306667	0.0312905	-0.160351	-0.193916	-0.19848	transcriptomics
LINC01312	0.299101	-0.179668	-0.338464	-0.137906	-0.485979	transcriptomics
FOXP2	-0.500816	0.531687	-0.00430579	0.0504419	-0.55561	transcriptomics
B4GALNT2	0.29731	-0.0233864	-0.398031	0.101376	0.0756633	transcriptomics
FMR1NB	-0.133637	-0.152612	0.522023	-0.0720282	0.351698	transcriptomics
GCSAML	-0.245308	-0.497209	0.293649	0.335369	0.253072	transcriptomics
SIGLEC11	0.023408	0.165281	-0.278507	0.115843	0.112984	transcriptomics
IL23R	-0.31222	-0.260877	0.00413354	0.0977302	-0.169994	transcriptomics
MAGEB18	0.0158264	-0.10495	-0.037789	-0.299934	0.299839	transcriptomics
CD276	0.44582	0.229866	0.438055	0.0560482	0.070877	transcriptomics
IFNL2	0.226688	-0.0172394	-0.316595	-0.232485	-0.161879	transcriptomics
IFNL1	0.0809551	0.0509261	0.0957374	-0.0876373	-0.150734	transcriptomics
C4orf36	0.289015	0.513542	-0.202074	0.261116	0.00337464	transcriptomics
FIGNL1	0.0891687	-0.445089	0.0200487	0.282609	-0.262231	transcriptomics
RIMS1	0.0679206	0.0892416	0.0829381	0.355267	-0.292079	transcriptomics
PITPNM2	-0.403164	-0.124618	0.397336	-0.0217048	0.147333	transcriptomics
PCDH10	-0.317234	0.0412467	0.210122	-0.410927	0.705425	transcriptomics
TAB3	0.213389	-0.103895	0.340773	0.0563843	-0.313122	transcriptomics
GRK7	-0.0971217	-0.39273	0.0997825	0.136479	-0.075278	transcriptomics
MMEL1	0.332997	0.162173	-0.354634	0.41537	-0.187795	transcriptomics
PDE8A	0.439011	0.17306	-0.00969723	-0.179827	0.102538	transcriptomics
NLRP6	-0.133739	-0.144268	0.22553	0.186484	0.415772	transcriptomics
AKNAD1	-0.0828416	0.0132377	0.683648	-0.0752789	-0.0257438	transcriptomics
ZCCHC5	-0.152869	0.224034	0.0344909	-0.389188	0.00189415	transcriptomics
ATRIP	-0.139232	-0.365309	0.0915216	-0.257435	0.104323	transcriptomics
ZIC5	0.265059	0.168988	0.128338	-0.231776	0.354085	transcriptomics
ANGPT1	-0.422761	0.414903	-0.0113385	-0.451845	0.218246	transcriptomics
TEDDM1	0.12925	-0.280438	-0.29061	-0.114215	0.0957844	transcriptomics
LOC149373	-0.29081	0.227151	-0.255168	-0.134385	0.284063	transcriptomics
GABRG1	-0.2207	0.209967	-0.0542657	0.0232469	0.114526	transcriptomics
PANX2	0.0809268	0.202923	0.209394	0.140572	0.0506709	transcriptomics
ZNF114	0.252293	-0.251978	0.189551	0.161114	0.127917	transcriptomics
CCDC27	0.16647	-0.0744123	0.103728	-0.605684	-0.136145	transcriptomics
CFAP161	0.135635	-0.239546	0.145777	-0.22444	0.228824	transcriptomics
LOC100652931	-0.0211579	-0.535124	-0.107801	0.096248	0.0820823	transcriptomics
NEUROD2	-0.0103141	-0.127682	0.0338768	-0.195487	0.333013	transcriptomics
C5orf17	-0.29139	0.476502	-0.0983341	0.0338996	0.251458	transcriptomics
LINC00208	0.173195	0.0870957	0.108439	0.134062	-0.193289	transcriptomics
DNAH6	-0.0207589	-0.0024495	-0.217098	-0.213887	-0.078438	transcriptomics
LRRC15	-0.2509	0.206294	0.0792095	-0.249317	0.355307	transcriptomics
1552961_at	0.0131557	-0.328615	0.20642	-0.321719	-0.0430066	transcriptomics
CFAP46	-0.0751849	0.154939	0.00440989	-0.0945847	0.467001	transcriptomics
B3GNT7	0.411048	0.137978	-0.116683	0.00445641	0.165068	transcriptomics
ZNF645	0.205656	-0.0727626	-0.370343	-0.259928	-0.397137	transcriptomics
ZMYM6	0.0322222	-0.044699	0.182484	0.0445115	-0.0758831	transcriptomics
SGCZ	-0.0506784	0.0052366	-0.0889192	0.318868	0.119569	transcriptomics
LOC100507431	0.217018	-0.0955047	0.198915	0.220626	0.0348963	transcriptomics
WNT9B	-0.0639797	-0.294258	0.388425	0.193854	-0.217304	transcriptomics
1552974_at	0.179809	-0.040314	-0.214377	-0.381159	0.524209	transcriptomics
1552975_x_at	-0.109076	-0.102879	0.0652526	0.408874	0.0848602	transcriptomics
DNAJB13	0.118511	0.279752	-0.258841	-0.169822	-0.401623	transcriptomics
CNPY3	-0.241245	-0.42518	0.222918	-0.0496638	0.0838986	transcriptomics
SCAMP1	-0.118046	0.127351	0.134565	0.218194	0.45143	transcriptomics
LINC00471	-0.280134	0.131394	-0.164716	-0.161903	-0.0229331	transcriptomics
HAS3	0.402337	0.07344	0.325346	0.0741945	0.0939133	transcriptomics
FGF4	-0.0988451	0.174733	-0.418582	0.0128178	-0.168204	transcriptomics
SLC30A8	-0.00882013	-0.18241	0.263499	0.480487	0.048554	transcriptomics
LOC142937	-0.257381	-0.26115	0.165596	0.30521	-0.333968	transcriptomics
LOC439933	-0.334421	-0.115332	-0.215855	0.277711	-0.341737	transcriptomics
C11orf65	0.199084	0.118913	-0.0312205	0.457974	0.0358966	transcriptomics
FAM71E2	0.128133	-0.224632	-0.351104	0.0500799	0.139521	transcriptomics
OR5P2	-0.27742	0.439529	-0.460618	0.0182597	0.101725	transcriptomics
DYDC1	-0.34173	-0.0296707	0.12167	0.105045	0.349395	transcriptomics
IL27	0.201898	-0.240258	0.261768	0.381817	0.201184	transcriptomics
IQCF1	0.105098	-0.120272	0.0423096	0.0292419	-0.0176624	transcriptomics
DEFB125	0.409337	-0.154492	0.2164	-0.146346	-0.268543	transcriptomics
WFDC10B	0.200122	-0.0471455	0.272395	-0.193259	0.000713414	transcriptomics
DEFB105B	0.0371554	-0.204125	-0.0505021	-0.0293486	0.293514	transcriptomics
PKHD1	0.0192631	0.00303801	0.212297	0.0928975	-0.368037	transcriptomics
PKD1L1	-0.110092	0.338002	-0.144841	-0.044602	0.13085	transcriptomics
ADGRG4	-0.610326	0.0385916	-0.231378	-0.068516	0.165276	transcriptomics
TENM1	-0.129073	-0.135964	0.0740479	-0.0872048	-0.276459	transcriptomics
REXO1L1P	0.0972772	-0.111396	-0.171571	0.0707787	0.034745	transcriptomics
TAF1L	-0.127091	-0.217885	-0.264355	-0.209334	0.0990322	transcriptomics
CNTNAP5	0.625672	0.0214216	-0.21432	-0.0442151	-0.356425	transcriptomics
RECQL4	-0.0589092	-0.233922	-0.310152	0.18741	0.222357	transcriptomics
ADGRF3	-0.476829	-0.273407	-0.104605	0.00783384	-0.0019756	transcriptomics
TMC2	0.0328453	0.0546908	0.14557	-0.226727	0.338157	transcriptomics
SMCR5	-0.0958694	-0.174016	-0.120405	0.292342	0.0483228	transcriptomics
BICD2	-0.292382	-0.0694109	0.717484	0.0508394	-0.0588682	transcriptomics
ZIM3	0.300387	-0.254733	0.208119	0.155055	-0.296711	transcriptomics
NOX5	0.036663	-0.122706	-0.00711585	0.236701	-0.51653	transcriptomics
DAOA-AS1	-0.289955	0.212243	-0.130447	0.201456	-0.152122	transcriptomics
ADGRG6	0.243023	0.48675	0.27217	0.167643	-0.000885324	transcriptomics
KLHL4	-0.154908	0.250622	0.557598	0.087275	0.288405	transcriptomics
GPR156	-0.321606	0.53151	-0.195171	0.0363132	-0.0235934	transcriptomics
SUOX	0.132055	0.587419	-0.340995	0.282455	0.0566208	transcriptomics
ADGRF4	0.175384	0.198177	0.278805	-0.096438	0.56953	transcriptomics
IL31RA	-0.29659	0.190876	0.265905	0.184766	-0.289326	transcriptomics
SYTL5	-0.056767	0.104224	0.229157	-0.189335	0.559342	transcriptomics
SDCCAG8	0.0305562	0.0149345	0.0132036	-0.0209894	0.0284071	transcriptomics
ADGRF2	0.304972	-0.236973	0.0479311	0.683875	-0.136865	transcriptomics
SYN2	-0.0138588	-0.22461	-0.101865	-0.232948	-0.141276	transcriptomics
ASB10	0.132864	-0.0461775	-0.180625	0.0156253	0.472033	transcriptomics
HTR3C	0.38907	-0.130609	-0.290686	0.0454785	0.267104	transcriptomics
NFKBID	-0.121857	-0.36836	-0.388183	0.0924391	0.293761	transcriptomics
CD300LF	-0.269597	-0.294495	-0.0155425	0.190037	0.132953	transcriptomics
GJA10	-0.166691	0.137437	-0.208227	0.298366	-0.184972	transcriptomics
WNT9A	0.388421	-0.148629	0.266923	0.0618919	0.532452	transcriptomics
GAL3ST2	-0.0867989	-0.125296	-0.176166	-0.169468	0.0244181	transcriptomics
PIP4K2B	-0.242704	0.126471	0.517681	-0.0867853	0.28673	transcriptomics
ODF3	0.232748	-0.28908	0.0119134	-0.245041	-0.47204	transcriptomics
WFDC13	-0.0631949	-0.0934478	0.0764276	0.105228	-0.475551	transcriptomics
LINC00521	-0.188213	-0.223456	0.0498593	0.215405	0.28624	transcriptomics
SLFN5	0.0794395	0.326652	0.313347	-0.426328	0.160596	transcriptomics
SERPINB12	0.0860019	-0.219312	-0.094312	-0.307815	-0.0866268	transcriptomics
GIPC3	-0.262897	-3.77215e-05	-0.0578173	0.159552	-0.0734212	transcriptomics
PGLYRP3	0.0881582	0.356836	-0.181256	-0.113454	-0.0526437	transcriptomics
PSKH2	0.0999842	-0.343814	0.0171113	0.0531589	0.240708	transcriptomics
OR6W1P	0.257086	0.000705995	-0.140151	-0.362206	0.0840416	transcriptomics
MOGAT1	0.198436	-0.0652419	-0.049405	-0.334987	0.151763	transcriptomics
GPR78	-0.307048	0.460393	-0.120609	0.0218261	-0.0156787	transcriptomics
H1FOO	0.17773	-0.144053	-0.134872	-0.102466	0.263806	transcriptomics
TAAR9	-0.0313	0.0474511	-0.0491231	-0.135828	-0.0638455	transcriptomics
GNRHR2	0.167381	-0.107111	-0.626221	-0.0494946	-0.0854223	transcriptomics
1553069_at	0.276652	0.138936	-0.0158988	0.54762	-0.194432	transcriptomics
MYOZ3	0.0597385	-0.0597887	0.00908164	-0.0829654	0.352899	transcriptomics
BNIPL	-0.072777	0.268714	-0.158161	0.421265	0.449886	transcriptomics
ASB11	0.0375487	-0.10696	0.0758741	-0.0964032	-0.12491	transcriptomics
OFCC1	-0.256011	0.0128292	-0.0695904	0.167523	-0.135661	transcriptomics
SDR9C7	0.160882	-0.154087	0.147934	-0.137004	0.299393	transcriptomics
OR5P3	0.171507	-0.209724	0.111045	0.286357	-0.111664	transcriptomics
TRIM40	0.0622339	-0.261621	0.131331	0.387376	-0.243758	transcriptomics
CSN1S2AP	-0.0658026	-0.036773	0.0226398	0.00660106	-0.105502	transcriptomics
WFDC12	0.0141288	-0.077412	-0.270439	-0.0772617	0.0995347	transcriptomics
CRYGN	-0.124485	0.35155	-0.256348	-0.0618328	-0.000220398	transcriptomics
1553083_at	0.167184	0.210183	0.500033	0.21331	-0.0432682	transcriptomics
STARD6	-0.150576	0.266377	-0.185469	0.101185	-0.0852246	transcriptomics
C11orf40	-0.0986866	-0.245857	0.11554	0.252536	-0.0229158	transcriptomics
C18orf12	-0.0729428	0.1842	-0.329052	0.175347	0.216005	transcriptomics
BCL2L11	0.402045	-0.276507	-0.0930004	0.271663	0.0510987	transcriptomics
DEFB119	0.108076	-0.390118	0.143991	0.189669	-0.0661871	transcriptomics
FLJ45513	0.151389	-0.0219193	0.563619	0.13401	0.181146	transcriptomics
TIGD1	0.00151131	-0.0955193	-0.412966	0.0899839	-0.0407002	transcriptomics
ALKBH5	-0.199917	0.45925	-0.031614	-0.210859	0.479229	transcriptomics
CCDC69	-0.37106	-0.331375	0.0933367	0.286166	-0.01031	transcriptomics
NFX1	-0.0510722	-0.323996	0.0193128	-0.375717	0.257024	transcriptomics
DSG2	0.471262	0.324767	-0.0237323	0.209299	-0.0439603	transcriptomics
C5orf24	0.137563	0.339752	0.0152522	-0.134427	-0.198865	transcriptomics
KBTBD6	-0.158781	-0.212094	-0.272657	0.131591	0.520999	transcriptomics
CDK8	-0.144693	-0.277794	-0.145083	0.073582	0.218986	transcriptomics
PTK6	0.550398	-0.105072	-0.103451	0.217741	0.172096	transcriptomics
NKD1	0.209285	0.110129	-0.316634	-0.0827159	-0.156151	transcriptomics
STK38	0.0752502	0.110217	0.228621	0.500946	0.0884406	transcriptomics
THEM4	0.243626	0.331214	0.0167511	-0.0345145	-0.630582	transcriptomics
CLSPN	-0.270876	-0.371289	-0.0979043	-0.0654937	0.115436	transcriptomics
RBAK	0.248244	0.134343	-0.0659883	-0.418382	0.0922552	transcriptomics
WDR62	-0.19283	-0.361843	-0.208206	0.000236233	0.0279383	transcriptomics
SLC39A12	0.0459444	-0.00392351	0.17942	0.0488587	-0.314767	transcriptomics
RNF168	-0.0143301	-0.388954	0.114851	0.152064	0.156986	transcriptomics
SVEP1	-0.287932	0.26186	-0.0914964	-0.320021	-0.267713	transcriptomics
LOC652276	0.194452	-0.26972	0.131444	-0.298223	0.105497	transcriptomics
GATA4	-0.110074	0.477805	-0.0435559	0.056038	-0.318812	transcriptomics
TC2N	0.504876	0.104433	-0.634873	0.232183	0.256145	transcriptomics
C9orf72	0.0770348	-0.0797014	0.312668	-0.223865	0.180954	transcriptomics
KCTD18	-0.232125	0.0191239	0.00810804	0.308894	0.077202	transcriptomics
KLF11	0.176173	0.359762	0.287344	-0.0764374	0.00619019	transcriptomics
ANKLE1	-0.534832	-0.27895	0.0063553	0.201601	0.0984727	transcriptomics
PLXNA3	0.169753	0.269408	-0.0509916	-0.0640667	0.396325	transcriptomics
PELO	0.0817071	-0.188141	0.44706	-0.171211	0.329021	transcriptomics
LACC1	0.478168	-0.193411	0.723262	0.500671	0.321583	transcriptomics
TAPT1-AS1	-0.1512	0.088438	-0.262621	0.116017	0.0762375	transcriptomics
C3orf30	-0.0221243	-0.102485	0.0118646	0.14359	-0.229481	transcriptomics
RANBP3L	-0.0674424	0.289478	-0.345352	-0.259444	0.0969783	transcriptomics
SNX13	0.0116618	0.327636	0.0947141	0.00384606	0.492041	transcriptomics
KDM1B	0.115613	0.277879	-0.231481	-0.0090842	-0.0401787	transcriptomics
ATP6V0D2	0.379346	-0.363744	0.367791	-0.262208	-0.0634008	transcriptomics
LHX4	-0.207226	0.0999977	-0.173064	0.331134	0.119552	transcriptomics
CEP19	-0.188721	0.1487	0.33764	0.105166	-0.34267	transcriptomics
DNAH11	-0.0943556	0.0111796	0.0641727	-0.104171	0.48492	transcriptomics
PROSER3	-0.36612	-0.0196084	-0.265482	0.0174534	0.0340902	transcriptomics
ADPRHL1	0.415513	0.0151499	-0.05241	0.53654	0.0851428	transcriptomics
SYNRG	-0.341582	-0.030688	0.253033	0.000630288	-0.0697803	transcriptomics
CDH24	0.213134	-0.00202532	-0.0296298	0.50432	-0.285234	transcriptomics
SEPSECS	-0.223664	-0.265136	0.0192888	0.2338	0.352784	transcriptomics
GRIK5	0.089215	-0.229149	0.193732	0.236069	-0.00784031	transcriptomics
LRRN4	0.0665289	0.0664958	0.678395	0.172476	0.166861	transcriptomics
ZNF777	-0.0195952	-0.0962188	-0.0671454	-0.302745	-0.0676655	transcriptomics
JPH2	0.223148	0.192998	0.356594	0.331073	-0.220073	transcriptomics
PDE5A	0.0517782	-0.038386	0.27412	-0.271165	0.637437	transcriptomics
SH2D1B	-0.273944	0.0637825	0.0896668	-0.013847	-0.401722	transcriptomics
SSTR3	0.0699282	0.0734163	-0.189823	-0.091486	0.308281	transcriptomics
ADAMTS19	-0.310794	0.104074	0.0827399	0.0132535	0.590913	transcriptomics
DDX31	0.236176	-0.354897	0.103057	-0.0960302	0.197016	transcriptomics
UMODL1	-0.235916	-0.401854	0.208407	0.157705	-0.0046439	transcriptomics
RASEF	0.688315	-0.10739	-0.0807976	-0.2156	0.203549	transcriptomics
PARD3B	0.387993	0.0722121	0.224254	0.450449	-0.231216	transcriptomics
DST	0.237923	0.442524	0.327108	0.111411	0.14229	transcriptomics
ZNF441	0.364371	-0.743709	0.684403	-0.446841	-0.0501895	transcriptomics
NEGR1	0.250414	-0.153922	0.742051	0.415912	-0.133714	transcriptomics
FCRL3	0.15209	0.0158382	-0.0534824	0.156115	-0.134319	transcriptomics
DCAF4L2	-0.214114	0.105091	0.319791	0.0759914	0.169002	transcriptomics
STOX1	0.168832	-0.053097	-0.4014	0.301807	0.196407	transcriptomics
C20orf166-AS1	0.0285245	0.0973635	0.135543	-0.0150657	0.211749	transcriptomics
ARL10	-0.26594	0.353164	-0.0624583	0.115909	0.316854	transcriptomics
RNFT2	0.186373	-0.0386223	-0.060699	0.0597953	-0.191306	transcriptomics
ANKFN1	-0.167084	-0.582237	0.289594	0.21139	0.0997185	transcriptomics
KRT78	0.0651014	0.213365	-0.117174	0.0594248	0.191579	transcriptomics
CCDC7	-0.0937289	0.238971	-0.0717105	0.216099	-0.152858	transcriptomics
ZNF41	0.19065	-0.258637	-0.489986	-0.171166	0.0480737	transcriptomics
ZNF512	-0.23991	-0.0598869	0.338889	0.237949	-0.247066	transcriptomics
AMMECR1	-0.0980898	0.404484	0.260886	-0.109291	0.0556264	transcriptomics
FAM117B	0.0608214	0.201589	-0.437654	-0.12473	0.0653359	transcriptomics
ZNF583	-0.371357	-0.054195	-0.129383	0.181522	0.236669	transcriptomics
OXER1	-0.263096	-0.0446051	-0.300529	-0.0171751	0.255963	transcriptomics
LUZP1	0.260985	-0.0218947	0.520488	-0.386636	0.0752411	transcriptomics
ZNF75D	-0.340849	0.0537864	-0.237668	0.274745	0.302445	transcriptomics
LINC00052	-0.178003	0.181971	-0.0628417	0.390757	0.105483	transcriptomics
BRWD1	-0.226529	-0.115059	-0.000990602	0.259206	0.175573	transcriptomics
CCDC89	-0.319041	0.604165	0.00934563	-0.161313	-0.261846	transcriptomics
ZNF572	0.17716	0.315408	-0.275068	0.238541	0.347266	transcriptomics
RMDN2	0.495394	0.368525	-0.0280813	0.124613	-0.027688	transcriptomics
ADAMTS18	-0.118601	0.0526914	0.349641	0.171546	0.373651	transcriptomics
PCDHAC1	0.12756	-0.21497	-0.317318	0.146525	0.471233	transcriptomics
HIPK4	0.240851	-0.135569	-0.206829	0.0781876	0.0616465	transcriptomics
FAM124A	0.0636706	-0.185905	-0.0339787	0.111231	-0.412276	transcriptomics
NKAIN3	0.0228386	0.0243646	0.0947152	-0.0684556	-0.241554	transcriptomics
ITIH5	0.0331698	0.358725	0.242294	-0.387663	-0.332481	transcriptomics
FANCB	-0.130603	-0.464645	0.0330305	-0.319062	-0.0960403	transcriptomics
POMK	0.286751	-0.151666	-0.337943	0.0270012	-0.0119137	transcriptomics
ZNF709	0.3743	-0.244738	0.222919	0.151256	0.0828044	transcriptomics
CCDC57	-0.21999	-0.16636	-0.169609	0.592294	0.0378781	transcriptomics
SMC1B	0.394302	-0.284321	-0.152562	-0.471316	0.0641909	transcriptomics
BRWD3	-0.353632	-0.182466	-0.035923	-0.47761	0.106953	transcriptomics
ASB16	-0.0839463	0.380698	0.132428	0.350081	-0.144996	transcriptomics
MAGEE2	0.0674048	-0.134121	-0.0901304	0.140069	0.399193	transcriptomics
ERVV-1	-0.291194	0.266296	-0.344081	0.211739	0.0405666	transcriptomics
GAL3ST3	-0.207962	-0.0873161	0.00778707	0.0891376	0.299636	transcriptomics
FLJ30679	-0.300742	0.171899	0.028428	-0.18095	0.169106	transcriptomics
ALS2CR11	0.134444	-0.0201667	0.109456	0.259717	-0.656007	transcriptomics
UTS2R	0.616566	0.181385	-0.198622	0.119264	0.0409095	transcriptomics
USH1G	-0.0353601	0.117694	0.0635812	0.473235	0.11201	transcriptomics
SYN1	-0.38932	-0.0434968	-0.225649	0.0558303	-0.363922	transcriptomics
SLC23A3	0.231578	-0.152596	-0.193131	-0.740406	-0.00500999	transcriptomics
CNOT6L	-0.436284	-0.333473	0.0629521	0.0586472	0.328702	transcriptomics
RHBDL3	-0.233356	-0.0870652	0.0756887	-0.24159	0.486875	transcriptomics
ZNF718	-0.243849	-0.191241	0.0194335	0.566032	0.349194	transcriptomics
DIP2B	0.248621	0.015781	-0.0177444	-0.11644	-0.47521	transcriptomics
SLC36A1	0.0905012	-0.0958526	0.0800795	-0.0756573	0.353443	transcriptomics
SNRNP48	-0.318811	-0.217577	-0.290373	0.0079151	-0.0361252	transcriptomics
1553275_s_at	0.108083	0.266063	0.113919	-0.282044	-0.131092	transcriptomics
ZNF560	0.325156	0.0387103	0.165131	-0.0605291	0.123715	transcriptomics
RTTN	-0.346444	-0.244532	0.179795	-0.108496	0.418493	transcriptomics
BTNL9	0.444736	0.00222462	-0.4247	-0.0594299	0.13908	transcriptomics
PUS10	-0.587639	0.0827102	-0.0421963	0.201238	0.11579	transcriptomics
PLCXD2	0.122506	0.00565082	0.36622	-0.0850148	0.170452	transcriptomics
UMODL1-AS1	-0.0274917	-0.2735	0.296335	0.374262	0.120975	transcriptomics
LMLN	-0.156672	0.601796	-0.0212455	0.0206486	-0.474733	transcriptomics
RAD9B	0.0207157	-0.374132	0.441428	-0.268683	0.276419	transcriptomics
ZNF555	0.0208654	0.02279	0.129452	-0.366272	0.807807	transcriptomics
NYAP1	-0.0128085	0.209349	-0.0827666	-0.0386341	-0.217	transcriptomics
SGK494	-0.198317	-0.240996	-0.0519937	0.067436	0.0755805	transcriptomics
MRGPRX3	-0.0427722	-0.203681	0.181869	-0.346689	-0.24898	transcriptomics
ABCA13	-0.0975829	0.00760709	0.086181	0.0438848	-0.383933	transcriptomics
ADGRG7	-0.191285	-0.0083376	0.257095	-0.458395	0.719511	transcriptomics
CSF3R	-0.248273	-0.38292	0.0523521	0.147903	0.0936461	transcriptomics
C17orf77	0.025585	-0.428747	0.00655891	-0.265535	0.173958	transcriptomics
DUSP5P1	-0.35806	-0.285914	0.0146498	-0.0220545	-0.304306	transcriptomics
DGKH	0.083625	0.00711648	-0.0900801	-0.158115	0.24971	transcriptomics
TMEM182	0.197707	0.47604	-0.22773	-0.21175	-0.073294	transcriptomics
C16orf46	-0.208899	0.72189	-0.137145	0.0427223	0.288417	transcriptomics
LSM14B	0.168384	-0.338196	-0.31079	-0.363089	0.231159	transcriptomics
CASP8	-0.044935	0.0207209	0.163108	0.0724615	-0.0147418	transcriptomics
PLB1	-0.0340893	0.0593221	-0.282055	0.214266	0.0896574	transcriptomics
C20orf197	-0.441857	-0.434311	0.0211759	0.172444	0.186956	transcriptomics
SLC5A3	-0.102367	0.199048	0.231649	0.347203	-0.237805	transcriptomics
KIF19	0.268092	-0.111965	-0.260485	0.447822	0.0203118	transcriptomics
SLFNL1	-0.330776	-0.194675	-0.0794219	-0.245568	0.0682388	transcriptomics
GPR82	-0.459818	-0.207382	0.0999242	0.219725	0.199793	transcriptomics
RIBC1	-0.272661	0.552359	-0.398379	0.0841405	-0.279407	transcriptomics
OXGR1	-0.0767813	0.0906384	-0.0262636	0.0525933	0.255443	transcriptomics
CDC14C	-0.32278	0.356365	0.146894	-0.0249	-0.0637694	transcriptomics
SULT1C4	0.0731872	-0.0735112	0.411091	0.534215	-0.173795	transcriptomics
TEAD1	0.405163	0.409614	0.375882	-0.0236959	-0.0528476	transcriptomics
LOC101930343	-0.0127499	-0.272969	-0.505421	-0.187334	0.181782	transcriptomics
POU5F2	0.561217	-0.255965	0.223382	-0.127489	-0.0247005	transcriptomics
RXFP2	-0.168056	0.0246175	-0.129989	0.597595	0.243342	transcriptomics
BEND7	0.149688	0.392179	0.283106	0.125476	-0.00420223	transcriptomics
SLC18A2	0.133803	-0.309898	0.22266	0.224682	0.111825	transcriptomics
SSMEM1	0.369384	0.0414401	-0.296864	-0.484062	0.226054	transcriptomics
MAB21L3	0.117713	0.257914	-0.00547048	-0.174589	-0.346092	transcriptomics
LOC285696	-0.00946977	-0.428137	-0.144614	-0.234649	-0.124326	transcriptomics
MIER3	0.0778959	-0.36206	-0.0165078	-0.318243	-0.0895112	transcriptomics
SDE2	-0.217652	-0.133525	0.215769	0.0102041	-0.0524425	transcriptomics
SLC35G4	-0.323147	0.0146504	-0.067091	-0.218985	0.0450559	transcriptomics
UROC1	-0.386489	0.421014	-0.260702	-0.101658	0.0642011	transcriptomics
PCDH15	0.125967	-0.417095	0.270461	0.399252	-0.0497674	transcriptomics
TNRC6A	-0.365253	0.104476	0.190899	-0.422818	0.415028	transcriptomics
KCNA6	0.259331	0.0502813	0.0229763	-0.128242	-0.538673	transcriptomics
ARID2	-0.537687	0.045503	-0.306873	0.161386	-0.100068	transcriptomics
AMER3	-0.10279	0.0579451	-0.282675	0.555316	-0.0709185	transcriptomics
OTUD7A	0.0569825	-0.241312	-0.196076	-0.282875	0.046241	transcriptomics
ERVW-1	0.011947	-0.0779085	0.261779	-0.649849	0.235417	transcriptomics
1553354_a_at	-0.178149	0.00736669	-0.246307	0.224017	0.19592	transcriptomics
1553355_at	0.188554	0.00518712	-0.0360777	-0.364773	-0.174219	transcriptomics
1553356_at	-0.138011	-0.00886595	0.000953598	0.143384	-0.19397	transcriptomics
LINC00889	-0.0843038	0.155021	0.0194331	-0.0914429	-0.345258	transcriptomics
FBXL18	0.659816	0.0982539	-0.0119594	0.273114	0.430632	transcriptomics
LINC01600	-0.0463551	-0.130339	0.185046	0.495789	0.214797	transcriptomics
PNPLA1	-0.164628	-0.0284992	-0.0215413	0.177015	-0.0592859	transcriptomics
DEPDC4	-0.31351	0.202549	-0.488682	0.0379721	-0.212121	transcriptomics
ANKRD23	-0.323091	-0.0433398	-0.277897	0.13419	0.100255	transcriptomics
COX6B2	0.259228	0.049538	0.0488361	-0.380396	-0.27333	transcriptomics
FAM129C	-0.255608	-0.331772	-0.0331019	-0.0599873	-0.0215104	transcriptomics
EPHA10	0.445069	-0.279884	-0.350173	-0.0619892	0.320016	transcriptomics
1553372_at	0.198873	-0.175666	0.034072	-0.270146	0.363704	transcriptomics
WDR64	0.0407342	-0.042031	0.00195982	-0.145923	-0.557776	transcriptomics
PRO2949	0.0552778	-0.208724	0.157062	-0.0940667	0.0420397	transcriptomics
BTBD9	0.0562607	-0.0700072	0.136679	0.171704	-0.0942062	transcriptomics
HEATR9	0.149814	-0.0711115	-0.180829	0.0387776	-0.139519	transcriptomics
PARP15	-0.542469	-0.235011	0.00333236	0.022198	-0.0212775	transcriptomics
ARHGAP42	0.747627	0.0310244	0.0658206	-0.326167	-0.277723	transcriptomics
LINC01101	-0.116109	0.109861	-0.173921	-0.304655	-0.00401737	transcriptomics
MFSD2A	-0.28088	-0.153833	-0.125748	-0.145294	0.277815	transcriptomics
ATM	0.029104	-0.123161	0.120363	-0.152917	-0.180513	transcriptomics
FAM26D	-0.0902913	-0.0380647	-0.129208	-0.00551627	-0.171864	transcriptomics
NPHP3	-0.150929	0.643096	0.349397	-0.336608	-0.470414	transcriptomics
ATG9B	0.132571	-0.157734	-0.00639597	0.327746	0.0269845	transcriptomics
CXorf58	0.021394	0.138081	-0.181231	-0.0159636	0.0674864	transcriptomics
LOC102724660	-0.115195	-0.387641	-0.116286	-0.174578	0.203528	transcriptomics
TFAP2B	0.295883	-0.313576	0.143958	0.25475	-0.34518	transcriptomics
CCDC13	0.0643349	0.167999	-0.214333	-0.0701409	-0.205983	transcriptomics
1553398_at	-0.0622153	0.226289	0.22674	0.126511	0.17628	transcriptomics
MGC57346	-0.19407	-0.0330757	-0.122865	-0.00538414	0.55483	transcriptomics
MRGPRX1	-0.218804	0.36709	-0.245556	-0.094753	0.49707	transcriptomics
HFE	-0.213413	0.600662	0.203856	-0.0132859	0.0517938	transcriptomics
RLN3	0.0179295	-0.242235	-0.243508	-0.140599	0.152832	transcriptomics
CSMD1	0.164338	0.137991	0.0302022	-0.128975	-0.513065	transcriptomics
MACF1	0.207255	0.0210626	0.503778	-0.0535949	-0.226515	transcriptomics
ADAMTS20	-0.276863	-0.181947	0.106451	0.196576	0.00800192	transcriptomics
SALL3	0.433546	-0.190473	-0.190832	0.303326	0.585127	transcriptomics
AGBL4	0.05126	0.00308599	-0.329857	-0.0644139	0.0691321	transcriptomics
LCAL1	-0.0963947	-0.012767	-0.0614034	-0.266681	0.346719	transcriptomics
SLC17A8	0.0424923	-0.133219	-0.0316405	0.677659	-0.180398	transcriptomics
C11orf44	0.176659	-0.154042	-0.0428374	0.460897	-0.400674	transcriptomics
SATB2-AS1	-0.0362696	-0.129281	-0.132266	-0.0474581	-0.416312	transcriptomics
RBFOX1	0.0651115	-0.0822107	0.0121898	0.0501348	-0.498503	transcriptomics
SLFN13	0.127549	-0.025139	0.0304571	0.529616	-0.016844	transcriptomics
C12orf40	0.290365	0.234978	-0.13521	-0.27909	0.0558868	transcriptomics
CFAP57	-0.0664393	-0.078442	-0.184374	-0.177041	-0.501063	transcriptomics
C5orf64	0.353596	0.130658	0.0221433	-0.0857021	-0.112796	transcriptomics
ADAMTS15	0.443868	0.0765664	0.0901703	0.167623	-0.253687	transcriptomics
LY86-AS1	0.13653	-0.0205294	-0.262653	0.234459	-0.630675	transcriptomics
FLJ31713	-0.196438	0.240619	-0.356887	0.12371	0.138417	transcriptomics
EDARADD	-0.217572	0.484865	-0.266729	0.154965	0.0309873	transcriptomics
LOC101060424	-0.0272912	-0.424383	0.0927982	0.221478	0.288907	transcriptomics
CCDC171	0.160135	-0.483219	0.333055	-0.440651	-0.196067	transcriptomics
CYP4Z2P	-0.0882129	0.226934	0.0608402	0.379469	-0.125803	transcriptomics
C18orf15	-0.0646124	-0.153217	-0.056083	0.387244	-0.0511858	transcriptomics
MUC19	-0.00162496	0.037514	-0.201038	0.169603	-0.0415319	transcriptomics
KLHDC7A	0.460187	0.116444	0.0959668	0.0198151	0.236951	transcriptomics
C11orf72	0.211605	0.0363476	-0.130775	-0.249068	0.209067	transcriptomics
1553439_at	0.231334	0.006068	-0.191665	0.132662	-0.0437486	transcriptomics
AQP4-AS1	0.437361	-0.355093	0.0896492	-0.181082	-0.351914	transcriptomics
CNTNAP4	-0.112785	0.151616	-0.146562	0.342708	0.178657	transcriptomics
FER1L6-AS1	0.414313	-0.258338	0.494397	0.352484	-0.095345	transcriptomics
C1orf127	0.251755	-0.3668	-0.0367067	0.0637293	-0.116378	transcriptomics
LOC100996634	-0.149647	-0.0105632	-0.00492652	0.271188	0.0419845	transcriptomics
AGBL1	0.410748	-0.525472	0.316471	-0.272664	0.171248	transcriptomics
FLJ34503	0.043595	0.268557	-0.0117189	0.138164	0.417376	transcriptomics
LINC00304	-0.1176	-0.0975696	0.174513	-0.168681	0.422015	transcriptomics
TERB1	0.188607	-0.282449	-0.14211	0.152019	-0.365706	transcriptomics
MYO1H	0.0325682	0.181046	-0.253027	-0.321702	0.377872	transcriptomics
ASB14	-0.119195	0.0224884	-0.324708	0.0575638	-0.215326	transcriptomics
RPTN	0.0614033	-0.0204504	-0.125772	0.0419792	0.305237	transcriptomics
1553456_at	-0.0697377	-0.0336026	-0.168762	0.508868	0.177918	transcriptomics
LINC00269	0.113663	-0.0665738	0.000915764	0.282441	-0.277187	transcriptomics
VSTM4	-0.0278372	0.255361	0.0887961	-0.303995	0.161582	transcriptomics
CCDC150	-0.185045	-0.46915	-0.139815	-0.235594	0.127575	transcriptomics
C2orf61	-0.142118	-0.429673	0.149893	0.307385	-0.123615	transcriptomics
FAM9B	0.732219	-0.486272	0.11924	0.0244596	-0.081264	transcriptomics
1553462_at	-0.234947	0.141134	-0.182725	0.353315	0.0449174	transcriptomics
FLJ40288	0.152959	-0.0836611	-0.0463214	0.0507697	0.134428	transcriptomics
CES5A	-0.307382	0.0659536	0.172491	0.19359	0.311139	transcriptomics
CFAP47	0.0382327	-0.448829	0.351803	-0.255233	0.460355	transcriptomics
FLJ32742	-0.248844	0.033928	-0.316465	-0.0551151	-0.023751	transcriptomics
HYDIN2	-0.164242	0.137094	-0.309851	0.0586051	0.443071	transcriptomics
DNAH17	-0.0317145	-0.366715	0.28707	0.0444394	0.263173	transcriptomics
SLC35G3	-0.144708	0.0249629	-0.281372	-0.0942938	0.0925631	transcriptomics
LOC150596	-0.16759	-0.0110566	0.0617692	0.0410379	-0.647419	transcriptomics
LOC100288966	-0.28129	0.488281	-0.267492	-0.050772	0.0314221	transcriptomics
1553475_at	0.0446513	-0.4593	0.259879	-0.232506	-0.00303811	transcriptomics
KIRREL3-AS3	0.198564	-0.0756432	-0.209203	-0.377747	0.186949	transcriptomics
TMEM145	-0.0671569	0.190761	-0.185232	-0.257645	0.0529975	transcriptomics
C15orf32	-0.193389	0.0534747	-0.273628	-0.0684048	-0.182845	transcriptomics
TSGA10IP	0.0173263	-0.0791383	-0.132929	-0.136875	0.421199	transcriptomics
LINC00477	-0.154338	-0.300739	0.134914	-0.313342	0.122965	transcriptomics
CCDC140	-0.217044	0.495508	0.008248	-0.280422	-0.31435	transcriptomics
C17orf78	0.0667143	0.225623	0.191904	-0.0235377	-0.163356	transcriptomics
TEKT5	0.130682	0.321866	-0.136504	-0.567206	0.57016	transcriptomics
KSR2	0.445583	-0.194552	-0.23549	0.0298193	0.237805	transcriptomics
PAX1	0.042092	-0.253565	0.168419	0.0853423	0.000159719	transcriptomics
TDH	-0.0144141	0.0752067	-0.092945	0.440879	0.334805	transcriptomics
LINC00615	0.253382	-0.423962	0.411938	0.226041	0.103621	transcriptomics
1553498_at	-0.0200737	-0.462531	0.393112	0.541216	0.12551	transcriptomics
SERPINA9	0.0753049	-0.142205	-0.196526	0.124483	0.187458	transcriptomics
FBXL21	-0.230717	0.22824	0.108058	0.0285653	0.422784	transcriptomics
PALM2-AKAP2	-0.237481	-0.121191	0.828534	-0.114771	-0.218416	transcriptomics
MRGPRX4	0.211279	-0.190206	0.26652	-0.327686	-0.20669	transcriptomics
A2ML1	0.277888	-0.0236643	-0.303264	-0.385175	0.231493	transcriptomics
CPO	0.134139	-0.00152825	0.153573	-0.160519	0.185639	transcriptomics
GPR6	0.0846477	-0.161497	-0.583569	0.0414715	0.0408983	transcriptomics
MDS2	-0.156004	-0.0536757	-0.263348	-0.0990182	-0.345238	transcriptomics
CNOT9	-0.115477	-0.241795	-0.139966	-0.578197	0.215541	transcriptomics
GJD3	0.221288	0.0182566	-0.146127	0.238609	0.293954	transcriptomics
HOXC12	0.202982	-0.347189	-0.0581968	0.711463	-0.074763	transcriptomics
VNN3	-0.0907642	0.109084	-0.178468	-0.216135	0.0344889	transcriptomics
COPS9	0.222358	-0.0105595	-0.0397729	-0.293745	-0.0306394	transcriptomics
FERD3L	-0.0873175	0.16143	-0.216025	0.0658602	-0.0508736	transcriptomics
DEFT1P2	-0.477809	0.109271	0.364831	-0.315184	-0.0503446	transcriptomics
LINC00314	0.434713	-0.476196	0.152312	0.298601	-0.0702975	transcriptomics
DEFB104B	0.000307753	-0.214424	0.104216	-0.334006	0.0348936	transcriptomics
NLRP14	-0.0721125	0.0166215	-0.128193	0.0740689	-0.156587	transcriptomics
DGKB	-0.212431	0.00504599	0.194229	-0.550645	0.570375	transcriptomics
NLRP13	0.0569496	0.127504	-0.147323	-0.21382	0.39533	transcriptomics
NLRP8	-0.0911168	0.182347	0.110128	-0.0434413	0.164581	transcriptomics
NLRP9	0.115757	0.206495	-0.167573	-0.181488	0.153618	transcriptomics
TAF5	-0.267051	-0.390951	0.116341	0.206881	0.270698	transcriptomics
TAS1R2	0.00231733	-0.110128	-0.0679256	-0.0443575	0.424033	transcriptomics
ITGB1	0.309165	0.395329	0.463032	0.0516981	0.3042	transcriptomics
PCSK6	0.0852296	0.230127	-0.565921	0.202937	0.167958	transcriptomics
ZNF341	0.473691	-0.0918397	-0.223564	0.300865	0.21215	transcriptomics
JPH1	0.14205	0.0116434	-0.353301	0.0422892	-0.311544	transcriptomics
NLRP10	-0.197459	0.484783	-0.484227	0.0640602	0.0148591	transcriptomics
RANGAP1	0.462215	-0.527483	0.398126	0.0217294	0.351489	transcriptomics
MBNL2	0.353807	0.32714	0.294916	-0.367698	0.295545	transcriptomics
KRT73	-0.29678	0.0367653	-0.223311	0.152475	-0.176648	transcriptomics
COX1	0.43531	0.0418604	-0.0427429	-0.402514	-0.335141	transcriptomics
KRT74	-0.104175	-0.285265	-0.255894	-0.126074	0.622552	transcriptomics
SLC29A2	0.331764	0.105869	-0.771844	0.401864	0.229317	transcriptomics
LMX1A	0.54592	-0.296145	0.0448683	0.339868	-0.312076	transcriptomics
CCDC125	0.0355971	-0.339518	0.112178	0.0657257	-0.249058	transcriptomics
GPR101	0.123608	-0.0216421	-0.220424	-0.32685	-0.117951	transcriptomics
ILDR1	0.396232	0.107546	-0.357152	0.427178	0.398001	transcriptomics
1553546_at	-0.0913959	0.127062	0.345748	-0.142166	-0.304573	transcriptomics
1553547_at	-0.436881	-0.248325	0.188921	0.134432	-0.000583009	transcriptomics
VN1R2	0.357173	0.121421	-0.39671	-0.100153	-0.0818379	transcriptomics
VN1R5	0.036497	-0.297956	-0.0475258	-0.386069	-0.179176	transcriptomics
ND2	0.275571	0.0693229	-0.197729	-0.25513	-0.548035	transcriptomics
TAAR8	0.24341	-0.247454	-0.0909696	0.361911	-0.0152179	transcriptomics
TAS2R39	-0.225642	0.184439	0.131647	-0.0164506	0.476137	transcriptomics
TAS2R38	-0.0992672	0.245218	-0.0987928	0.00617942	-0.154288	transcriptomics
TAS2R40	0.294582	0.176183	-0.0633243	0.405296	-0.219751	transcriptomics
TAS2R41	-0.0292271	-0.0837424	-0.0258044	0.181086	-0.024552	transcriptomics
TMEM171	-0.0374714	0.404622	0.0952862	-0.366431	-0.123015	transcriptomics
VN1R4	0.183348	-0.0850364	-0.109819	0.308086	0.176109	transcriptomics
TAS2R50	-0.00857931	0.00618298	-0.325518	0.101728	-0.235488	transcriptomics
LOC100996919	-0.172454	-0.441008	-0.201272	-0.220416	0.214966	transcriptomics
MACROD2	0.191351	0.0451323	-0.038947	0.0365432	-0.511899	transcriptomics
DDAH1	0.579732	0.13013	0.107517	0.307764	0.135029	transcriptomics
PIANP	0.314088	-0.236281	0.552066	-0.319725	0.412982	transcriptomics
ATP6	0.374056	-0.226882	-0.242775	-0.376535	-0.542621	transcriptomics
HIST1H1T	0.185129	-0.213666	-0.14439	0.117708	-0.0233897	transcriptomics
COX2	0.491061	-0.228656	0.0220237	-0.42522	-0.484589	transcriptomics
CYGB	0.269799	0.0319689	0.222655	0.203394	-0.151617	transcriptomics
EFNA2	0.358309	0.260739	-0.323229	-0.0905197	0.251624	transcriptomics
IFNE	0.222581	0.158238	-0.0544342	0.0164267	-0.0149082	transcriptomics
ND6	-0.205249	0.0700499	-0.352305	-0.286396	0.0296865	transcriptomics
SPAG11A	0.3022	-0.13951	0.106704	0.1763	0.0573417	transcriptomics
SREK1IP1	-0.334459	-0.30225	0.458397	0.314636	-0.129241	transcriptomics
THRSP	0.110684	-0.00147461	-0.090404	0.160335	-0.0157789	transcriptomics
CXorf36	0.218796	-0.0649369	-0.297778	-0.020038	0.135162	transcriptomics
MAGEA10-MAGEA5	0.0124225	0.267707	-0.0505003	-0.472419	0.0467451	transcriptomics
FBXL19-AS1	0.203802	-0.176679	-0.192715	0.224307	0.240014	transcriptomics
POLE4	0.141369	-0.285451	0.491765	-0.0172101	-0.232714	transcriptomics
SH3KBP1	0.19883	-0.172417	0.0820291	-0.236818	0.160408	transcriptomics
PDZK1IP1	0.237057	0.115836	0.587736	0.147288	0.0187984	transcriptomics
FAM27E2	-0.00591371	-0.0764354	-0.0174143	-0.474182	-0.461805	transcriptomics
BCRP3	-0.0507194	0.411949	-0.287661	-0.0587588	0.253889	transcriptomics
TAL2	-0.0540537	0.203086	-0.0523714	-0.114995	0.0507713	transcriptomics
INSL3	-0.0481247	-0.0359818	-0.494663	-0.163058	-0.067898	transcriptomics
SYCP3	-0.270914	0.0230008	-0.331231	-0.120907	0.0279649	transcriptomics
TMIE	0.400005	-0.0614134	0.0630477	0.389694	-0.153216	transcriptomics
MUCL1	-0.191328	0.102116	0.0698022	0.260654	0.608909	transcriptomics
ATL2	0.0522482	0.052618	-0.254862	0.206349	0.339738	transcriptomics
LINC00189	-0.187845	0.54853	-0.148783	-0.0558134	-0.663875	transcriptomics
KLHL35	0.415275	-0.0455413	-0.368724	0.0164638	0.0644966	transcriptomics
ZNF354B	-0.119671	0.207057	-0.0605046	-0.0294544	0.205375	transcriptomics
FOXC1	0.460613	0.223461	0.1796	0.262631	-0.202132	transcriptomics
LINC01198	-0.0340154	0.1965	0.0457643	0.122076	-0.579629	transcriptomics
TRIM43B	-0.153073	0.0263274	0.134784	0.222121	0.38358	transcriptomics
TRIM42	-0.114813	0.225495	0.0593327	-0.058866	0.0898292	transcriptomics
FSIP1	-0.26434	0.148635	0.0246514	0.105198	0.181898	transcriptomics
LOC84843	0.00231826	-0.104556	-0.177915	0.191836	0.1709	transcriptomics
FAM98B	-0.306552	-0.0279237	-0.541335	0.127244	-0.115413	transcriptomics
EFCAB13	0.25807	-0.140314	0.211659	-0.00195247	-0.191464	transcriptomics
FAM71B	0.169545	0.0628703	0.0874745	0.112705	0.0223686	transcriptomics
C10orf107	0.161477	-0.261996	0.280442	-0.0016401	0.337083	transcriptomics
LOC101929373	-0.0767269	-0.425191	0.130805	0.413669	0.16575	transcriptomics
WEE2-AS1	0.195154	-0.0474276	-0.00792412	0.30357	-0.29441	transcriptomics
TCTEX1D1	-0.333693	0.352556	-0.396315	-0.23689	0.276156	transcriptomics
TMCO5A	-0.0194805	0.199307	-0.0978014	0.0846971	-0.0446243	transcriptomics
PPARGC1B	-0.00379342	-0.169323	-0.453857	-0.0408408	-0.108731	transcriptomics
XKR6	0.0957026	0.219086	-0.0134816	-0.512514	-0.298985	transcriptomics
TSGA13	-0.2951	0.203525	0.0504468	-0.191595	-0.309051	transcriptomics
C9orf163	-0.10838	-0.0471453	-0.460956	0.0772469	-0.302631	transcriptomics
SYNE3	-0.280466	-0.275898	-0.0417135	-0.0616951	-0.622627	transcriptomics
CCDC141	0.173059	-0.294484	0.0518233	-0.277502	-0.117944	transcriptomics
HDX	-0.395651	0.620413	0.290263	-0.131136	-0.0215345	transcriptomics
CDYL2	-0.276988	0.395287	0.0298028	0.184955	0.275187	transcriptomics
C18orf54	-0.372474	-0.238616	0.431848	0.00975181	0.213117	transcriptomics
SYT14	-0.110005	0.17588	0.568429	-0.308595	0.0856525	transcriptomics
CDC20B	-0.178097	-0.0509899	0.197678	-0.0120486	-0.312881	transcriptomics
TECTB	0.137104	0.00915752	-0.146194	-0.146006	0.0531379	transcriptomics
VWA3A	0.438927	-0.00450262	-0.418439	-0.34577	-0.1194	transcriptomics
LINC00896	0.0512575	0.00541038	-0.110849	-0.423453	0.37462	transcriptomics
HUS1B	0.175432	-0.263685	0.0833608	-0.214077	-0.557082	transcriptomics
NPB	-0.136425	0.307901	-0.120561	-0.400899	-0.369396	transcriptomics
CCDC34	-0.308864	-0.156489	-0.154285	0.0209743	-0.201263	transcriptomics
LRCH3	-0.0363903	-0.0217157	0.242579	0.194759	-0.530774	transcriptomics
INTS4	0.312259	-0.271927	-0.0491637	0.365296	-0.139476	transcriptomics
ENAH	0.359205	0.554712	0.075083	-0.165848	-0.147993	transcriptomics
STK35	0.238034	-0.320234	-0.155754	-0.0519183	-0.206425	transcriptomics
LRRIQ3	-0.0496785	-0.251102	0.554608	-0.0908959	0.169232	transcriptomics
KLC4	0.258913	0.10915	-0.239253	0.17256	-0.23851	transcriptomics
TIPRL	-0.408395	-0.080957	0.172237	-0.107004	-0.323862	transcriptomics
VKORC1L1	0.169587	-0.114913	0.105454	0.266001	0.487474	transcriptomics
PRF1	-0.211371	-0.0442351	0.0819717	-0.028261	-0.454211	transcriptomics
FBXL14	-0.367354	0.310909	-0.195825	0.0252794	0.132932	transcriptomics
PPIL6	0.224938	0.336993	0.0937224	-0.496552	0.244586	transcriptomics
SP1	-0.368291	-0.205848	-0.125046	0.386467	0.198204	transcriptomics
C18orf25	-0.0543446	-0.347218	0.0686976	0.314497	0.210287	transcriptomics
METTL6	-0.283253	0.19173	0.0957792	-0.0643702	0.258081	transcriptomics
SGO1	-0.323137	-0.447037	-0.013588	0.138212	0.141653	transcriptomics
B3GALNT2	0.183894	-0.025451	0.0746862	0.18747	-0.376117	transcriptomics
CBR4	0.167113	-0.490948	0.140348	0.308931	0.0264821	transcriptomics
PIK3C2A	0.511482	0.356964	0.0598016	0.262405	0.23669	transcriptomics
NLRX1	0.149878	0.32502	0.0864579	0.457058	-0.430212	transcriptomics
ZNF569	-0.450918	0.0900515	0.0112918	0.275707	0.08873	transcriptomics
CCSAP	-0.188395	-0.245781	-0.0523643	-0.18787	-0.160953	transcriptomics
DUSP18	0.0748623	-0.0919768	0.221973	0.226132	-0.200417	transcriptomics
ZNF697	0.229497	0.157791	0.396535	-0.415337	-0.327459	transcriptomics
ZNF791	0.290395	-0.311177	0.259183	-0.189415	-0.249276	transcriptomics
CHRM3	0.368436	-0.0513679	-0.339916	0.0249183	0.34958	transcriptomics
HTRA4	0.0701094	-0.0552377	0.659158	0.120491	-0.448274	transcriptomics
LINC00525	-0.262245	0.430908	0.0835225	-0.020697	0.520427	transcriptomics
PRPF38A	-0.135386	-0.419727	-0.281542	-0.327825	0.129864	transcriptomics
FAM218A	-0.0736285	0.342082	-0.0921532	0.175419	0.14444	transcriptomics
RHEBL1	-0.169038	-0.421133	0.293292	-0.473312	-0.0764982	transcriptomics
MCRIP2	0.364583	-0.0566661	-0.430677	-0.132259	-0.0168056	transcriptomics
KCTD7	0.196762	-0.2036	0.548972	-0.0612054	0.402837	transcriptomics
ZNF548	-0.0156507	-0.192161	-0.320443	0.103206	-0.00056701	transcriptomics
AMER2	-0.221996	-0.00997898	0.0996001	-0.0283823	-0.428249	transcriptomics
RNF152	-0.216922	0.0529923	-0.201231	-0.199762	-0.0947221	transcriptomics
ADGRG3	-0.251826	-0.141701	-0.158399	0.140234	0.0550626	transcriptomics
ZNF644	0.448681	-0.704298	-0.247516	-0.0888794	0.21667	transcriptomics
TBC1D32	-0.494499	0.0765117	0.0204119	-0.0948556	0.00217419	transcriptomics
B4GALNT3	0.438797	0.208886	-0.797433	-0.156517	-0.11469	transcriptomics
LRRC43	0.034018	0.13885	-0.359799	0.226429	0.0425468	transcriptomics
CEP89	0.177118	0.304863	-0.306275	-0.438814	0.154463	transcriptomics
AK7	-0.00160943	0.522407	-0.478419	0.0740954	0.180741	transcriptomics
ZFC3H1	-0.256311	-0.19825	-0.178624	0.271812	0.0296595	transcriptomics
IRAK2	0.254593	0.192583	0.713551	0.441974	0.242283	transcriptomics
LINC00337	0.331573	-0.343758	-0.121725	0.11219	-0.178232	transcriptomics
METTL21A	-0.0958905	-0.23306	-0.172909	-0.0596616	0.14468	transcriptomics
OTOGL	-0.269382	0.0175794	-0.0216993	-0.056294	-0.399995	transcriptomics
MGC16025	0.156796	-0.103149	0.389156	-0.312893	-0.108519	transcriptomics
FAM76B	-0.0201395	-0.391762	-0.180172	0.16068	0.120525	transcriptomics
SPATA25	-0.126677	0.296983	-0.384725	-0.304302	0.603967	transcriptomics
NXNL1	-0.350582	0.345261	0.0480242	-0.0456783	-0.309341	transcriptomics
GLIS3-AS1	0.216276	0.103621	-0.337636	0.165726	0.114222	transcriptomics
IQCG	-0.122198	0.215824	0.00723344	-0.427722	0.127213	transcriptomics
MCM9	-0.301852	-0.347471	-0.137774	0.0242414	0.150596	transcriptomics
PRR14L	0.0435653	-0.475457	-0.0861176	-0.00968465	-0.198535	transcriptomics
AJUBA	0.340179	0.455473	0.254525	0.273952	0.000419091	transcriptomics
KLHL32	-0.182938	0.147288	-0.33459	0.345879	0.0465076	transcriptomics
DCBLD1	0.194368	0.24504	0.20091	-0.189883	0.492552	transcriptomics
SLAMF9	0.132791	-0.0891936	0.190374	-0.580258	-0.00903283	transcriptomics
GK5	0.161741	0.0473784	-0.498874	-0.260066	-0.275965	transcriptomics
LOC152048	0.277155	0.240803	-0.0371563	0.0416662	-0.48503	transcriptomics
UBE2U	0.106696	-0.402871	-0.179906	-0.315258	-0.301505	transcriptomics
WBSCR27	0.0892049	0.419179	0.261185	-0.246727	0.134517	transcriptomics
LINC00638	-0.0379259	-0.177409	0.0159169	-0.1147	0.0580687	transcriptomics
ZC3HAV1L	-0.0727049	-0.0615844	0.196544	-0.101283	0.0602216	transcriptomics
RASGEF1B	0.123566	0.122935	-0.125219	0.0233299	0.079881	transcriptomics
C11orf45	0.243453	-0.0427679	0.378675	0.230067	0.354539	transcriptomics
C21orf58	-0.317359	-0.39796	-0.192725	-0.117145	0.0557791	transcriptomics
KIAA1109	-0.053626	0.01733	0.16949	-0.0945554	0.277571	transcriptomics
STOML3	-0.128321	-0.119969	-0.253983	0.209525	0.0474673	transcriptomics
LINC01105	-0.223917	-0.249782	-0.187439	0.0549281	0.0893793	transcriptomics
FBXL13	-0.128813	-0.147719	0.515842	0.146081	-0.202774	transcriptomics
FAM227B	0.242462	-0.151411	-0.412005	0.0209349	0.253349	transcriptomics
DTD2	-0.0946325	0.138478	-0.247586	0.491694	-0.448804	transcriptomics
SOX3	-0.0519401	0.0959033	-0.343092	0.218871	-0.17711	transcriptomics
SPATA32	0.104364	0.0421525	-0.251467	0.211783	-0.569469	transcriptomics
C3orf49	-0.149513	0.195832	-0.369569	0.112868	-0.101176	transcriptomics
NKX2-3	-0.206716	0.634097	-0.329581	-0.122214	0.06257	transcriptomics
TMEM252	0.604824	0.0104778	0.0837586	-0.0324156	0.151497	transcriptomics
KIAA1524	-0.0495956	-0.478706	0.0573596	-0.272104	0.0370387	transcriptomics
FAM222A-AS1	0.0507144	0.102157	-0.183806	-0.145689	-0.685671	transcriptomics
TLE6	0.380455	-0.134192	-0.0947387	-0.718215	-0.0431363	transcriptomics
TCEANC	-0.0695309	0.0653885	-0.108626	0.0593096	-0.231885	transcriptomics
LOC102725315	0.274393	-0.216935	0.0794041	-0.185159	0.430578	transcriptomics
HECTD4	-0.289746	-0.252689	-0.151531	0.216143	0.0837645	transcriptomics
RTP1	0.105773	0.00796722	0.0149726	-0.315329	-0.00873485	transcriptomics
PRR35	0.315009	0.0199994	-0.119492	0.360702	0.0265643	transcriptomics
NXPE1	-0.194218	-0.0145133	-0.234989	-0.318124	0.241593	transcriptomics
CYP1B1-AS1	0.189094	-0.285354	0.100543	0.0621722	0.379568	transcriptomics
MAGEA2B	-0.041865	0.193404	0.0515133	-0.491643	0.158885	transcriptomics
APOBEC3D	0.285419	-0.195957	-0.0736084	-0.481678	-0.449173	transcriptomics
LINC00315	-0.00997652	0.347	-0.0656966	0.30764	0.117236	transcriptomics
COL6A5	0.1292	-0.00488675	0.106959	-0.174634	-0.200488	transcriptomics
PGAM5	-0.0215304	0.0243243	-0.170073	-0.186181	0.275797	transcriptomics
C4orf45	-0.118376	0.10785	0.176617	0.257038	-0.769928	transcriptomics
CCDC149	0.213641	0.404447	-0.0417462	0.345712	0.253025	transcriptomics
BEND2	-0.157889	-0.0496251	0.0733592	-0.319634	0.364708	transcriptomics
C10orf67	-0.154495	0.0156614	-0.0907125	0.326078	-0.0863672	transcriptomics
SPERT	-0.0803691	0.180511	0.0238816	-0.070176	0.559312	transcriptomics
CCDC26	-0.120375	-0.465591	0.0998919	-0.367949	-0.146572	transcriptomics
B3GALT5-AS1	0.32377	-0.171795	0.24936	0.445123	-0.0158087	transcriptomics
SPIC	0.204784	-0.10931	0.392302	0.352833	-0.166115	transcriptomics
VPS13B	0.141794	0.0747259	0.224739	0.260754	0.12746	transcriptomics
P2RY10	-0.494215	-0.127267	-0.142822	-0.154865	0.143547	transcriptomics
IGSF22	-0.0471566	0.0733975	-0.291657	-0.165161	-0.274302	transcriptomics
ZBTB3	0.00383204	0.071418	-0.285957	0.647661	0.0209911	transcriptomics
TPH1	-0.0360948	-0.480143	-0.0141413	0.132007	-0.240943	transcriptomics
DCST1	0.27372	-0.200227	0.404183	0.273296	0.59204	transcriptomics
TCP11L2	0.0855729	0.0918575	0.117491	-0.119029	0.138539	transcriptomics
WDFY4	-0.18626	-0.322715	-0.0235244	0.0818446	0.114049	transcriptomics
GPR26	0.591864	-0.413223	0.202968	-0.0278748	-0.189906	transcriptomics
KIAA0825	-0.295324	0.020128	0.353348	0.577768	0.137443	transcriptomics
SESN3	0.281599	0.19229	-0.183706	0.297839	-0.605099	transcriptomics
CSNK1G2-AS1	0.479359	0.177211	0.143748	-0.10282	0.00547945	transcriptomics
NATD1	0.0233342	0.312264	0.643543	0.0741959	-0.0878539	transcriptomics
KLHL34	0.234232	-0.263165	-0.366245	-0.148128	-0.0767189	transcriptomics
ZSCAN10	0.0486397	-0.237917	-0.196	-0.155899	0.234588	transcriptomics
SAMD3	-0.134836	0.223068	-0.14553	-0.255009	0.424542	transcriptomics
GOT1L1	0.110698	-0.182727	-0.114137	0.00609947	0.139543	transcriptomics
C10orf91	-0.146181	-0.0572272	-0.186433	-0.0383933	-0.0841354	transcriptomics
1553881_at	-0.011137	-0.546414	-0.149955	-0.0826976	0.361626	transcriptomics
LINC00504	0.203434	-0.27579	0.315473	-0.365699	-0.0850144	transcriptomics
ZNF99	-0.430056	-0.118935	0.456594	0.303409	0.0803822	transcriptomics
CFAP65	-0.0946617	0.168187	0.40693	-0.0754494	0.47429	transcriptomics
SIGLECL1	-0.0205785	0.109586	-0.216263	0.0939912	0.125128	transcriptomics
LDHAL6A	-0.385949	0.070233	0.306115	0.449586	-0.00836826	transcriptomics
MRGPRX2	0.166827	-0.0693517	-0.065796	0.224312	-0.0352015	transcriptomics
NTN5	0.230279	-0.0278568	-0.200175	-0.201112	-0.148507	transcriptomics
KLF17	0.160533	-0.242808	-0.0271556	-0.0374604	0.308501	transcriptomics
CCDC105	0.170473	-0.267743	-0.229066	0.0776176	-0.250985	transcriptomics
CCDC122	-0.123876	0.322837	0.127021	0.676643	0.110962	transcriptomics
C11orf42	0.00196141	0.229674	-0.172659	-0.0128255	-0.0790001	transcriptomics
DKFZp434L192	-0.0220058	-0.103654	0.0651333	-0.0990413	0.218073	transcriptomics
POM121L8P	0.467108	0.207612	-0.275768	-0.0361396	-0.129864	transcriptomics
ZNF486	-0.268952	-0.386081	0.315424	0.103565	0.101418	transcriptomics
NM_152632	0.13239	0.00581244	-0.0752487	0.119797	0.146667	transcriptomics
FGD2	0.00830691	-0.102858	-0.295187	0.211006	0.00532051	transcriptomics
EXD1	-0.0748641	-0.237503	0.278427	0.211419	0.138662	transcriptomics
SLF2	-0.476489	-0.0898293	0.237682	-0.250448	0.0788276	transcriptomics
NBPF4	-0.355139	0.572573	-0.350819	0.163868	0.0679723	transcriptomics
ZNF663P	0.312313	-0.332242	0.290055	-0.278593	-0.0408756	transcriptomics
LINC00955	0.12798	0.249935	-0.127973	0.413456	-0.424045	transcriptomics
LOC162137	0.109983	0.202656	-0.0985556	0.38649	-0.319121	transcriptomics
C10orf126	0.0847877	-0.358787	0.430454	0.197652	-0.374562	transcriptomics
PIKFYVE	-0.268288	-0.411246	0.126008	-0.370334	-0.0722202	transcriptomics
LINC00479	0.149029	-0.118177	-0.198429	0.0119425	0.104834	transcriptomics
C9orf62	-0.0107376	-0.242293	0.112582	0.519515	0.513484	transcriptomics
C9orf84	0.056585	-0.0994202	0.406572	0.219946	-0.340449	transcriptomics
SLC22A24	0.086578	0.189369	-0.0871887	0.142238	0.305511	transcriptomics
FMO9P	-0.143483	0.143841	0.0753891	0.385169	0.326846	transcriptomics
C7orf33	0.042742	-0.25571	-0.145403	-0.0638466	0.147727	transcriptomics
ELMOD2	0.025921	-0.0558721	0.0296257	0.286661	0.265134	transcriptomics
ACER1	-0.0531112	-0.133916	-0.1686	-0.175883	0.521996	transcriptomics
TAAR1	-0.0910516	-0.338703	-0.0124569	-0.197182	-0.0439137	transcriptomics
OSTCP1	0.283426	-0.249075	0.0683552	0.385146	-0.0378611	transcriptomics
LINC00305	-0.0747021	-0.418226	0.239186	0.60802	-0.20204	transcriptomics
BFSP2-AS1	-0.242795	-0.129663	-0.171813	0.137947	-0.106177	transcriptomics
STK32A	0.252063	-0.11172	0.281759	-0.632585	-0.345156	transcriptomics
LRRC28	-0.254352	0.228915	-0.0466804	-0.187595	0.220274	transcriptomics
LOC171391	0.231526	-0.463539	0.476914	0.088252	0.0381032	transcriptomics
MIA2	0.604003	-0.177507	0.14086	-0.0215948	0.133774	transcriptomics
GPHB5	0.128539	0.178974	0.160681	0.034795	0.25128	transcriptomics
DCD	-0.0659874	0.200333	-0.372875	-0.505595	-0.0895733	transcriptomics
EXOSC6	-0.309578	0.0774288	0.137514	-0.399387	0.238954	transcriptomics
IQSEC3	-0.0107323	-0.235931	-0.0293783	-0.131753	0.140878	transcriptomics
ZDHHC19	0.248031	-0.00691251	-0.347574	-0.150376	-0.0364673	transcriptomics
ALG14	0.504281	-0.432055	0.171574	-0.202998	-0.148793	transcriptomics
PPP1R21	0.0151474	-0.104556	0.198521	0.058581	0.0964322	transcriptomics
TMEM237	-0.0653832	-0.122007	0.321662	-0.29611	0.0802019	transcriptomics
ZNF564	0.0430021	-0.0924802	-0.316307	-0.0330007	0.15531	transcriptomics
B3GALT6	0.216758	0.0330769	-0.402596	-0.272042	-0.108044	transcriptomics
SNX21	0.213638	0.479768	0.287464	-0.130688	-0.0431477	transcriptomics
RHOB	0.15937	0.54434	0.0461085	0.255282	0.0554641	transcriptomics
ADAT3	0.0233699	-0.100128	-0.00800007	-0.37741	-0.0816231	transcriptomics
CEL	-0.171589	-0.451017	0.140167	0.387063	0.174464	transcriptomics
GATS	0.424692	-0.239648	0.23254	0.477896	-0.0532066	transcriptomics
CBS	-0.0926696	0.277931	0.149275	0.0902766	-0.107445	transcriptomics
SPINK6	-0.228326	0.16483	-0.0251688	0.271738	-0.133897	transcriptomics
C22orf39	-0.0615199	0.0390384	-0.335392	0.333128	0.0279875	transcriptomics
DPCD	0.163105	0.771244	-0.33389	-0.234355	-0.0403672	transcriptomics
CYP39A1	0.545619	0.112254	-0.186494	0.212434	-0.162797	transcriptomics
BORCS8	-0.079408	0.102503	0.134673	0.0149113	-0.106041	transcriptomics
ZNF121	0.206147	-0.471839	-0.141523	0.0231599	-0.359643	transcriptomics
RAB7B	-0.185514	-0.00331494	0.070774	0.133264	-0.0817603	transcriptomics
DTYMK	-0.0180729	-0.363795	-0.0544859	-0.279126	0.309384	transcriptomics
MAPKAPK5-AS1	-0.217816	0.200249	-0.330978	0.0764499	0.172661	transcriptomics
BRICD5	0.01593	-0.425797	-0.303915	-0.256087	0.234531	transcriptomics
LOC101928274	0.286793	0.355464	0.0407837	-0.0222176	0.418199	transcriptomics
NBR2	0.0724054	-0.312487	0.0537995	-0.0383172	0.216326	transcriptomics
MIR6800	0.220493	0.0270483	0.0652675	0.0720574	-0.0249744	transcriptomics
NT5E	0.423217	0.143525	0.400038	-0.207876	-0.0596023	transcriptomics
ASPHD1	0.283803	0.297456	0.33179	-0.419588	0.158231	transcriptomics
DMRTC1B	0.135723	0.0511259	-0.0749682	0.0604445	0.110092	transcriptomics
TRIM37	-0.119479	0.241212	0.37192	0.244184	0.233593	transcriptomics
ARHGEF28	0.446773	0.106149	0.535279	0.461853	-0.158692	transcriptomics
LLGL2	0.520269	0.0709772	-0.455249	0.357669	0.23497	transcriptomics
1554007_at	0.0550835	0.468453	0.174053	-0.0861574	0.0945207	transcriptomics
OSMR	-0.0332055	0.597046	0.528062	0.0501323	-0.123079	transcriptomics
NDST1	0.26064	0.19591	0.422988	0.00774129	0.140486	transcriptomics
RSPO2	-0.102452	-0.235653	-0.0293487	-0.0509889	-0.270032	transcriptomics
CHD2	0.0590771	-0.304117	-0.176852	0.173549	0.122677	transcriptomics
USB1	0.0153724	-0.128269	0.747117	0.256118	0.0392924	transcriptomics
RILPL1	0.0920754	0.611939	0.406528	-0.0398984	-0.0708124	transcriptomics
GPNMB	0.315457	0.0561911	0.238035	-0.43455	-0.309344	transcriptomics
CEP57L1	-0.473422	-0.376617	0.197193	-0.20431	0.202765	transcriptomics
BICD1	0.209267	0.230608	0.21601	-0.525537	0.118168	transcriptomics
ZNF12	-0.114577	0.353858	0.106164	-0.198344	0.109809	transcriptomics
MYO10	0.356126	0.357599	0.27391	-0.387976	-0.249145	transcriptomics
SLC4A4	-0.0633847	0.487741	0.0987196	-0.351874	0.275997	transcriptomics
TTC37	-0.379285	0.0628035	0.587388	-0.0815346	-0.205437	transcriptomics
ARSB	-0.394455	0.18134	0.097456	-0.128614	-0.122178	transcriptomics
FRMD4A	-0.0613711	0.216456	0.846697	-0.121086	-0.272699	transcriptomics
ZBTB24	-0.359187	-0.14515	0.0308492	-0.496216	0.156409	transcriptomics
LARP1B	0.301628	-0.269225	-0.185195	0.0943978	0.225873	transcriptomics
C14orf159	-0.0542298	-0.00644549	-0.0882589	-0.253882	-0.333186	transcriptomics
TMEM239	-0.446567	-0.0307131	-0.19528	-0.16653	0.12412	transcriptomics
BC012528	-0.068027	-0.293166	0.0186968	-0.195408	-0.191755	transcriptomics
MRAP	-0.15297	0.0396108	-0.300845	-0.383199	-0.288344	transcriptomics
ZNF24	-0.402588	-0.152478	-0.102343	-0.0748454	0.0784933	transcriptomics
TXNDC9	0.0314861	0.13159	0.531788	0.420886	0.0970077	transcriptomics
DCAF8	-0.363633	0.146188	0.0205684	0.297085	-0.559027	transcriptomics
SMPDL3B	0.507872	0.0580684	-0.384382	0.185954	-0.00239136	transcriptomics
CNOT1	-0.395128	0.238846	-0.116438	0.174816	0.529394	transcriptomics
SPTLC1	0.112037	0.17787	0.592997	-0.101106	0.48413	transcriptomics
ASH1L-AS1	-0.28676	0.0951853	-0.166122	0.321676	0.0181183	transcriptomics
SETMAR	-0.352226	-0.12524	-0.0834645	0.319511	0.0685416	transcriptomics
XG	0.145337	-0.0767269	0.285482	-0.397162	-0.0825685	transcriptomics
ZHX1-C8orf76	-0.2101	-0.0117845	0.1257	0.171512	0.0840909	transcriptomics
MVB12B	-0.120251	-0.155638	0.297186	0.0232108	0.103953	transcriptomics
C12orf66	-0.420004	0.315712	0.0762716	0.21387	0.165548	transcriptomics
EPHA8	-0.282748	-0.0208204	-0.0920597	0.324203	-0.384942	transcriptomics
DEUP1	0.262622	0.0256746	-0.110151	-0.00807167	0.188691	transcriptomics
TMEM136	-0.00730277	0.529855	0.484807	0.349944	0.246597	transcriptomics
TMEM53	0.292195	0.524339	-0.196293	-0.260249	-0.379755	transcriptomics
DNAJA3	0.215853	-0.00739541	-0.237714	-0.271389	0.147988	transcriptomics
GALNT18	0.443922	-0.0336115	0.0328829	0.296729	-0.0747326	transcriptomics
NOL9	0.115164	-0.0584074	-0.0716528	-0.206927	-0.385116	transcriptomics
DDX51	-0.3741	-0.0885384	-0.282608	0.238802	0.223916	transcriptomics
TUBGCP3	-0.282025	-0.233656	-0.41905	0.126325	0.16653	transcriptomics
SBDSP1	0.408533	0.0781302	0.130939	-0.0766964	0.408081	transcriptomics
SNAPC5	0.140682	0.254993	-0.170653	0.659262	0.150423	transcriptomics
ENTPD5	0.274831	0.290994	-0.434476	0.432487	-0.434018	transcriptomics
RBM33	-0.257212	-0.442756	0.149926	0.0331548	0.11607	transcriptomics
MIR31HG	0.221471	0.219085	0.260146	0.0199314	0.202859	transcriptomics
SPIN3	0.337773	0.0878017	0.0540915	-0.244045	-0.422065	transcriptomics
TMTC4	-0.269256	-0.0285842	-0.112211	0.0062988	0.0241281	transcriptomics
BC009873	0.0563812	-0.0776718	-0.354467	-0.00496921	-0.121972	transcriptomics
TMEM185A	-0.0118927	0.372123	0.0793551	-0.253981	0.365379	transcriptomics
NBEAL1	0.238911	0.493063	0.238679	0.109691	-0.24031	transcriptomics
AK096293	-0.323299	-0.268718	0.13482	0.100158	0.13058	transcriptomics
CDCP1	0.436318	0.17478	0.363064	0.176074	0.430279	transcriptomics
ULK2	0.134562	0.297956	0.322586	0.177789	0.448663	transcriptomics
SLC4A8	-0.372002	-0.344882	0.168695	-0.0504568	0.148463	transcriptomics
SSH2	-0.342117	-0.246002	0.367245	-0.095349	-0.197796	transcriptomics
C5orf58	-0.359783	0.30498	-0.307768	0.164138	0.158865	transcriptomics
PARP11	-0.360382	-0.175374	0.291918	-0.220375	-0.137732	transcriptomics
CCDC60	0.107467	-0.162118	-0.114798	0.490652	-0.427426	transcriptomics
HSD17B12	0.500227	-0.0648391	-0.067188	-0.144437	-0.186108	transcriptomics
NLGN4Y	-0.00745683	0.0485046	-0.128693	0.255144	0.245178	transcriptomics
MSRB3	-0.231445	0.402786	0.503898	0.0727266	-0.221988	transcriptomics
ADIG	0.0631626	-0.447742	0.176978	-0.00445685	0.00205275	transcriptomics
CCSER2	-0.134372	0.301943	0.275714	-0.104679	-0.106452	transcriptomics
RUFY2	-0.405231	0.286583	0.110229	0.0450801	0.20536	transcriptomics
WDR78	-0.0383988	0.298794	0.18214	-0.0424981	0.021815	transcriptomics
SUGT1P3	-0.0747671	-0.184082	-0.3358	0.199488	0.135245	transcriptomics
MAATS1	-0.0720107	0.251121	0.0348041	-0.110067	0.100617	transcriptomics
SLC33A1	0.467674	0.0170835	-0.240694	-0.198366	0.0729409	transcriptomics
CLDND1	-0.204753	-0.0413893	0.592612	-0.186165	0.256655	transcriptomics
OGDH	0.305251	0.0181629	-0.195294	-0.204086	0.0558297	transcriptomics
PHF21A	-0.518405	0.351913	0.288434	0.0986178	0.119853	transcriptomics
GDAP2	0.210685	-0.578613	0.251036	-0.316261	-0.171937	transcriptomics
MCPH1	-0.443098	-0.232129	-0.0377072	-0.147628	-0.0770503	transcriptomics
WFDC8	-0.0284339	-0.345643	-0.0317867	0.047956	0.524556	transcriptomics
ZMYND11	-0.0988313	0.281515	0.100864	0.0440148	0.218151	transcriptomics
ZNF446	0.164383	-0.0918687	0.0980009	0.0924938	0.135409	transcriptomics
TWIST2	-0.319995	0.583771	0.0239265	-0.245869	0.0645523	transcriptomics
FAM53B	0.199883	-0.312805	-0.105816	-0.327981	0.117835	transcriptomics
GOLGA7	0.0372007	0.0768617	0.272064	0.0749587	-0.321543	transcriptomics
MBLAC1	0.325153	-0.315904	-0.0169662	-0.284399	-0.228752	transcriptomics
ZMYM3	-0.586894	0.598718	-0.562554	-0.143962	0.163784	transcriptomics
CD300LB	-0.151139	-0.116171	-0.0652668	0.167799	-0.0111639	transcriptomics
C3orf33	-0.0435718	0.262809	-0.0962908	0.34753	-0.0718165	transcriptomics
ATP5S	-0.147925	0.0216408	-0.0448941	0.316213	-0.457619	transcriptomics
FAM126B	0.174464	-0.649272	-0.0126701	-0.130989	0.160298	transcriptomics
LYNX1	0.3425	-0.0655342	0.448607	0.091622	0.367171	transcriptomics
SNX32	0.212915	0.221959	-0.0293715	0.156667	-0.541195	transcriptomics
TRIM74	0.224702	-0.391357	0.235932	-0.348426	-0.0171358	transcriptomics
LOC554206	-0.0317741	0.100554	0.000117632	0.211798	0.402286	transcriptomics
C11orf53	0.0771881	-0.125225	-0.44972	-0.314328	0.187736	transcriptomics
PLEKHS1	0.00605586	0.232632	-0.127076	-0.00826953	0.296796	transcriptomics
TRMT44	-0.03425	-0.2185	-0.129144	0.299456	0.393539	transcriptomics
MANEA	-0.657145	0.371751	-0.199361	0.158963	0.361165	transcriptomics
BC031867	-0.308732	-0.0354199	0.26771	-0.0468417	0.336775	transcriptomics
C5orf46	0.43476	-0.172554	0.034353	-0.337853	0.261041	transcriptomics
IZUMO1	-0.0557274	0.0314215	-0.12565	0.147218	0.23962	transcriptomics
SH3YL1	0.363054	0.18989	-0.454038	-0.0517527	0.107954	transcriptomics
PTPRO	0.140095	0.214785	-0.158111	-0.230377	-0.307806	transcriptomics
GRIK1-AS1	0.176122	-0.205167	-0.425222	-0.274758	0.130782	transcriptomics
ICA1L	-0.125396	-0.144456	0.133941	-0.336748	-0.238409	transcriptomics
TMLHE	-0.23456	0.437035	-0.318668	-0.36283	0.109337	transcriptomics
MEI1	-0.253879	-0.0336525	0.0639895	-0.0888761	-0.372485	transcriptomics
ZCCHC13	-0.28344	0.157977	-0.175435	0.0299199	0.12071	transcriptomics
KCNS2	0.0302766	-0.432893	0.0948243	0.0544482	-0.0297361	transcriptomics
ARHGEF10	-0.260772	0.387046	0.414731	-0.343188	-0.124207	transcriptomics
BC008699	0.184521	-0.402609	-0.201261	0.0492536	0.124294	transcriptomics
VPS50	0.495331	-0.29833	0.00116327	0.109084	0.171342	transcriptomics
BC027448	0.306453	-0.0926478	0.0691927	0.317895	-0.449795	transcriptomics
MGC45922	0.387032	-0.159217	-0.224318	-0.090773	-0.119045	transcriptomics
LOC101929497	-0.311492	0.543227	-0.210283	-0.0214201	-0.0677539	transcriptomics
BAALC-AS2	-0.016733	-0.0685455	0.207442	-0.0409347	-0.0405485	transcriptomics
CREBRF	0.281807	0.102394	0.632039	-0.0679115	-0.32985	transcriptomics
1554232_a_at	-0.263486	-0.0745621	0.00151562	0.391711	-0.00912156	transcriptomics
C1QTNF9B	0.0189515	0.0626325	-0.468894	0.454614	-0.166464	transcriptomics
KATNAL2	0.0139112	0.121658	-0.0584129	0.246707	-0.0596389	transcriptomics
CTNNA3	0.218369	-0.122868	-0.0757889	-0.0253582	-0.0799519	transcriptomics
ZADH2	-0.233942	-0.360223	-0.100034	-0.112117	-0.0732943	transcriptomics
ITGAL	-0.446582	-0.398537	0.00959835	0.0634279	-0.165251	transcriptomics
COCH	-0.264452	0.187969	0.118528	0.436193	-0.0309167	transcriptomics
ARL17B	-0.3415	-0.227751	-0.154513	0.220965	-0.0599539	transcriptomics
C1orf210	0.511574	0.13232	-0.642808	0.0777148	0.123375	transcriptomics
ZNF638	-0.46236	0.0924211	-0.0265167	-0.0721061	0.0608441	transcriptomics
ZNF638-IT1	-0.517127	0.206179	0.0790692	0.0950085	-0.131755	transcriptomics
STAG3L2	-0.30915	-0.478557	0.0339589	-0.0819184	-0.160142	transcriptomics
HP1BP3	-0.28927	-0.0868533	-0.128866	-0.432075	-0.379161	transcriptomics
CERS3	-0.303437	0.225255	-0.210419	0.308498	-0.357011	transcriptomics
PCNX2	0.353346	-0.104013	0.251083	-0.355065	-0.188235	transcriptomics
DNAJC5B	0.135227	0.0412494	-0.134067	-0.23055	0.0618312	transcriptomics
GPSM1	0.0917263	0.295144	0.580258	0.0948888	-0.216607	transcriptomics
FRYL	-0.297062	-0.0927356	0.190352	0.228191	0.599237	transcriptomics
KLHL29	0.0991596	0.344062	0.405324	0.42375	-0.452887	transcriptomics
CKAP2	-0.265688	-0.466657	0.142559	-0.0719113	0.262341	transcriptomics
BC033643	0.270985	-0.075259	0.0326906	0.315169	0.0956065	transcriptomics
MORN1	0.132877	-0.203654	-0.0773893	-0.236044	0.014895	transcriptomics
CENPL	-0.127041	-0.266243	0.0379898	-0.147925	-0.121653	transcriptomics
ERAP2	-0.303833	-0.14918	0.478977	-0.295174	0.464021	transcriptomics
SSH1	-0.00875832	0.0812126	0.529483	-0.0149803	-0.330722	transcriptomics
SART3	-0.32565	-0.210922	-0.0920597	-0.00214256	0.13063	transcriptomics
FANCM	-0.261613	-0.269853	-0.302379	0.182691	-0.0747188	transcriptomics
TRMT2B	-0.446372	0.0039193	-0.265215	-0.00826421	0.501457	transcriptomics
C9orf43	0.162935	-0.136248	-0.0601743	-0.148607	0.139586	transcriptomics
1554281_at	0.258903	-0.00452892	-0.353995	-0.388467	0.0944385	transcriptomics
NOCT	-0.0337976	0.00392871	0.459957	-0.346794	0.280957	transcriptomics
HAVCR2	-0.230582	-0.000298903	0.0379224	-0.0728673	-0.435762	transcriptomics
FLJ25758	0.19773	-0.380608	0.296973	-0.3903	0.424727	transcriptomics
TRIM4	0.00625395	-0.32822	0.214388	-0.109888	0.100213	transcriptomics
FAM160B1	-0.170185	0.0913198	0.56715	0.151201	0.0063967	transcriptomics
LOC101929134	-0.345309	-0.41191	0.191352	-0.47192	0.456206	transcriptomics
UHRF1BP1L	-0.524285	0.0152376	0.118403	-0.195445	0.176045	transcriptomics
TTBK2	-0.26432	0.179311	0.264562	-0.32666	0.0862892	transcriptomics
CYP19A1	-0.050989	0.0902804	-0.533519	0.0839476	0.0799984	transcriptomics
WDR49	0.211541	-0.0358637	-0.10284	0.420074	-0.142756	transcriptomics
NPAS4	-0.0794548	-0.179391	0.0479879	-0.00504836	-0.657566	transcriptomics
SVOPL	0.0728857	-0.282478	-0.160813	0.51846	0.302704	transcriptomics
LHFPL3-AS1	0.0745202	0.173914	0.115898	-0.362833	-0.600115	transcriptomics
HNMT	0.435061	0.165976	-0.112953	-0.0700363	-0.198499	transcriptomics
MGC20647	-0.0065462	0.0299631	-0.0571221	-0.0132284	0.236713	transcriptomics
ITPKB	-0.11442	-0.350562	0.0888929	-0.290479	-0.13641	transcriptomics
LOC644852	-0.0927236	-0.161908	0.19097	0.0192969	-0.226663	transcriptomics
GABRA2	-0.326568	0.162767	0.254847	-0.31655	0.559582	transcriptomics
EIF4G3	-0.201105	0.268983	-0.161836	-0.722855	-0.133071	transcriptomics
SUPT6H	-0.0448355	-0.0949078	0.114435	-0.206024	-0.0764066	transcriptomics
RNF170	0.283362	-0.0436852	0.332109	0.148689	-0.204474	transcriptomics
PGLS	0.149124	0.023914	-0.0374105	-0.269303	-0.0482954	transcriptomics
TRMT61A	0.211838	-0.126587	-0.440804	0.0918605	0.117677	transcriptomics
LOC100101148	0.330282	-0.0417583	-0.167883	0.119138	-0.0321948	transcriptomics
RPS6KA5	0.0898267	-0.13694	0.189397	0.0241042	-0.305224	transcriptomics
NFS1	0.487045	0.187872	-0.0686651	0.203966	0.226914	transcriptomics
HDAC4	-0.13263	-0.321316	0.0838268	-0.285921	-0.52442	transcriptomics
DYNC2LI1	-0.0111581	0.602872	0.183632	0.0662356	-0.0520035	transcriptomics
DOCK2	-0.459455	-0.349438	0.380895	0.132999	-0.189376	transcriptomics
CANT1	0.198847	0.171661	-0.0632366	0.0479882	0.450983	transcriptomics
STXBP4	-0.0409648	0.271802	-0.0819538	-0.0992323	0.432161	transcriptomics
LRRC18	-0.282828	-0.155186	0.0434688	-0.00828741	-0.455327	transcriptomics
SLCO4A1-AS1	0.393747	-0.13602	0.0409652	-0.657662	-0.360827	transcriptomics
DNAJA4	0.214579	0.0259267	-0.372484	-0.143841	-0.173813	transcriptomics
CYTH4	-0.441552	-0.26484	-0.0301957	0.102175	-0.0307	transcriptomics
FARP2	0.222924	0.166637	-0.0598469	-0.610529	-0.534725	transcriptomics
COG3	0.262385	-0.16051	-0.143081	0.0965118	0.573901	transcriptomics
DRAXIN	0.00570513	-0.510963	0.208728	-0.0368848	0.162473	transcriptomics
HELQ	-0.10024	-0.28951	-0.205271	0.0159698	0.25639	transcriptomics
STAP1	-0.362769	-0.339617	-0.0618464	0.115396	0.0638604	transcriptomics
AQP12B	-0.11834	-0.0386718	-0.194586	0.0823583	-0.311226	transcriptomics
GIN1	-0.26764	0.203622	-0.052165	0.304941	0.0140278	transcriptomics
GNB5	-0.132709	0.119762	0.404804	-0.156329	0.12991	transcriptomics
CDKN2AIPNL	-0.0717952	0.00362413	-0.149802	-0.0854548	-0.0237499	transcriptomics
ATP23	-0.523307	-0.0827048	-0.184716	0.138878	0.375636	transcriptomics
DENND4A	0.0836072	-0.137842	-0.140458	0.380417	0.310325	transcriptomics
SIAE	0.378889	0.482732	-0.27635	-0.273705	-0.0155519	transcriptomics
GINS4	-0.137824	-0.413639	-0.0584789	-0.0225587	0.0146939	transcriptomics
FCHSD2	-0.0562362	-0.229118	-0.00323871	0.441162	0.0862356	transcriptomics
BTG4	-0.100359	-0.198458	0.528083	0.304206	-0.00865956	transcriptomics
PPP2R5C	-0.145865	-0.125803	-0.373548	0.184686	-0.191614	transcriptomics
CALHM1	-0.160688	-0.24602	-0.0105081	-0.0761908	-0.410901	transcriptomics
NT5C1B-RDH14	0.367725	0.383276	0.124012	0.592887	0.0343887	transcriptomics
PKD1L2	0.252819	0.356163	-0.399107	0.0833914	0.0466656	transcriptomics
1554372_at	0.347833	-0.0389838	0.229093	0.0587438	-0.21926	transcriptomics
1554374_at	0.00395406	-0.404768	0.066393	0.285573	-0.104602	transcriptomics
NR1H4	-0.305762	0.704996	0.110938	-0.133132	-0.147731	transcriptomics
HACD1	0.142485	0.283416	0.320352	-0.313207	0.115493	transcriptomics
PDE1C	0.105671	0.250796	0.283886	0.0130851	-0.586624	transcriptomics
TP73	0.333289	-0.331233	0.0444227	-0.164394	-0.178131	transcriptomics
NEK11	-0.0913495	0.577492	0.257998	0.458021	-0.106496	transcriptomics
LINC00656	0.125122	-0.235907	-0.0371226	0.159136	0.600743	transcriptomics
TRAM2	-0.0741468	0.241099	0.566568	-0.162886	0.0805173	transcriptomics
PADI2	0.351949	-0.153727	0.482767	0.71692	-0.00440922	transcriptomics
CST9	-0.408142	0.106336	0.224974	-0.0640496	-0.119391	transcriptomics
VPS29	-0.29235	-0.121511	-0.152192	0.123002	-0.153758	transcriptomics
ACTR2	-0.412984	-0.136806	0.304764	0.145647	-0.00754365	transcriptomics
LOC653581	-0.228088	0.174782	-0.101294	-0.0748083	0.0665223	transcriptomics
AZIN2	-0.329044	0.527568	0.113047	-0.230573	-0.234519	transcriptomics
NELL1	0.176586	-0.217512	0.308487	-0.210818	-0.178541	transcriptomics
UEVLD	0.345204	0.344552	0.283528	0.026103	0.150941	transcriptomics
LYG2	-0.180185	-0.265196	-0.192468	0.0799002	0.107415	transcriptomics
TCTE3	-0.0769537	-0.355845	-0.336403	0.108486	0.0392259	transcriptomics
BC011941	0.174903	-0.156689	0.288038	-0.48725	-0.156764	transcriptomics
1554404_a_at	0.129687	-0.45844	-0.0580721	0.12049	-0.0550028	transcriptomics
CLEC7A	0.14243	0.0181032	-0.0887564	0.443858	0.437498	transcriptomics
TK1	-0.0540033	0.149321	-0.0845214	0.19082	0.308266	transcriptomics
RCC1L	0.0326951	0.310428	0.0733636	-0.161556	0.197466	transcriptomics
CTNNB1	0.105851	0.0851215	-0.0935087	-0.289162	-0.335165	transcriptomics
SNX29P1	-0.492965	-0.0504279	-0.172824	-0.407768	0.125271	transcriptomics
OSGIN2	-0.011917	0.522702	0.265528	0.0374269	0.208894	transcriptomics
TAF5L	-0.314787	-0.0946932	0.108278	-0.0441461	0.077422	transcriptomics
APH1A	0.128514	0.400298	-0.189189	0.258794	0.0778714	transcriptomics
SPOCK3	-0.033407	0.359098	-0.14665	0.0261238	-0.170453	transcriptomics
GGNBP2	-0.322461	0.0732014	0.126654	-0.0281328	-0.0907232	transcriptomics
ATF3	0.114644	-0.0530173	0.175152	-0.20054	-0.0412465	transcriptomics
FBXO7	0.0275897	-0.356239	0.246687	-0.34911	-0.381572	transcriptomics
FIP1L1	-0.553588	0.0658383	0.272269	-0.0588289	-0.152128	transcriptomics
NLGN2	-0.012775	0.31939	0.301484	-0.262407	-0.170393	transcriptomics
DMWD	0.135706	0.45089	-0.161517	-0.593741	0.00960068	transcriptomics
SMIM11A	0.0991819	-0.112887	0.237204	0.160778	0.19168	transcriptomics
ZNF146	-0.0448397	0.292749	-0.588131	0.13979	0.203284	transcriptomics
REG4	0.34563	-0.103613	-0.342186	-0.425914	0.104698	transcriptomics
KIAA1217	0.464547	0.0240639	-0.099628	0.368349	-0.073976	transcriptomics
KIAA0513	0.320141	0.223806	0.225263	0.0239536	0.31596	transcriptomics
WAPL	-0.145923	0.0337495	-0.292365	-0.0482685	0.348008	transcriptomics
BEST1	0.237308	-0.0277369	0.0999841	-0.548827	-0.534413	transcriptomics
SLC35F6	-0.0280495	0.338345	0.204576	-0.384832	-0.0513345	transcriptomics
ZNF85	-0.329985	-0.333394	0.194793	-0.00115037	0.219348	transcriptomics
JPX	-0.407271	0.470759	-0.315566	-0.482702	0.0738375	transcriptomics
DNAJC14	-0.209624	0.21348	-0.201613	0.370738	-0.236012	transcriptomics
HILPDA	-0.182921	0.0575271	-0.290796	-0.0179726	0.383167	transcriptomics
HNRNPLL	-0.138082	-0.204494	-0.402167	-0.122992	-0.182483	transcriptomics
LINS1	-0.179424	-0.117453	-0.111286	-0.145294	0.0544647	transcriptomics
CFHR3	-0.098222	0.245774	-0.233128	0.58216	0.104031	transcriptomics
ST8SIA4	-0.575887	-0.0340927	-0.0991138	0.334667	-0.184776	transcriptomics
DNAJB9	0.447295	-0.26277	0.307736	-0.13222	-0.118165	transcriptomics
CRTAP	-0.0600965	0.50153	0.340693	-0.265426	-0.197104	transcriptomics
ZNF674	0.107005	-0.112498	0.285864	-0.302773	-0.147427	transcriptomics
METTL26	-0.380411	0.193965	0.128707	-0.0821596	0.450088	transcriptomics
FBF1	-0.547711	0.385404	-0.136748	-0.299282	0.132349	transcriptomics
ZBTB44	0.0650052	-0.257921	-0.18403	0.329599	-0.183772	transcriptomics
ANKRD13C	0.402288	-0.252318	0.440856	-0.206992	0.0203255	transcriptomics
PHF20L1	0.269931	-0.232784	-0.147539	-0.104604	-0.0311755	transcriptomics
SRGAP1	0.0152633	0.568433	0.373774	0.0057132	-0.104704	transcriptomics
MOXD1	0.102052	0.194893	0.739725	-0.252628	-0.0485655	transcriptomics
C19orf47	0.16915	-0.380162	-0.0492526	0.060814	0.073636	transcriptomics
ZNF808	-0.00264759	-0.36011	-0.208128	-0.0119695	-0.00671636	transcriptomics
HEATR3	-0.116742	0.0951725	-0.375998	-0.334363	-0.0561508	transcriptomics
CARD8	-0.294009	-0.479543	0.135582	-0.111068	-0.121882	transcriptomics
ARMC10	0.0582406	-0.205632	0.11954	-0.233186	-0.218914	transcriptomics
EPB41	0.0539597	-0.457681	-0.272414	-0.237163	0.118033	transcriptomics
SAR1B	0.241741	0.39005	-0.172743	-0.0528454	0.206941	transcriptomics
TMEM37	0.0735377	0.482819	0.0811188	0.168646	0.245836	transcriptomics
GFOD1	0.260045	-0.0695963	-0.281358	0.0153843	-0.283841	transcriptomics
ATF6B	-0.179158	-0.319599	-0.13438	0.391321	-0.069288	transcriptomics
CEP70	0.319186	0.128469	-0.0156421	-0.509727	-0.428384	transcriptomics
SERPINC1	-0.177035	-0.314404	-0.0206711	0.141584	0.408669	transcriptomics
THADA	-0.0911655	-0.110423	0.00191474	0.411651	-0.122486	transcriptomics
MTHFSD	-0.00313132	0.257821	0.0966249	0.519597	0.348759	transcriptomics
RAD51B	-0.248426	0.0933713	0.0192352	0.0294571	-0.138124	transcriptomics
PPA2	-0.0877335	-0.0782798	-0.419511	0.296362	0.265801	transcriptomics
RGS7	-0.0725036	0.304103	0.136804	0.282375	-0.0479933	transcriptomics
TSC22D4	-0.215224	-0.471887	-0.00490917	-0.382221	-0.244339	transcriptomics
OSCAR	-0.450188	-0.0393161	0.038532	0.102877	0.411933	transcriptomics
NAALAD2	-0.0351672	0.109755	-0.170067	0.173006	-0.112973	transcriptomics
PIK3AP1	0.0665029	-0.0350931	0.0418385	0.0412925	-0.118817	transcriptomics
FAM188A	0.300333	-0.0328519	0.327815	-0.34244	-0.389653	transcriptomics
GHITM	0.211835	0.0256772	-0.132399	-0.152423	0.319711	transcriptomics
WWC1	0.460849	0.306377	0.053593	0.38703	-0.00992621	transcriptomics
ACSM5	-0.202984	0.619507	-0.0739279	-0.480621	0.241905	transcriptomics
LINC00537	-0.51445	-0.140458	0.377849	0.254411	0.00649914	transcriptomics
GSTCD	-0.115485	-0.182822	-0.262466	0.18813	0.522985	transcriptomics
CD80	-0.400085	0.373904	-0.0133638	0.0452495	-0.106222	transcriptomics
LOC283861	0.000892951	0.493297	-0.136375	0.613899	-0.171693	transcriptomics
CNNM2	0.304559	-0.126873	0.161003	-0.194795	0.403151	transcriptomics
OLFM3	-0.207988	0.11201	-0.0105482	0.298462	-0.167234	transcriptomics
VSTM2A	0.23649	-0.227807	-0.245242	-0.080206	0.365572	transcriptomics
TTC12	0.286663	0.35202	-0.0444212	0.429965	0.0922202	transcriptomics
C2	0.0490156	0.13894	0.0296823	-0.102923	-0.041179	transcriptomics
DPYD	-0.247674	0.0637654	0.655454	0.186472	0.0293631	transcriptomics
TMEM126B	0.287358	-0.290939	-0.378231	0.18884	0.206814	transcriptomics
RHOF	0.149247	-0.102364	-0.00110793	0.807479	0.0398138	transcriptomics
DNAH14	0.238283	0.236403	0.245425	0.601343	-0.525756	transcriptomics
GPRIN2	0.41185	-0.0998442	0.408194	0.105786	0.346789	transcriptomics
SLC25A48	0.124616	-0.425397	0.179362	0.0639683	-0.118329	transcriptomics
SPAG9	-0.145387	0.251701	0.296823	-0.536647	0.237874	transcriptomics
MBP	0.461734	-0.353484	0.454752	0.366561	-0.257321	transcriptomics
APOBEC4	-0.0199109	0.14841	0.268932	-0.028694	-0.0719818	transcriptomics
FAM13C	0.0106844	0.0735528	0.317844	-0.1992	-0.0118842	transcriptomics
WDR20	0.23732	-0.0475539	-0.242601	0.507924	-0.236142	transcriptomics
CFAP97	-0.15407	-0.0965052	0.152497	-0.465851	0.0256452	transcriptomics
YIF1B	-0.133337	0.182676	0.0601484	-0.0825632	0.202385	transcriptomics
SETD6	0.0663149	0.470945	-0.497694	0.00310086	0.0697329	transcriptomics
ATP11B	-0.0341972	-0.125469	-0.0201428	-0.199361	-0.258578	transcriptomics
DCAF5	-0.119947	0.441507	-0.249016	0.417717	-0.34736	transcriptomics
GPR62	-0.109562	0.135408	-0.243653	-0.34491	-0.0956719	transcriptomics
PGM5	0.291606	-0.299072	0.409714	0.279958	0.107636	transcriptomics
SPPL3	-0.301937	0.16185	0.0537346	0.346298	-0.00850138	transcriptomics
KCTD17	-0.0686748	0.253248	0.200266	-0.232795	-0.283909	transcriptomics
DYNLRB1	0.4975	0.23975	0.171831	0.200775	0.0806738	transcriptomics
CELF2	-0.101812	-0.581497	0.328053	-0.0136088	-0.365116	transcriptomics
APBB1IP	-0.306768	-0.192372	0.661206	0.180902	0.299821	transcriptomics
SUV39H2	-0.160594	-0.26432	-0.105301	-0.0562837	0.155233	transcriptomics
CYB5R3	0.197139	0.317046	0.438354	-0.142749	-0.255946	transcriptomics
BPNT1	0.177377	0.198081	0.0533395	0.0815772	-0.24208	transcriptomics
ETV4	0.3466	0.0647744	-0.137939	-0.0356522	-0.481277	transcriptomics
PSMD10	-0.278204	0.353079	-0.0953119	-0.0179977	0.267015	transcriptomics
ZNF70	-0.113681	0.21868	-0.0355965	-0.595125	-0.136896	transcriptomics
MYO18B	-0.0953793	-0.292779	0.0339617	-0.160885	-0.14011	transcriptomics
ETFBKMT	-0.165776	0.679931	-0.117521	0.313687	0.0428165	transcriptomics
DRC3	-0.214948	0.319995	-0.187806	0.0559557	0.171287	transcriptomics
RHOBTB2	0.109821	0.105434	0.090185	-0.335443	-0.00761375	transcriptomics
TTC30B	0.108224	0.23942	-0.288487	0.305838	0.0614276	transcriptomics
LENG9	0.295853	-0.212267	-0.558529	-0.0450838	-0.330056	transcriptomics
PCAT4	-0.0371831	0.21348	0.0562908	0.216648	-0.115179	transcriptomics
SLC1A6	0.211428	0.287044	-0.256918	0.450611	-0.235238	transcriptomics
ARHGAP27	0.405334	-0.358947	-0.276504	0.530247	0.121628	transcriptomics
SYMPK	-0.520136	0.404815	-0.298197	-0.098118	0.0274534	transcriptomics
LIG3	-0.251276	-0.164143	-0.161909	-0.0270154	0.0371735	transcriptomics
LMNA	0.45401	0.372446	0.188629	0.0207492	-0.112305	transcriptomics
NKAIN2	-0.0883971	0.0932855	0.0824065	-0.124064	-0.574139	transcriptomics
RBM8A	-0.0431517	-0.136819	-0.247071	0.39927	0.174767	transcriptomics
MBTPS2	0.0561528	0.410594	0.0794612	-0.307133	0.0597679	transcriptomics
CEP120	-0.32944	-0.0148747	0.168011	-0.118026	0.23119	transcriptomics
CNKSR2	0.0980561	-0.289636	0.0657828	0.218977	-0.354414	transcriptomics
TGOLN2	0.0247881	0.0213859	0.320997	-0.0777144	0.322053	transcriptomics
LOC100287896	0.671803	0.056228	-0.245159	-0.0570762	0.0662453	transcriptomics
ANKMY1	-0.337556	-0.0266281	-0.251477	-0.252672	0.186347	transcriptomics
RUBCN	0.222568	-0.258045	0.0701313	-0.0289447	0.0255301	transcriptomics
PTBP2	-0.167759	-0.416019	0.0466966	-0.0485393	-0.0145943	transcriptomics
1554615_at	-0.165481	-0.0606754	0.16762	-0.415859	-0.0904242	transcriptomics
SERPINB8	-0.101244	-0.234793	0.394925	-0.257605	0.0748527	transcriptomics
AGFG2	0.153281	-0.0862499	-0.578103	-0.296251	-0.468983	transcriptomics
MBLAC2	-0.0887437	-0.149623	0.156389	-0.0262734	-0.325014	transcriptomics
DGKE	-0.242174	-0.252349	-0.229286	-0.0373814	-0.0626026	transcriptomics
SIRPB1	-0.436651	0.0369312	0.106085	0.302095	0.0913276	transcriptomics
BCL6B	0.16543	-0.379832	0.137566	-0.0832915	0.0166369	transcriptomics
ASCC1	0.202268	0.321208	0.0121216	0.0728857	0.276569	transcriptomics
ZNF57	0.570099	-0.127931	-0.147034	-0.0417996	0.246683	transcriptomics
EPHA7	-0.105381	0.382118	-0.0468523	-0.158477	0.193273	transcriptomics
MYT1L	-0.290439	-0.184512	-0.0143906	-0.10745	-0.0159416	transcriptomics
PDS5B	-0.421076	-0.386373	-0.100799	-0.0247191	0.26174	transcriptomics
NPAS3	0.0796427	0.115635	-0.0328725	0.0975651	0.0710381	transcriptomics
BC032569	-0.273144	-0.45837	0.248085	0.161573	-0.0903553	transcriptomics
CBFA2T2	0.182893	0.0188771	-0.293856	-0.0436602	-0.36703	transcriptomics
ZFYVE16	0.154954	0.0432931	0.161153	-0.39831	-0.262817	transcriptomics
PALM2	-0.250455	0.49259	0.0468051	-0.484344	-0.101049	transcriptomics
TET3	-0.182794	-0.101699	-0.450014	0.110773	0.265067	transcriptomics
RNF32	-0.0363774	0.048279	0.383027	0.061556	-0.0440631	transcriptomics
RGS11	0.0932209	0.0334266	-0.222244	-0.193966	-0.171246	transcriptomics
OSBPL1A	0.4165	-0.276137	-0.155397	-0.268366	-0.0505037	transcriptomics
DUOXA1	-0.16641	0.131332	-0.104523	-0.0366277	0.042771	transcriptomics
BC012026	0.230105	-0.00153419	0.106424	-0.164293	-0.411208	transcriptomics
MAST4	-0.036429	-0.00224935	-0.125487	0.188524	-0.0536445	transcriptomics
RPRML	-0.361083	0.370875	-0.0454992	0.310723	-0.125824	transcriptomics
CFAP61	0.215108	-0.173829	0.113601	-0.513492	-0.231519	transcriptomics
NEK4	-0.391835	0.0760906	-0.36309	0.047483	0.155268	transcriptomics
CNST	0.316056	-0.109359	0.203959	-0.369842	-0.128752	transcriptomics
C17orf47	-0.132942	0.192131	-0.27189	0.127824	0.128018	transcriptomics
NUMA1	0.422556	-0.338111	0.0466058	0.510391	-0.15881	transcriptomics
NAIF1	-0.365072	-0.286961	0.208531	-0.113126	0.330584	transcriptomics
ZNF586	-0.170398	-0.317249	-0.0557726	0.294712	0.050178	transcriptomics
LOC100130950	-0.0861852	-0.109175	0.291943	0.0544518	0.0998836	transcriptomics
METTL8	0.00908401	-0.129557	0.211888	0.0592837	-0.200419	transcriptomics
FAM151A	0.122228	-0.132548	-0.0861727	-0.201662	0.285813	transcriptomics
GGA1	0.15181	-0.240884	-0.0270452	-0.475663	-0.51098	transcriptomics
SRRM2	-0.360098	-0.239472	-0.0322744	-0.309708	0.180265	transcriptomics
TTC26	-0.208021	0.217699	0.33729	-0.527849	-0.0524707	transcriptomics
SYCE1	-0.28852	0.30853	-0.365419	-0.211216	0.172508	transcriptomics
SRGN	-0.444779	-0.0522952	0.553207	0.16958	-0.185305	transcriptomics
CMTM4	0.413862	0.542501	-0.155294	-0.016283	0.354934	transcriptomics
HNRNPDL	-0.134935	-0.420224	-0.0911647	-0.145763	0.333153	transcriptomics
LAPTM4B	0.369627	0.46574	0.18973	0.229675	0.201631	transcriptomics
CCDC187	0.216703	0.0984977	-0.336788	0.347494	0.117025	transcriptomics
CEMIP	0.413517	0.00853281	0.0149353	-0.190591	-0.702044	transcriptomics
STAU2	-0.388121	0.40327	-0.0100534	0.168277	-0.149215	transcriptomics
NLGN4X	-0.0789473	0.0688162	-0.135007	-0.0491249	-0.315863	transcriptomics
TACC1	-0.258607	-0.256118	0.463671	-0.211575	-0.196294	transcriptomics
PACSIN2	0.423199	0.0113876	0.065896	-0.27728	-0.0551886	transcriptomics
SLC23A2	-0.0392343	-0.0835581	0.248121	-0.282268	-0.357289	transcriptomics
CCNY	0.101268	0.0416088	-0.243466	-0.00729102	0.451307	transcriptomics
TYMS	-0.521074	-0.138728	0.292916	0.198731	0.0480067	transcriptomics
ADAMTS9	0.0121837	0.238375	0.549627	0.0816608	-0.1794	transcriptomics
L3MBTL4	-0.12886	0.251419	0.22503	-0.460042	0.226607	transcriptomics
CDH7	-0.171608	0.371635	-0.139139	0.145545	-0.039513	transcriptomics
TBC1D16	0.272907	0.320303	0.125793	-0.620958	-0.345263	transcriptomics
NALCN	0.0340767	0.510295	-0.0978452	0.336198	0.134037	transcriptomics
ATP8B3	0.170943	-0.0712788	0.248739	0.196181	0.0401645	transcriptomics
SCARA5	0.0857157	0.0313754	-0.126169	0.100652	-0.196545	transcriptomics
OR2L13	-0.251631	-0.0404802	0.109902	0.0555577	-0.21504	transcriptomics
SPATA6L	0.214719	0.130904	-0.0595507	-0.080082	0.0217058	transcriptomics
KCNMB1	-0.0473551	-0.504041	0.00437253	0.157955	-0.0398177	transcriptomics
CALHM3	0.414936	-0.574709	0.280937	0.0382909	-0.0321031	transcriptomics
GLYATL2	0.216364	-0.0530501	0.373968	-0.0270831	-0.238888	transcriptomics
RELL1	-0.162366	0.180665	0.423089	-0.142813	-0.259803	transcriptomics
LINC00593	0.226226	0.0154223	-0.0141104	-0.089419	-0.337801	transcriptomics
PDE4D	-0.105868	-0.0826729	0.147886	-0.198333	-0.122417	transcriptomics
NDUFA10	0.0427385	-0.0275939	-0.511406	-0.228318	-0.000901049	transcriptomics
TAF2	0.255495	-0.0950141	0.26728	-0.252257	0.320925	transcriptomics
TRPM3	0.0276423	0.214197	0.0630836	-0.0487934	-0.558393	transcriptomics
1554723_x_at	-0.479906	0.32021	-0.122257	0.23482	0.115429	transcriptomics
SLC6A11	0.0587359	-0.163725	0.00694269	0.215162	-0.0704873	transcriptomics
RABGAP1L	0.388111	0.179308	-0.431603	0.149592	0.17115	transcriptomics
ZNF655	-0.170196	0.0570961	0.19563	0.143806	-0.278244	transcriptomics
SLC9A1	0.325995	0.201246	0.210277	0.0373535	0.203729	transcriptomics
MCTP1	0.293429	-0.345275	0.575431	0.12111	-0.201455	transcriptomics
LOC728175	0.124749	-0.247754	-0.145663	-0.324195	0.0399439	transcriptomics
TRIM7	0.574319	0.116453	-0.512421	-0.17941	0.303736	transcriptomics
ARHGAP29	0.604825	0.0358963	0.285132	0.303026	-0.246071	transcriptomics
FBN2	-0.24733	0.285668	0.154636	0.34532	-0.079557	transcriptomics
IPP	0.145906	0.237748	0.179372	-0.241707	-0.13929	transcriptomics
FGF7P3	-0.257956	0.212078	0.201384	-0.0797296	-0.0577449	transcriptomics
PMS1	-0.200451	-0.339781	0.133697	-0.495986	0.0346554	transcriptomics
RALGPS1	0.56069	-0.320019	-0.236553	0.0542614	0.567452	transcriptomics
2023-09-02	0.127778	0.185685	0.0353268	-0.215087	-0.104668	transcriptomics
CLCNKB	0.340095	0.00520757	-0.268766	0.00783081	0.00906027	transcriptomics
BC010432	-0.294922	0.256406	-0.14969	-0.0753701	0.0186993	transcriptomics
MTUS2	-0.295493	0.0781692	-0.366935	-0.137974	-0.149307	transcriptomics
INPP5A	0.224167	0.330719	-0.257651	0.638081	0.292482	transcriptomics
CD99L2	-0.19302	0.377004	0.427766	0.0869177	-0.356079	transcriptomics
SRCIN1	0.0558263	0.218573	-0.595834	0.0492586	0.176624	transcriptomics
DNAAF5	0.15698	0.42061	-0.155252	0.171951	0.0969238	transcriptomics
WWC2	0.413529	0.363684	0.255386	-0.00344094	-0.0857986	transcriptomics
UBE2DNL	0.185455	-0.267794	-0.286253	-0.408598	-0.12235	transcriptomics
LINC00301	-0.264397	0.137678	-0.218909	-0.262245	-0.0512807	transcriptomics
BC018440	0.273649	-0.101713	-0.0419044	-0.0673263	-0.0608807	transcriptomics
MAD2L1	-0.177236	-0.401602	0.0566736	-0.0798168	0.27607	transcriptomics
ZNF785	-0.345905	-0.289349	0.0444338	-0.194573	-0.0431094	transcriptomics
BC008846	-0.238709	-0.425068	0.0448635	-0.0564896	0.0587018	transcriptomics
WFIKKN2	-0.107595	0.238833	0.0291139	0.151514	0.0241335	transcriptomics
MINA	0.256761	0.0623212	-0.137092	-0.0901126	0.00592343	transcriptomics
ZFP42	0.205288	-0.223654	0.505823	-0.163792	0.31488	transcriptomics
PHLDB2	0.102316	0.372892	0.49711	0.110329	0.180772	transcriptomics
PHTF2	-0.186415	0.303384	0.19729	-0.0316445	-0.146086	transcriptomics
MGC32805	0.409585	-0.211431	-0.00757617	0.333451	-0.07168	transcriptomics
KLHL30-AS1	-0.237545	-0.159893	-0.288858	-0.232943	-0.20819	transcriptomics
ARHGEF2	-0.278922	0.10117	0.272102	-0.434704	-0.283163	transcriptomics
CNTN1	-0.00373442	0.172103	-0.0210546	0.315735	0.128497	transcriptomics
CCDC82	0.185726	-0.300076	0.279055	-0.275526	-0.130083	transcriptomics
CASS4	-0.347061	0.0200779	-0.120897	0.331214	-0.032972	transcriptomics
STKLD1	0.0983809	-0.162459	0.239912	-0.364861	-0.601117	transcriptomics
PDE8B	0.248206	0.0222544	-0.272426	-0.0799695	0.153214	transcriptomics
KANSL1L	-0.0938742	0.195423	0.0285661	-0.0452019	-0.188249	transcriptomics
UBE3C	-0.251567	-0.170899	0.303031	-0.224449	-0.298405	transcriptomics
FBLIM1	0.376345	0.228682	-0.29253	-0.0704017	-0.282058	transcriptomics
DPP6	0.0769506	-0.240675	0.0180003	-0.00720347	0.415942	transcriptomics
SYT16	0.109949	-0.0611097	0.0470497	0.307513	0.457383	transcriptomics
SNED1	-0.160064	0.374602	0.0353891	-0.0716128	-0.00160722	transcriptomics
RAB39A	-0.0614708	-0.242567	-0.0022205	-0.213361	0.0255954	transcriptomics
FNDC9	0.26375	0.366241	0.11591	0.177308	0.0136581	transcriptomics
TRIM72	-0.224279	-0.142785	-0.16944	0.230943	0.0511937	transcriptomics
FBXO8	-0.196236	-0.119011	0.617765	0.104339	0.409275	transcriptomics
SPIRE1	0.315946	0.532275	0.275821	0.0430557	-0.3124	transcriptomics
ACP1	0.0728621	-0.332912	-0.16896	0.181126	0.127314	transcriptomics
LOC389199	0.235158	0.0875969	-0.513415	-0.158608	-0.240537	transcriptomics
PLA2G4C	0.0776889	-0.0145373	0.789331	-0.146214	0.457691	transcriptomics
CLDN20	0.230754	-0.211239	0.323444	-0.375835	-0.0309577	transcriptomics
BC009340	0.0806125	-0.572656	0.238617	-0.488884	0.149146	transcriptomics
UBE2O	-0.206239	-0.0668074	-0.141288	-0.329774	0.0121022	transcriptomics
ASTN2	0.0538211	0.285053	0.324853	0.142598	-0.380646	transcriptomics
DZANK1	-0.0285448	0.0906185	0.332203	0.0260625	0.0908551	transcriptomics
ITGA11	0.010417	0.0892819	0.18466	-0.175128	0.0402946	transcriptomics
AGBL3	-0.270646	-0.199089	-0.0593532	0.218248	-0.123099	transcriptomics
ZBED1	-0.0848727	0.122154	-0.131866	-0.367748	-0.27483	transcriptomics
ZNF585A	-0.135428	0.0185415	-0.113501	0.0949761	-5.64588e-05	transcriptomics
BC033184	0.168712	0.175192	0.169175	-0.090256	0.0377262	transcriptomics
ADCY7	-0.267452	0.139531	0.134991	0.314619	0.079376	transcriptomics
PDGFRA	-0.210642	0.32614	-0.0109491	-0.325582	-0.111647	transcriptomics
STEAP3	-0.0194086	0.385332	0.461801	-0.0947495	0.537155	transcriptomics
MCTP2	-0.105957	-0.156381	-0.0504333	-0.297114	-0.229083	transcriptomics
RASSF5	-0.363915	-0.385069	0.009933	0.137205	-0.1875	transcriptomics
B3GNT5	0.557917	-0.0615288	0.280946	0.150207	0.34893	transcriptomics
USP36	0.0669382	-0.140537	0.12399	-0.329965	-0.384784	transcriptomics
CYP4A22	-0.116627	-0.127253	0.0399177	0.039789	-0.155319	transcriptomics
CIDECP	0.080387	-0.398578	-0.0342653	0.00705645	-0.0870445	transcriptomics
LOC280665	-0.0111811	-0.168656	-0.365972	0.087611	0.0136536	transcriptomics
MTHFD2L	0.00704563	-0.349088	-0.198598	-0.0163801	0.21821	transcriptomics
SLC12A1	0.0534356	-0.0564958	-0.182674	0.302987	-0.20191	transcriptomics
CCDC158	0.138207	-0.223838	-0.0233294	0.00521423	-0.180451	transcriptomics
ATP6V1B1	0.358874	0.187603	-0.295047	0.392729	0.21011	transcriptomics
TOR1A	-0.376718	-0.280028	0.462666	-0.111416	0.196347	transcriptomics
VWA5B2	0.248781	0.2648	0.00334038	-0.230162	0.463798	transcriptomics
KIAA1257	0.155569	-0.124843	-0.506754	0.00384877	0.240032	transcriptomics
CYP2U1	0.173566	0.0643083	0.409887	0.16305	-0.0171324	transcriptomics
PARK2	0.177858	0.312222	0.0607756	-0.109476	-0.422501	transcriptomics
ELMO2	-0.0242487	0.0633491	0.25517	-0.0399858	-0.288704	transcriptomics
PTPN7	-0.460951	-0.363198	-0.0486526	0.0258392	-0.16082	transcriptomics
CMAHP	-0.293186	-0.170003	0.1909	0.0719303	-0.563023	transcriptomics
DOK5	0.318758	0.180034	-0.230602	0.0836268	-0.493001	transcriptomics
SDC3	0.16774	0.237908	0.21246	-0.363179	-0.440789	transcriptomics
BC016673	-0.0576243	0.318947	0.116238	0.477446	0.269954	transcriptomics
TMEM135	-0.1734	0.0615996	0.479586	0.0962855	0.245354	transcriptomics
PRR16	-0.0253806	0.220277	0.276113	-0.1129	-0.0957293	transcriptomics
PCNP	-0.142352	-0.164843	0.309223	0.0396743	0.0112164	transcriptomics
WDR37	-0.195933	-0.206996	-0.0460894	0.00487492	-0.166412	transcriptomics
BC031228	0.063105	-0.18355	-0.139538	0.519936	-0.160379	transcriptomics
HMGCLL1	-0.226978	0.535629	0.0642162	0.0278647	-0.132137	transcriptomics
CSPP1	-0.085828	-0.00132151	-0.0743138	-0.329807	-0.125997	transcriptomics
MITF	0.335399	0.140648	0.489189	-0.389045	-0.438397	transcriptomics
CAMKMT	0.304716	-0.105445	-0.677727	-0.244878	-0.0419953	transcriptomics
S100Z	-0.260534	-0.524575	0.00590008	0.215951	-0.243264	transcriptomics
ABCD3	0.594074	-0.522449	0.0456558	-0.162396	0.234257	transcriptomics
DKFZP434K028	-0.10136	0.0216598	-0.303815	-0.200324	0.0052762	transcriptomics
ERCC8	-0.269809	-0.0591458	0.0495689	0.00243604	-0.0192091	transcriptomics
PRIM2B	-0.219581	-0.267578	-0.0490154	0.01805	0.136326	transcriptomics
MLXIP	0.0744758	0.037161	0.298757	-0.485653	0.118678	transcriptomics
LOC101927746	0.327674	-0.0740863	-0.175259	-0.269092	0.0517303	transcriptomics
TIA1	-0.2497	-0.0991951	-0.318732	0.0518408	-0.09714	transcriptomics
LINC01580	-0.0367664	-0.0166739	0.0348648	0.522595	-0.4913	transcriptomics
MS4A3	-0.246679	-0.310693	-0.0313512	0.161052	0.107049	transcriptomics
PCBD2	-0.205572	0.0292024	-0.362404	0.351931	0.0467504	transcriptomics
FCER1G	-0.151192	-0.36828	0.106589	-0.0263097	0.0187477	transcriptomics
GAFA1	0.0655173	-0.530298	0.173743	0.323539	0.326541	transcriptomics
FRMD8	0.425637	-0.309518	0.243474	-0.0889966	0.117903	transcriptomics
MPHOSPH6	-0.199357	-0.261971	-0.094184	-0.101603	0.422166	transcriptomics
LOC101930373	0.0099808	-0.171281	0.0220752	0.461492	0.148462	transcriptomics
HYDIN	-0.255112	-0.22254	0.201479	0.165193	0.421743	transcriptomics
CCDC36	0.121735	-0.18068	0.181903	-0.340961	0.213939	transcriptomics
PRKD3	-0.116763	0.144412	0.127404	-0.330187	-0.225374	transcriptomics
ABCC11	0.122215	0.155206	-0.299654	0.300457	-0.011338	transcriptomics
ESYT3	0.129681	-0.129025	0.259661	0.430129	-0.198571	transcriptomics
PLA2G4D	0.0541527	-0.153035	-0.146465	0.108129	-0.152577	transcriptomics
PDE12	0.0479055	-0.350896	0.0528591	-0.110141	-0.0236248	transcriptomics
JRK	-0.237653	-0.0327375	0.0268083	0.195351	-0.200281	transcriptomics
ABCC4	0.323625	0.0272844	0.478679	-0.233883	0.40771	transcriptomics
CFAP69	0.0656317	0.440646	0.16133	-0.29104	0.261678	transcriptomics
SCEL	0.620632	0.111664	-0.304692	0.492308	0.112486	transcriptomics
ZNF678	-0.273749	-0.0621898	0.0523472	0.462078	-0.0914148	transcriptomics
ANKS6	0.329629	-0.0231615	-0.0522325	-0.265891	0.286208	transcriptomics
LINC00598	0.081086	-0.191785	-0.148615	-0.320219	-0.110242	transcriptomics
SIK3	0.0648765	0.0750707	-0.583484	0.130699	-0.654314	transcriptomics
FUT8	0.161188	0.281466	0.0251856	0.603877	0.00898496	transcriptomics
ZSWIM2	-0.332075	0.598982	-0.385048	0.0215659	-0.209031	transcriptomics
PSIP1	-0.450746	0.0127004	0.141228	-0.541252	-0.0366393	transcriptomics
RCBTB1	0.0188602	-0.443566	0.214093	-0.164949	0.10757	transcriptomics
EXOC3L1	0.301895	-0.132308	0.0766402	0.0149282	0.114725	transcriptomics
ACOT11	0.287308	-0.156024	-0.543717	-0.00784966	0.30348	transcriptomics
LOC388882	0.264087	-0.0353842	-0.0840703	-0.135635	-0.0287004	transcriptomics
KLHL14	0.296927	-0.0261085	-0.0254601	0.1432	-0.35799	transcriptomics
VIL1	0.363818	0.0316362	-0.444741	-0.321829	0.165777	transcriptomics
LINC01234	-0.0780419	0.503688	-0.081841	-0.305388	-0.0838776	transcriptomics
ACAT1	0.291792	-0.169497	0.00299612	-0.187046	-0.0191803	transcriptomics
BC034024	-0.341296	-0.0159028	0.227982	-0.222332	-0.554145	transcriptomics
LOC554174	0.428894	-0.151252	0.0308018	-0.398488	0.435918	transcriptomics
ACAN	0.279055	-0.202779	0.27282	-0.528474	-0.0469358	transcriptomics
1554951_at	0.0982561	-0.214617	0.150077	0.167435	0.138751	transcriptomics
NLRP12	0.272951	-0.436253	-0.264007	0.261085	0.239995	transcriptomics
TSPEAR-AS2	0.373528	0.0185977	0.0727797	-0.515904	-0.21948	transcriptomics
LOC101928921	0.155177	-0.382494	0.503219	-0.00028758	-0.459629	transcriptomics
ZNF641	0.0237877	0.126195	-0.456351	0.403514	0.156489	transcriptomics
CCDC190	0.339434	-0.253601	0.437975	0.418705	-0.473541	transcriptomics
FGFR4	0.340843	0.321987	-0.240059	-0.00130818	0.193417	transcriptomics
1554963_at	0.213532	-0.0971197	-0.447836	-0.599561	-0.391433	transcriptomics
1554964_x_at	0.47687	-0.158932	-0.288998	-0.65218	-0.250303	transcriptomics
FILIP1L	0.216568	0.00248724	0.5347	0.0950321	0.193367	transcriptomics
PDILT	-0.205292	-0.0585154	0.00203317	0.305669	-0.297408	transcriptomics
OK/SW-CL.58	-0.123435	-0.590919	-0.031208	0.122633	0.282172	transcriptomics
BC024651	-0.0796529	0.254594	-0.273826	0.0304735	-0.00587131	transcriptomics
ZBTB26	-0.298537	-0.135377	-0.188927	0.305575	0.214046	transcriptomics
ACY3	-0.00784745	-0.230303	-0.091919	0.096335	0.220886	transcriptomics
[truncated: 164,789 more rows]
