# Supplementary material for: Multi-Omics Analysis of NCI-60 Cell Line Data Reveals Novel Metabolic Processes Linked with Resistance to Alkylating Anti-Cancer Agents
Source: Int J Mol Sci. 2023 Aug 26;24(17):13242. doi: 10.3390/ijms241713242 (PMC10487847; doi:10.3390/ijms241713242)
Supplement: Supplementary file 1 [file ijms-24-13242-s001.zip › Supplemental Table S6.xlsx]

## Sheet: Sheet1
Supplemental Table S6: Metadata on the NCI-60 panel of cancer cell lines
Cell Line Name	Unified Name	Alkyalting agent z-score quartile	tissue of origin	age	sex	prior treatment	Epithelial	histology	source	ploidy	p53	mdr	doubling time	Institute	Contributor	Reference
RE:786_0	786-0	one	Renal	58	M	None	yes	Adenocarcinoma	NA	4n+/-, Near-tetraploid 92+/- (81-103)	MT	-44	22.4	?	R.D.Williams, Univ. of Iowa	In Vitro 14: 779-786, 1978
RE:A498	A498	four	Renal	52	F	NA	yes	Adenocarcinoma	NA	3n, Triploid (69)	WT	78	66.8	NCI	?	JNCI 51: 1417-1423,1973
LC:A549	A549/ATCC	two	Non-Small Cell Lung	58	M	NA	yes	Adenocarcinoma-p/md	NA	3n+/-, Near-triploid 69+/- (58-80)	WT	10	22.9	NCI	Giard DJ	J Natl Cancer Inst. 51(5):1417-23, 1973
RE:ACHN	ACHN	one	Renal	22	M	Rad/VB/CCNU/Mto/Pred	yes	Renal cell carcinoma-p/md	NA	2n+/-, Near-diploid 46+/- (35-57)	WT	120	27.5	Southern Research Inst. (T.F. Hogan, Middleton memorial VA hospital)	S.M.Schmid	Cancer Res 42: 4948-4953, 1982
BR:BT_549	BT-549	three	Breast	72	F	NA	yes	Papillary infiltrating ductal carcinoma-mammary gland; breast	Metastasis	3n+/-, Near-triploid 69+/- (58-80)	?	-45	53.9	?	W. Coutinho; E.Y. Lasfargues	no pub
RE:CAKI_1	CAKI-1	one	Renal	49	M	Rad/HU/5FU/Mtx/Ctx	yes	Clear cell carcinoma	Metastasis	3n, Triploid (69)	WT	171	39	Memorial Sloan Kettering Cancer Center	J. Fogh	Human Tumor cells in vitro, pp 115-159, 1975
LE:CCRF_CEM	CCRF-CEM	one	Leukemia	4	F	Rad/Mtx/Ctx	no	ALL	NA	2n+/-, Near-diploid 46+/- (35-57)	MT	35	26.7	Children's Cancer research Foudation	G.E. Foley	Cancer 18: 522-529, 1965
CO:COLO205	COLO 205	three	Colon	70	M	NA	yes	Adenocarcinoma	Ascites	3n, Triploid (69)	MT	7	23.8	Denver Medical Hospital	G.E. Moore	Can Res. 38: 1345-1355, 1978
PR:DU_145	DU-145	two	Prostate	69	M	Androgen independent and unresposive to hormone therapy	yes	prostate; metastatic site: brain; carcinoma (patient with metastatic carcinoma of the prostate and a 3 year history of lymphocytic leukemia.)	Metastasis	3n+/-, Near-triploid 69+/- (58-80)	?	4	32.3	Washington University School of Medicine, Saint Louis, MO	K.R. Stone	Int J Cancer 21: 274-281,1978
LC:EKVX	EKVX	four	Non-Small Cell Lung	NA	M	NA	yes	Adenocarcinoma-md	NA	3n+/-, Near-triploid 69+/- (58-80)	MT	-9	43.6	Norsk Hydro's Institut, Norway	?	?
CO:HCC_2998	HCC-2998	three	Colon	NA	NA	NA	yes	carcinoma	NA	2n+/-, Near-diploid 46+/- (35-57)	MT	-5	31.5	MD Anderson Hospital and Tumor Institute	?	?
CO:HCT_116	HCT-116	two	Colon	NA	M	NA	yes	carcinoma-vpd	NA	2n-, Hypodiploid (35-45)	?	26	17.4	Baylor College	?	Can Res 41: 1761-1756, 1981
CO:HCT_15	HCT-15	three	Colon	NA	NA	None	yes	Adenocarcinoma p/md	NA	2n+/-, Near-diploid 46+/- (35-57)	?	414	20.6	ATCC	ATCC (D.L. Dexter, Roger Williams General Hospital)	Can Res 39: 1020-1025, 1979
LE:HL_60	HL-60(TB)	one	Leukemia	36	F	None	no	Pro myelocytic leukemia	PBL	2n+/-, Near-diploid 46+/- (35-57)	MT	-11	28.6	NCI	R.C. Gallo	Blood 54(3):713-33, 1979
LC:HOP_62	HOP-62	one	Non-Small Cell Lung	60	F	None	yes	adenocarcinoma-ud	NA	4n+, Hypertetraploid (93-103)	MT	61	39	Johns Hopkins University	M.Liu	?
LC:HOP_92	HOP-92	two	Non-Small Cell Lung	62	M	None	yes	Large cell-ud	NA	4n+/-, Near-tetraploid 92+/- (81-103)	MT	-4	79.5	Johns Hopkins University	M.Liu	?
BR:HS578T	HS 578T	four	Breast	74	F	NA	yes	Carcinosarcoma-mammary gland; breast	Primary	2n+, Hyperdiploid (47-57)	MT	NA	53.8	Naval Bioscience Laboratory	A.J. Hackett	JNCI 58: 1795-1806,1977
CO:HT29	HT29	four	Colon	44	F	None	yes	Adenocarcinoma-md	Primary	3n+/-, Near-triploid 69+/- (58-80)	MT	15	19.5	Memorial Sloan Kettering Cancer Center	J. Fogh	Human Tumor Cells in vitro: 115-159, 1975
OV:IGROV1	IGROV1	three	Ovarian	47	F	Rad	yes	Cystoadenocarcinoma-pd	NA	4n+/-, Near-tetraploid 92+/- (81-103)	MT	20	31	Institute Gustave Roussy, France	?	Can Res 45: 4970-4979,1985
LE:K_562	K-562	three	Leukemia	53	F	Bisulfan/PiBr	no	CML	Pleural effusion	3n-, Hypotriploid (58-68)	MT	-1	19.6	University of Tennesse	H.T. Holden	Blood 45: 321-334, 1975
CO:KM12	KM12	four	Colon	NA	NA	None	yes	Adenocarcinome-pd	NA	2n+/-, Near-diploid 46+/- (35-57)	MT	-19	23.7	MD Anderson Hospital and Tumor Institute	I.J. Fidler, Univ of Texas M.D. Anderson Hospital and Tumor Institute	Can Res 48: 1943-1948, 1988
ME:LOXIMVI	LOX IMVI	one	Melanoma	58	M	None	no	Malignant amelanotic melanoma	NA	3n+/-, Near-triploid 69+/- (58-80)	WT	12	20.5	Norsk Hydro's Institut, Norway	?	Int J Cancer 41: 442-449, 1988
ME:M14	M14	two	Melanoma	NA	NA	NA	no	Melanotic melanoma	NA	3n+/-, Near-triploid 69+/- (58-80)	MT	14	26.3	John Wayne Cancer Clinic, UCLA School of Medicine	D.H. Kern, John Wayne Cancer Clinic, UCLA School of Medicine	Cancer Res 48: 578-582, 1988
ME:MALME_3M	MALME-3M	three	Melanoma	43	M	None	no	Malignant melanotic melanoma	Metastasis	4n+/-, Near-tetraploid 92+/- (81-103)	WT	22	46.2	Memorial Sloan Kettering Cancer Center	J. Fogh	J. Natl. Cancer Inst. 59: 221-226, 1977
BR:MCF7	MCF7	one	Breast	69	F	NA	yes	Adenocarcinoma- mammary gland; breast; metastatic site: pleural effusion;	Pleural effusion	3n-, Hypotriploid (58-68)	WT	14	25.4	Michigan Cancer Foundtion	C.M. McGrath	JNCI 51: 1409-1417,1973
BR:MDA_MB_231	MDA-MB-231/ATCC	four	Breast	51	F	NA	yes	Adenocarcinoma-mammary gland; breast; epithelial; metastatic site: pleural effusion;	Pleural effusion	2n+, Hyperdiploid (47-57)	MT	29	41.9	MD Anderson Hospital and Tumor Institute	R. Cailleau	JNCI 53(3): 661-674,1974
ME:MDA_MB_435	MDA-MB-435	four	Melanoma	31	F	NA	no	Ductal carcinoma- mammary gland; breast; duct; metastatic site: pleural effusion;	Pleural effusion	2n+, Hyperdiploid (47-57)	MT	20	25.8	?	R. Cailleau	Cancer Res 40:3118-3129,1980
LE:MOLT_4	MOLT-4	one	Leukemia	19	M	VB/6MP/Pred	no	ALL (cells were taken when patient was in relapse)	PB	4n, Tetraploid (92)	WT	10	27.9	Roswell Park Memorial Institute	J. Minowada	J. Natl. Cancer Inst. 49: 891-895, 1972
OV:NCI_ADR_RES	NCI/ADR-RES	three	Ovarian	NA	F	NA	yes	Adenocarinoma	NA	2n+/-, Near-diploid 46+/- (35-57)	MT	352	34	NCI	K.Cowan, NCI	Cancer Res., 46:4087-4090,1986
LC:NCI_H226	NCI-H226	three	Non-Small Cell Lung	NA	M	None (non smoker)	yes	Squamous cell carcinoma-vpd	NA	3n, Triploid (69)	MT	7	61	NCI	J.D. Minna; A.F. Gazdar	Cancer Res. 40: 3502-3507, 1980
LC:NCI_H23	NCI-H23	two	Non-Small Cell Lung	NA	M	None	yes	Adenocarcinoma-ud	NA	2n+, Hyperdiploid (47-57)	MT	-2	33.4	NCI	J.D. Minna; A.F. Gazdar	Cancer Res. 40: 3502-3507, 1980
LC:NCI_H322M	NCI-H322M	four	Non-Small Cell Lung	52	M	None	yes	Small cell Bronchioalveolar Carcinoma	NA	2n+/-, Near-diploid 46+/- (35-57)	MT	-10	35.3	NCI	?	?
LC:NCI_H460	NCI-H460	one	Non-Small Cell Lung	NA	M	NA	yes	Large Cell Carcinoma-ud	Pleural effusion	2n+/-, Near-diploid 46+/- (35-57)	WT	25	17.8	NCI	J.D. Minna; A.F. Gazdar	Science 246: 491-494, 1989
LC:NCI_H522	NCI-H522	two	Non-Small Cell Lung	NA	M	None	yes	Adenocarcinoma-vpd	NA	2n+/-, Near-diploid 46+/- (35-57)	MT	16	38.2	NCI	?	Can Res 45: 2913-2923, 1985
OV:OVCAR_3	OVCAR-3	four	Ovarian	60	F	CyPh/CsPt/Adr	yes	Adenocarcinoma-md	Ascites	3n+/-, Near-triploid 69+/- (58-80)	MT	-12	34.7	NCI	T.C. Hamilton	Sem Ocol 11: 285-298, 1984
OV:OVCAR_4	OVCAR-4	four	Ovarian	42	F	CyPh/CsPt/Adr	yes	Adenocarcinoma-md	NA	3n+/-, Near-triploid 69+/- (58-80)	WT	-4	41.4	NCI	T.C. Hamilton	Sem Ocol 11: 285-298, 1984
OV:OVCAR_5	OVCAR-5	four	Ovarian	67	F	None	yes	Adenocarcinoma-wd	NA	2n+, Hyperdiploid (47-57)	MT	13	48.8	NCI	R. Ozols	Sem Ocol 11: 285-298, 1985
OV:OVCAR_8	OVCAR-8	three	Ovarian	64	F	Ctx/Adr/CsPt/CyPh	yes	Carcinoma-ud	NA	2n+, Hyperdiploid (47-57)	MT	7	26.1	NCI	T.C. Hamilton	?
PR:PC_3	PC-3	four	Prostate	62	M	NA	yes	Adenocarcinoma- prostate; metastatic site: bone;	NA	4n, Tetraploid (92)	MT	11	27.1	Pasadena Center for Medical Research	M.E. Kaighn	Invest Urol 1979 Jul;17(1):16-23
LE:RPMI_8226	RPMI-8226	two	Leukemia	61	M	None	no	Myeloma	PB	3n-, Hypotriploid (58-68)	WT	-3	33.5	?	G.E. Moore	Proc Soc Exp Biol Med 125: 1246-1250, 1967
RE:RXF_393	RXF-393	two	Renal	54	M	None	yes	hypernephroma-pd	NA	3n+/-, Near-triploid 69+/- (58-80)	MT	42	62.9	MD Anderson Hospital and Tumor Institute	NCI/DCT/DTP	Contrib oncol 42, 1992
CNS:SF_268	SF-268	two	Central nervous system	24	F	Rad	no	Glioblastoma, ud	NA	2n+, Hyperdiploid (47-57)	MT	-38	33.1	?	P.L.Kornblith	Acta Neuropathol 75: 92-103, 1987
CNS:SF_295	SF-295	one	Central nervous system	67	F	Rad	no	Glioblastoma, ud	NA	5n+/-, Near-pentaploid 115+/- (104-126)	MT	91	29.5	University of California	M.L. Rosenblum	Acta Neuropathol 75: 92-103, 1988
CNS:SF_539	SF-539	one	Central nervous system	34	F	Rad/BCNU/5FU/HU/6MP	no	Glial cell neoplasm	NA	4n+/-, Near-tetraploid 92+/- (81-103)	WT	-40	35.4	University of California	M.L. Rosenblum	J Neuropathol Exp Neurol 40: 201-229, 1981
ME:SK_MEL_28	SK-MEL-28	four	Melanoma	51	M	None	no	Malignant melanotic melanoma	NA	4n-, Hypotetraploid (81-91)	MT	11	35.1	Memorial Sloan Kettering Cancer Center	T. Takahashi	PNAS 73: 3278-3282, 1976
ME:SK_MEL_5	SK-MEL-5	two	Melanoma	24	F	None	no	Malignant melanotic melanoma	Metastasis	4n+, Hypertetraploid (93-103)	WT	12	25.2	Memorial Sloan Kettering Cancer Center	T. Takahashi	PNAS, 73: 3278-3282, 1976
OV:SK_OV_3	SK-OV-3	three	Ovarian	64	F	Thiotepa	yes	Adenocarcinoma-vpd	Ascites	4n+/-, Near-tetraploid 92+/- (81-103)	?	15	48.7	Memorial Sloan Kettering Cancer Center	?	Human Tumor Cells in vitro, pp. 115-159, 1975
RE:SN12C	SN12C	one	Renal	43	M	None	yes	Renal cell carcinoma-pd	NA	3n, Triploid (69)	MT	-86	29.5	MD Anderson Hospital and Tumor Institute	.J.Fidler	Cancer Res 46: 4109-4115, 1986
CNS:SNB_19	SNB-19	three	Central nervous system	47	M	None	no	Glioblastoma, ud	NA	3n+/-, Near-triploid 69+/- (58-80)	MT	-41	34.6	NINCDS	P.L. Kornblith	Cancer 47: 255, 1981
CNS:SNB_75	SNB-75	two	Central nervous system	NA	F	None	no	Astrocytoma	NA	2n+, Hyperdiploid (47-57)	MT	-38	62.8	NINCDS	P.L. Kornblith	?
LE:SR	SR	one	Leukemia	11	M	None	no	Lymphoma	NA	2n+/-, Near-diploid 46+/- (35-57)	?	4	28.7	Program Resources, Inc.	W.J. Urba, Program Resources, Inc.	?
CO:SW_620	SW-620	two	Colon	51	M	NA	yes	Carcinoma-ud	NA	2n+/-, Near-diploid 46+/- (35-57)	MT	31	20.4	Scott White Clinic	A. Leibovitz	Can Res 1976 Dec;36(12):4562-9
BR:T47D	T-47D	three	Breast	54	F	NA	yes	infiltrating ductal carcinoma	NA	2n+, Hyperdiploid (47-57)	MT	19	45.5	?	I. Keydar	Eur J Cancer 15:659-679,1979
RE:TK_10	TK-10	four	Renal	43	M	None	yes	Renal Spindle cell carcinoma	NA	4n, Tetraploid (92)	MT	-4	51.3	?	R.V.Clayman, Washington Univ.School of Medicine	Cancer Res 46: 3856-3862, 1987
CNS:U251	U251	two	Central nervous system	75	M	NA	no	Glioblastoma,ud	NA	2n+, Hyperdiploid (47-57)	MT	-19	23.8	University of Uppsala, Sweden	?	J Neuropathol Exp Neurol 40: 410-427, 1981
ME:UACC_257	UACC-257	three	Melanoma	NA	NA	NA	no	Melanotic melanoma	NA	3n+, Hypertriploid (70-80)	WT	26	38.5	University of Arizona	A. Leibovitz, UACC	?
ME:UACC_62	UACC-62	one	Melanoma	NA	NA	NA	no	Melanotic melanoma	NA	3n+/-, Near-triploid 69+/- (58-80)	WT	8	31.3	University of Arizona	A. Leibovitz, UACC	?
RE:UO_31	UO-31	four	Renal	NA	F	None	yes	Renal cell carcinoma-vpd	NA	2n+/-, Near-diploid 46+/- (35-57)	WT	59	41.7	NCI	W.M.Linehan	?
Footnotes
Original file was downloaded from CellMiner
