# Supplementary material for: Multi-Omics Analysis of NCI-60 Cell Line Data Reveals Novel Metabolic Processes Linked with Resistance to Alkylating Anti-Cancer Agents
Source: Int J Mol Sci. 2023 Aug 26;24(17):13242. doi: 10.3390/ijms241713242 (PMC10487847; doi:10.3390/ijms241713242)
Supplement: Supplementary file 1 [file ijms-24-13242-s001.zip › Supplemental Table S7.xlsx]

## Sheet: Sheet1
Supplementary Table S7. Copy number variant markers derived from SNP data with an absolute loadings value > 0.6 for the first principal component of the DIABLO model between Q1 and Q4
rsid	Affy SNP ID	Gene Symbol	Average intensity Q4	Average intensity Q1
rs12022561	SNP_A-1780400	MIR1302-2	0.200933	-0.258667
rs1424118	SNP_A-1780733	RBFOX1	-0.0464667	0.243
rs7222221	SNP_A-1783535	CEP112	-0.272067	0.0868
rs11579814	SNP_A-1785836	MIR1302-2	0.04	-0.268533
rs1413527	SNP_A-1785952	MIR1302-2	0.228333	-0.165867
rs9926902	SNP_A-1786189	-	-0.137667	0.204067
rs17130276	SNP_A-1786621	MIR1302-2	0.260133	-0.1918
rs627687	SNP_A-1787342	-	0.197933	-0.310667
rs11037820	SNP_A-1788185	-	0.1306	-0.169933
rs1523136	SNP_A-1788193	MIR4315-1	-0.189067	0.254667
rs2667589	SNP_A-1788450	WWOX	-0.1288	0.1914
rs12599327	SNP_A-1792471	-	-0.1688	0.238133
rs9547717	SNP_A-1793837	EXOSC8	-0.0858	0.231
rs3815902	SNP_A-1794768	INSR	0.2236	-0.217667
rs589623	SNP_A-1795559	DYNC2H1	0.1668	-0.136733
rs17092523	SNP_A-1795724	HNRNPC	0.2134	-0.156467
rs16946774	SNP_A-1797157	VAT1L	-0.142867	0.221467
rs11164940	SNP_A-1797786	FNBP1L	0.193	-0.178333
rs1147446	SNP_A-1798633	-	0.164333	-0.170133
rs17422897	SNP_A-1799468	MIR1302-2	0.1162	-0.2616
rs11161991	SNP_A-1799574	LINC01364	0.118133	-0.318533
rs17426978	SNP_A-1799636	SPATA13	-0.1642	0.131267
rs12061951	SNP_A-1800476	MIR1302-2	0.0831333	-0.282867
rs9803946	SNP_A-1802345	MIR1302-2	0.1224	-0.164
rs41469148	SNP_A-1803117	MIR1244-3	-0.213067	0.184667
rs1583931	SNP_A-1803921	-	0.315933	-0.0131333
rs41367548	SNP_A-1804366	-	0.145133	-0.1694
rs1241522	SNP_A-1804698	-	0.208733	-0.159667
rs7026522	SNP_A-1805174	-	0.0720667	-0.2826
rs1988302	SNP_A-1806363	MIR1302-2	0.0959333	-0.239267
rs11217610	SNP_A-1808195	MIR3163	0.192067	-0.187
rs7294787	SNP_A-1808212	MIR1244-3	-0.2652	0.215467
rs187131	SNP_A-1808449	MIR1302-2	0.0801333	-0.225133
rs6564117	SNP_A-1809199	GLG1	-0.146867	0.1904
rs17428622	SNP_A-1810019	MIR1302-2	0.2672	-0.144333
rs1378278	SNP_A-1810232	ERICH3	0.197333	-0.206667
rs11214469	SNP_A-1812077	NCAM1	0.135333	-0.214067
rs1239915	SNP_A-1812499	MIR1244-3	-0.216267	0.2588
rs11228440	SNP_A-1812911	MRGPRF-AS1	0.132267	-0.2308
rs17085672	SNP_A-1813106	-	-0.2292	0.105467
rs5935385	SNP_A-1813469	FRMPD4	0.1748	-0.261933
rs635154	SNP_A-1813728	CACHD1	0.2386	-0.164467
rs11117132	SNP_A-1813988	MIR1244-3	-0.116467	0.208267
rs2373110	SNP_A-1815223	MIR1244-1	-0.160933	0.283533
rs8098006	SNP_A-1815312	-	-0.0463333	0.447133
rs6824301	SNP_A-1815957	FRG2	-0.186933	0.149733
rs11019585	SNP_A-1816260	MIR3163	0.354	-0.141667
rs10514387	SNP_A-1817260	WDR59	-0.225867	0.170867
rs10833412	SNP_A-1817828	NELL1	0.263667	-0.181267
rs11021168	SNP_A-1817946	MIR3163	0.196533	-0.1202
rs10895256	SNP_A-1818734	MIR3163	0.1642	-0.198933
rs284922	SNP_A-1818871	-	-0.280067	0.132667
rs8061371	SNP_A-1818875	-	-0.280867	0.185
rs2707612	SNP_A-1819007	-	-0.257133	0.159533
rs2244137	SNP_A-1819015	SLC35E1P1	-0.1786	0.190067
rs9506156	SNP_A-1820977	MTUS2	-0.284133	0.124533
rs4703183	SNP_A-1822291	OR4F3	-0.216333	0.3096
rs6929426	SNP_A-1822358	MIR1234	-0.0828	0.373
rs12130591	SNP_A-1822518	DDAH1	0.129133	-0.174533
rs12917749	SNP_A-1822983	IL34	-0.1298	0.2228
rs1508688	SNP_A-1822995	GRM5	0.2046	-0.1382
rs12723667	SNP_A-1823572	MIR1302-2	0.124133	-0.3022
rs1417299	SNP_A-1823732	MIR1302-2	0.1802	-0.1576
rs7513333	SNP_A-1824418	DPYD-AS1	0.1482	-0.2046
rs4101233	SNP_A-1825104	MIR1302-2	0.159933	-0.220533
rs6703310	SNP_A-1825294	NUDT4P1	0.209267	-0.134267
rs409818	SNP_A-1825750	-	-0.161867	0.249333
rs13338044	SNP_A-1826205	WWOX	-0.196667	0.148
rs7772149	SNP_A-1827460	-	0.131667	-0.228133
rs2508420	SNP_A-1828161	MIR3163	0.201733	-0.181933
rs1551390	SNP_A-1829109	MIR1302-2	0.120667	-0.157333
rs1620302	SNP_A-1829626	MIR1302-2	0.146	-0.24
rs17705146	SNP_A-1830082	-	-0.120733	0.2804
rs319025	SNP_A-1831454	NOX4	0.1724	-0.250333
rs4861323	SNP_A-1833164	CHRNA9	-0.300667	0.134533
rs1725405	SNP_A-1833933	LOC100505821	0.146267	-0.134267
rs8068129	SNP_A-1834855	PRKCA	-0.242933	0.1454
rs6691586	SNP_A-1836020	MIR1302-2	0.2282	-0.371867
rs2462944	SNP_A-1836179	MIR1302-2	0.1618	-0.1886
rs12118262	SNP_A-1836222	CCDC18	0.0944	-0.2346
rs16912159	SNP_A-1836316	LINGO2	0.131067	-0.1158
rs7179389	SNP_A-1837243	SLCO3A1	0.181533	-0.233467
rs11799891	SNP_A-1837254	MIR1302-2	0.0926667	-0.241
rs2220119	SNP_A-1838108	TRA	0.145267	-0.272933
rs946162	SNP_A-1838958	LOC101927342	0.0937333	-0.170733
rs17121913	SNP_A-1839647	-	0.220667	-0.1718
rs1575984	SNP_A-1840390	MIR1302-2	0.0786	-0.250467
rs16906781	SNP_A-1840527	-	0.222133	-0.0640667
rs252742	SNP_A-1840726	AP3B1	-0.0525333	0.343867
rs12222886	SNP_A-1841001	MIR3163	0.2634	-0.2404
rs7532151	SNP_A-1842037	MIR1302-2	0.0677333	-0.352533
rs1004878	SNP_A-1842439	MIR1302-2	0.154933	-0.169067
rs10489559	SNP_A-1843796	MIR1302-2	0.185333	-0.1372
rs17080801	SNP_A-1845049	PARP4P2	-0.208333	0.100933
rs4658159	SNP_A-1845129	MIR1302-2	0.255067	-0.2158
rs322173	SNP_A-1845985	ARL17B	-0.389667	0.0216667
rs17456431	SNP_A-1846000	MIR1302-2	0.352267	-0.0956667
rs4239211	SNP_A-1846053	ARL17B	-0.220133	0.1654
rs7214366	SNP_A-1846661	TRPV2	-0.138467	0.311733
rs11862196	SNP_A-1846865	-	-0.165133	0.172
rs17023786	SNP_A-1846871	MIR4426	0.119267	-0.2618
rs150892	SNP_A-1847233	MIR1302-2	0.103667	-0.202667
rs9911583	SNP_A-1847404	SKA2	-0.1486	0.169533
rs11135436	SNP_A-1848874	OR4F3	-0.144933	0.337333
rs11228120	SNP_A-1849516	UNC93B1	0.177933	-0.286867
rs3011790	SNP_A-1849835	SGMS1	0.3044	-0.1364
rs1939431	SNP_A-1850586	MIR3163	0.218133	-0.285733
rs2305098	SNP_A-1851108	ACACA	-0.2128	0.142133
rs10768312	SNP_A-1851175	-	0.1286	-0.305467
rs10114465	SNP_A-1851796	MIR1302-9	-0.062	0.251867
rs13706	SNP_A-1852441	CDC6	-0.159467	0.178067
rs1203605	SNP_A-1852911	IL9R	-0.151067	0.398867
rs11136442	SNP_A-1853080	ARHGEF10	-0.316733	0.145733
rs10184260	SNP_A-1853214	MIR1244-1	-0.265	0.140533
rs4505380	SNP_A-1853336	-	-0.104733	0.288667
rs4968762	SNP_A-1854647	TANC2	-0.172	0.1552
rs2022378	SNP_A-1855009	MIR1302-2	0.189933	-0.2058
rs11161616	SNP_A-1855100	DDAH1	0.240467	-0.168867
rs17388521	SNP_A-1855151	DDAH1	0.167067	-0.318333
rs4082252	SNP_A-1856000	MIR3163	0.169467	-0.176
rs41528452	SNP_A-1856365	NEGR1	0.1104	-0.142
rs648363	SNP_A-1857196	SLC44A5	0.201667	-0.243
rs7260990	SNP_A-1857838	-	0.2082	-0.220467
rs9912468	SNP_A-1858482	PRKCA	-0.1334	0.247333
rs4143617	SNP_A-1859576	-	-0.192667	0.103267
rs5744303	SNP_A-1860303	CLCA1	0.216733	-0.1482
rs6905220	SNP_A-1860489	-	-0.3622	0.0575333
rs12132021	SNP_A-1862721	MIR1302-2	0.223333	-0.133467
rs12139274	SNP_A-1863434	MIR1302-2	0.122533	-0.401733
rs797190	SNP_A-1863535	STARD13	-0.1168	0.265133
rs503602	SNP_A-1863711	PGR	0.1848	-0.219
rs2141948	SNP_A-1864157	FRG2	-0.17	0.169867
rs2003537	SNP_A-1864767	45173	-0.189333	0.292867
rs16958035	SNP_A-1866871	-	-0.0724	0.1876
rs7222585	SNP_A-1867153	ARL17B	-0.291467	0.1146
rs17095460	SNP_A-1867360	TNNI3K	0.0396667	-0.262067
rs12993549	SNP_A-1867370	ACOXL	0.159133	-0.1754
rs7532942	SNP_A-1867917	MIR1302-2	0.1572	-0.2416
rs7757259	SNP_A-1868112	-	-0.0759333	0.1872
rs17399479	SNP_A-1868778	MIR1302-2	0.0974667	-0.1872
rs16991187	SNP_A-1868911	PNPLA3	-0.0776	0.27
rs10874867	SNP_A-1870680	MIR1302-2	0.0889333	-0.235067
rs6490973	SNP_A-1870887	ATP12A	-0.107267	0.2178
rs8048453	SNP_A-1871234	CNTNAP4	-0.199067	0.185267
rs507001	SNP_A-1871670	LOC100128088	0.159267	-0.196267
rs11114907	SNP_A-1871853	PPFIA2	-0.2654	0.09
rs2471892	SNP_A-1872511	-	-0.190133	0.210933
rs3774032	SNP_A-1872759	CLDN1	0.1238	-0.285933
rs3910294	SNP_A-1872821	MIR1302-2	0.031	-0.286933
rs670233	SNP_A-1874149	MIR3163	0.180133	-0.181867
rs10922963	SNP_A-1875545	MIR1302-2	0.163933	-0.188
rs1482157	SNP_A-1875676	MIR1302-2	0.106733	-0.264733
rs6918733	SNP_A-1875734	RNF5P1	-0.3918	0.0466667
rs12131882	SNP_A-1875746	LGR6	-0.142	0.246733
rs1242229	SNP_A-1876133	SIDT2	0.320733	-0.0506667
rs10111830	SNP_A-1876835	-	-0.191667	0.201
rs17111419	SNP_A-1876975	LOC100505940	0.2386	-0.136667
rs10417520	SNP_A-1877049	MIR1302-11	0.192133	-0.1986
rs10791	SNP_A-1878125	ZNHIT6	0.220867	-0.167733
rs7502798	SNP_A-1878378	CEP112	-0.1466	0.1532
rs9906280	SNP_A-1878565	TAOK1	-0.189933	0.214
rs7524571	SNP_A-1878818	HNRNPA1P64	0.349267	-0.102867
rs11863682	SNP_A-1880483	LOC283856	-0.144733	0.207733
rs17105494	SNP_A-1880979	RAD51B	0.2132	-0.185533
rs10790433	SNP_A-1881811	CNTN5	0.217467	-0.171933
rs17124432	SNP_A-1882916	COX14	-0.119667	0.2306
rs397404	SNP_A-1883110	VAT1L	-0.1584	0.2068
rs11163192	SNP_A-1883277	MIR1302-2	0.246733	-0.0815333
rs16922944	SNP_A-1884065	MAML2	0.1082	-0.3218
rs7588807	SNP_A-1884435	INHA	0.220733	-0.1892
rs9509405	SNP_A-1885132	XPO4	-0.234733	0.0917333
rs4616141	SNP_A-1885708	-	-0.322067	0.119333
rs2625358	SNP_A-1885852	PIEZO2	-0.142733	0.3016
rs6604867	SNP_A-1886453	TNNI3K	0.146467	-0.2548
rs1027195	SNP_A-1886521	MIR1302-2	0.133733	-0.2236
rs9633803	SNP_A-1886938	MIR3163	0.181667	-0.226733
rs11180548	SNP_A-1887251	GLIPR1	-0.167533	0.169333
rs11602557	SNP_A-1887741	MIR3163	0.205	-0.246133
rs369461	SNP_A-1887898	CARS	0.1388	-0.1662
rs1008723	SNP_A-1888107	GSDMB	-0.189667	0.200333
rs17054576	SNP_A-1888481	PALLD	-0.3128	0.0958
rs6662345	SNP_A-1888767	MIR1302-2	0.166067	-0.159333
rs1748289	SNP_A-1888886	-	-0.136933	0.229267
rs11225434	SNP_A-1890456	WTAPP1	0.322533	-0.169267
rs11163862	SNP_A-1890788	MIR548AP	0.167333	-0.0977333
rs7101673	SNP_A-1891345	MTL5	0.222467	-0.173867
rs7604713	SNP_A-1891440	LRP1B	0.0627333	-0.321067
rs7520755	SNP_A-1892400	PKN2-AS1	0.1326	-0.241067
rs9906561	SNP_A-1894250	ARL17B	-0.108667	0.212
rs2053074	SNP_A-1894546	MIR1302-11	0.144733	-0.234533
rs682234	SNP_A-1894578	CNTN5	0.0148667	-0.219133
rs1933938	SNP_A-1894624	RNU6-2	-0.177867	0.184267
rs7193968	SNP_A-1894735	IL34	-0.2212	0.229533
rs283315	SNP_A-1894744	MIR3163	0.165	-0.228067
rs7413734	SNP_A-1895361	MIR1302-2	0.177667	-0.239067
rs1872802	SNP_A-1896689	NAV2	0.223333	-0.131933
rs7275079	SNP_A-1897836	TGM2	0.3212	-0.0362667
rs648856	SNP_A-1899304	MIR1302-2	0.0832667	-0.1546
rs4631866	SNP_A-1899826	LRRC4C	0.1254	-0.292933
rs7317204	SNP_A-1901244	SPATA13	-0.185533	0.132067
rs3861620	SNP_A-1901432	MIR4538	0.1624	-0.1628
rs17422027	SNP_A-1901671	MIR1244-3	-0.2276	0.143667
rs10859349	SNP_A-1903221	MIR1244-3	-0.214	0.264533
rs515633	SNP_A-1905684	PTGIS	0.237467	-0.1472
rs11224567	SNP_A-1906095	PGR	0.128067	-0.148267
rs3764854	SNP_A-1906096	AMZ2	-0.127867	0.223267
rs11166550	SNP_A-1906109	MIR1302-2	0.138733	-0.2678
rs6094595	SNP_A-1908195	EYA2	0.0958	-0.296133
rs10817341	SNP_A-1908594	HSDL2	0.204867	-0.246133
rs7184628	SNP_A-1909884	WWOX	-0.1952	0.190467
rs10922764	SNP_A-1910271	MIR1302-2	0.120133	-0.249733
rs10830851	SNP_A-1910941	MIR3163	0.180133	-0.177
rs859112	SNP_A-1913045	SLC44A3	0.163867	-0.306867
rs17247566	SNP_A-1913362	GPLD1	-0.2076	0.239933
rs7196593	SNP_A-1913608	ZNRF1	-0.183667	0.232333
rs2512488	SNP_A-1913661	LOC100420509	0.115	-0.236467
rs4753375	SNP_A-1913907	MIR3163	0.223667	-0.158267
rs11079583	SNP_A-1914114	CEP112	-0.177333	0.2286
rs665445	SNP_A-1914531	-	-0.225267	0.114267
rs4147841	SNP_A-1914752	ABCA4	0.1258	-0.1784
rs1685692	SNP_A-1915582	MIR3163	0.221067	-0.16
rs9900611	SNP_A-1917229	LOC101060271	-0.127	0.236467
rs11037908	SNP_A-1917420	EXT2	0.270867	-0.0600667
rs11878133	SNP_A-1919641	-	-0.1946	0.155267
rs481855	SNP_A-1919861	PGR	0.1534	-0.145933
rs2927031	SNP_A-1919946	MIR1302-10	-0.331067	0.1178
rs7243575	SNP_A-1920133	-	-0.239133	0.140333
rs1016379	SNP_A-1920852	PRKACB	0.159733	-0.201533
rs955524	SNP_A-1921859	MIR1302-2	0.1746	-0.130733
rs1251505	SNP_A-1922340	MIR1302-2	0.168533	-0.194733
rs10852789	SNP_A-1925014	B3GNTL1	-0.127333	0.204867
rs8060873	SNP_A-1926279	-	-0.142	0.3178
rs1514175	SNP_A-1926445	TNNI3K	0.0462	-0.273133
rs8056269	SNP_A-1926475	CIITA	-0.266	0.1966
rs12141022	SNP_A-1926926	MIR1302-2	0.164067	-0.172067
rs13333735	SNP_A-1927491	VAT1L	-0.269933	0.192867
rs11232857	SNP_A-1928582	MIR3163	0.19	-0.119867
rs17139338	SNP_A-1928880	MIR3163	0.259	-0.1076
rs2508409	SNP_A-1929075	DISC1FP1	0.205933	-0.1474
rs10862920	SNP_A-1929588	MIR1244-3	-0.1242	0.2394
rs11808528	SNP_A-1929695	MIR1302-2	0.141667	-0.1366
rs6538747	SNP_A-1931815	MIR1244-3	-0.225	0.157333
rs11163298	SNP_A-1932734	MIR1302-2	0.2144	-0.1586
rs17120314	SNP_A-1932826	MIR1302-2	0.185	-0.155867
rs9661103	SNP_A-1933667	TGFBR3	0.151667	-0.261533
rs314779	SNP_A-1934554	LRP5	0.256467	-0.1276
rs17650116	SNP_A-1934718	WWOX	-0.1196	0.194333
rs4036025	SNP_A-1934977	WWOX	-0.133133	0.2202
rs7255053	SNP_A-1935394	ELSPBP1	-0.518933	0.190133
rs2921149	SNP_A-1935663	LOC100505821	0.234	-0.224533
rs4950046	SNP_A-1935714	MIR1302-2	0.0802667	-0.305267
rs2155910	SNP_A-1935834	MIR3163	0.201	-0.175
rs17515872	SNP_A-1935958	MIR1302-2	0.0927333	-0.2892
rs4716654	SNP_A-1936168	LMBR1	-0.218533	0.103067
rs4754801	SNP_A-1940071	MIR3163	0.2554	-0.154333
rs8076440	SNP_A-1940582	ARL17B	-0.1132	0.378
rs11163137	SNP_A-1942559	MIR1302-2	0.163867	-0.189667
rs3923534	SNP_A-1945201	MIR1302-2	0.1552	-0.172733
rs2741061	SNP_A-1945502	-	-0.2236	0.181267
rs2456910	SNP_A-1945602	MIR1302-2	0.1658	-0.268067
rs2667547	SNP_A-1945721	WWOX	-0.0624	0.231467
rs12574637	SNP_A-1948116	FAT3	0.233133	-0.136067
rs11220371	SNP_A-1948852	CNTN5	0.165267	-0.259533
rs2973403	SNP_A-1948856	OR4F3	-0.167467	0.165
rs8021038	SNP_A-1949067	NRXN3	0.0842667	-0.3706
rs1752223	SNP_A-1951456	MIR1302-2	0.170667	-0.174933
rs16961967	SNP_A-1951632	-	-0.0786	0.239867
rs11018449	SNP_A-1951684	MIR3163	0.184533	-0.165067
rs11219510	SNP_A-1951802	CNTN5	0.145333	-0.133133
rs5760452	SNP_A-1954635	ADORA2A-AS1	0.3016	-0.1278
rs10736536	SNP_A-1954851	CNTN5	0.1806	-0.153333
rs1528494	SNP_A-1955899	ALKBH8	0.188733	-0.2308
rs2786967	SNP_A-1956870	MIR4426	0.185067	-0.2768
rs17572124	SNP_A-1957324	WWOX	-0.189533	0.159467
rs582757	SNP_A-1957616	TNFAIP3	-0.176267	0.175067
rs1034375	SNP_A-1957669	WTAPP1	0.1958	-0.191067
rs12138548	SNP_A-1958245	MIR1302-2	0.073	-0.277733
rs17130101	SNP_A-1958354	MIR1302-2	0.127267	-0.2428
rs625154	SNP_A-1958636	LOC101928989	0.241133	-0.1248
rs10862971	SNP_A-1959158	MIR1244-3	-0.2096	0.163133
rs10498079	SNP_A-1966995	MIR1244-1	-0.1552	0.3176
rs546339	SNP_A-1970866	-	0.0748667	-0.517467
rs9309947	SNP_A-1973459	MIR4444-2	0.191467	-0.124933
rs7634587	SNP_A-1973820	BBX	0.273	-0.0890667
rs41439047	SNP_A-1975338	FAM72C	-0.2508	0.142
rs709133	SNP_A-1975770	-	0.1562	-0.235333
rs16884221	SNP_A-1980664	OR4F3	-0.3246	0.120533
rs250222	SNP_A-1981484	OR4F3	0.160533	-0.1676
rs376416	SNP_A-1982215	AP3B1	-0.121933	0.257133
rs1015575	SNP_A-1985640	RNF5P1	-0.227467	0.148867
rs4714586	SNP_A-1985818	TRERF1	-0.1134	0.170333
rs10948617	SNP_A-1986026	MIR1234	-0.355467	0.202067
rs1292273	SNP_A-1990184	MIR3654	0.0824667	-0.3614
rs12604	SNP_A-1994101	RALYL	0.200733	-0.173
rs7845766	SNP_A-1995369	-	0.3446	-0.2412
rs2082801	SNP_A-1995467	LOC100288181	0.192	-0.111333
rs10491868	SNP_A-1995528	MIR1302-9	0.102733	-0.243133
rs657877	SNP_A-1995596	MIR1302-9	0.1882	-0.151933
rs10739944	SNP_A-1997239	WNK2	-0.158867	0.389067
rs490815	SNP_A-1998086	ARL17B	-0.218133	0.2266
rs164989	SNP_A-2000190	MIR1302-2	0.0724	-0.1862
rs4627075	SNP_A-2001804	ANO5	0.121067	-0.315
rs7481005	SNP_A-2002185	MIR3163	0.202067	-0.181933
rs2187525	SNP_A-2002189	YAP1	0.310867	-0.165667
rs1157171	SNP_A-2004758	RNU6-2	0.308	-0.138467
rs578635	SNP_A-2005123	SUZ12	-0.127933	0.423333
rs2952283	SNP_A-2005272	PRKAR1A	-0.207133	0.2366
rs8101456	SNP_A-2005858	SGTA	0.382067	-0.077
rs2645770	SNP_A-2007152	COL6A3	-0.143867	0.172733
rs6044503	SNP_A-2007443	-	0.229267	-0.293933
rs2729845	SNP_A-2008226	NAV2	0.271867	-0.0906667
rs4988300	SNP_A-2011805	LRP5	0.2034	-0.164733
rs12281742	SNP_A-2011808	PPP6R3	0.2484	-0.203333
rs1792137	SNP_A-2012279	TENM4	0.249533	-0.251933
rs17754692	SNP_A-2012318	TENM4	0.355733	-0.121067
rs217061	SNP_A-2013153	CTSC	0.222067	-0.186267
rs10501748	SNP_A-2013493	MIR3163	0.252	-0.196533
rs16916055	SNP_A-2013530	MIR3163	0.325467	-0.093
rs10501783	SNP_A-2013654	FAT3	0.235867	-0.212
rs605449	SNP_A-2013673	FAT3	0.1872	-0.131933
rs17630638	SNP_A-2013724	MIR3163	0.223667	-0.2098
rs10501823	SNP_A-2013964	SESN3	0.2002	-0.227933
rs17129847	SNP_A-2014197	MIR3163	0.187	-0.2582
rs6590976	SNP_A-2014204	MIR3163	0.1396	-0.218267
rs10891170	SNP_A-2014242	MIR3163	0.236933	-0.126267
rs1941828	SNP_A-2014251	MIR3163	0.2206	-0.0709333
rs10501884	SNP_A-2014268	MIR3163	0.213933	-0.114133
rs12362499	SNP_A-2014309	MIR3163	0.137467	-0.0855333
rs1363024	SNP_A-2014482	CNTN5	0.206333	-0.215067
rs11224293	SNP_A-2014529	MIR3163	0.154067	-0.164733
rs653752	SNP_A-2014570	PGR	0.2344	-0.1026
rs4754732	SNP_A-2014574	LOC101054525	0.255067	-0.112933
rs10895121	SNP_A-2014603	TRPC6	0.196467	-0.182067
rs10502022	SNP_A-2014861	MIR3163	0.246667	-0.218133
rs1943956	SNP_A-2017778	-	0.375467	-0.168467
rs4944276	SNP_A-2021147	MIR3163	0.1314	-0.214467
rs569772	SNP_A-2021152	-	-0.1838	0.293
rs691481	SNP_A-2022386	MIR1302-2	0.145067	-0.146867
rs7130389	SNP_A-2022927	MIR3163	0.1804	-0.1302
rs11607090	SNP_A-2023235	CNTN5	0.231667	-0.0726
rs16905063	SNP_A-2023313	-	0.1944	-0.1262
rs8001002	SNP_A-2025225	SPATA13	-0.164533	0.146067
rs17109617	SNP_A-2025520	MIR3163	0.0980667	-0.232333
rs11224805	SNP_A-2025880	TRPC6	0.151667	-0.1382
rs660912	SNP_A-2026684	MIR3163	0.172133	-0.1706
rs13338697	SNP_A-2027197	WWOX	-0.149267	0.256133
rs8084789	SNP_A-2028057	-	-0.166067	0.214933
rs3132069	SNP_A-2028648	MIR4444-1	-0.067	0.3588
rs17705051	SNP_A-2028756	-	-0.221333	0.188867
rs4703536	SNP_A-2030333	MIR4459	-0.263333	0.286267
rs11019293	SNP_A-2030843	MIR3163	0.163933	-0.204333
rs11715746	SNP_A-2031236	ADAMTS9-AS2	0.3726	-0.0642
rs1259836	SNP_A-2031762	-	-0.282533	0.1458
rs4949967	SNP_A-2031978	MIR1302-2	0.059	-0.232933
rs4402170	SNP_A-2032403	SNX7	0.0815333	-0.287133
rs2914451	SNP_A-2033338	VAT1L	-0.1006	0.2234
rs7947237	SNP_A-2033478	MIR3163	0.1118	-0.1764
rs517938	SNP_A-2034012	MIR3163	0.1738	-0.1016
rs4765219	SNP_A-2035335	CCDC92	-0.2706	0.1654
rs7896555	SNP_A-2035504	RNU6-2	0.375	-0.0438667
rs2484486	SNP_A-2035670	CCDC18	0.232067	-0.102467
rs4753950	SNP_A-2035682	CNTN5	0.169067	-0.1724
rs11220676	SNP_A-2036115	CNTN5	0.148	-0.1456
rs10874102	SNP_A-2036973	MIR1302-2	0.0893333	-0.229467
rs8052795	SNP_A-2037678	VAT1L	-0.1414	0.187133
rs2033082	SNP_A-2038148	YAP1	0.1544	-0.311
rs10846567	SNP_A-2040962	DNAH10	-0.2274	0.154667
rs1510192	SNP_A-2043733	-	-0.1146	0.2084
rs7184271	SNP_A-2044015	-	-0.177467	0.216933
rs1370865	SNP_A-2045135	FRMPD4	0.0964667	-0.193667
rs6687377	SNP_A-2045715	C1orf112	-0.229267	0.116467
rs1145465	SNP_A-2046940	PGR	0.2822	-0.0966
rs8178406	SNP_A-2048211	LPO	-0.176	0.1778
rs7313469	SNP_A-2048659	LOC100507616	-0.120467	0.240667
rs4658112	SNP_A-2048979	TGFBR3	0.182067	-0.2768
rs11232072	SNP_A-2049361	MIR3163	0.279067	-0.2818
rs10895127	SNP_A-2049458	TRPC6	0.149867	-0.243133
rs11137472	SNP_A-2049773	MIR1302-9	-0.2002	0.135867
rs4134028	SNP_A-2050029	-	-0.123533	0.230467
rs1487237	SNP_A-2050697	-	0.1422	-0.0968667
rs17703121	SNP_A-2051974	VAT1L	-0.155733	0.201733
rs3003707	SNP_A-2052031	MIR1302-2	0.0945333	-0.193067
rs6577370	SNP_A-2053549	MIR1302-2	0.140067	-0.178333
rs11587876	SNP_A-2053810	DDAH1	0.199867	-0.221733
rs9323270	SNP_A-2054130	SAMD4A	0.0979333	-0.2562
rs599681	SNP_A-2054291	MIR1302-2	0.1598	-0.197933
rs11224491	SNP_A-2054564	ARHGAP42	0.0694	-0.240533
rs17143776	SNP_A-2055161	MIR3163	0.1624	-0.1122
rs9316245	SNP_A-2056086	-	-0.225533	0.165867
rs7194038	SNP_A-2058212	-	-0.2006	0.2218
rs7603170	SNP_A-2058517	WDSUB1	-0.339067	0.081
rs2289063	SNP_A-2058542	KARS	-0.192	0.205067
rs942753	SNP_A-2058759	GFI1	0.1118	-0.248133
rs17603078	SNP_A-2059471	MIR1302-2	0.145867	-0.1826
rs1783953	SNP_A-2059547	TENM4	0.250867	-0.232867
rs17624394	SNP_A-2060393	-	-0.134533	0.1996
rs11161987	SNP_A-2061272	MIR1302-2	0.143333	-0.236
rs2738685	SNP_A-2061512	WWOX	-0.1722	0.1002
rs17131494	SNP_A-2062535	MIR1302-2	0.119533	-0.128533
rs12037142	SNP_A-2063910	LOC101927587	0.0924	-0.261067
rs11921205	SNP_A-2064081	FAM3D	0.0225333	-0.4292
rs17583225	SNP_A-2067901	MIR3680-1	-0.502	0.190267
rs526107	SNP_A-2069132	MIR3163	0.154	-0.240667
rs12758374	SNP_A-2069997	GIPC2	0.1316	-0.177267
rs12716852	SNP_A-2070469	WWOX	-0.14	0.222867
rs12582133	SNP_A-2070553	CRADD	-0.207	0.154267
rs16913221	SNP_A-2070571	NOX4	0.278933	-0.221667
rs9965170	SNP_A-2071285	-	-0.188933	0.1688
rs10894590	SNP_A-2073070	CNTN5	0.1046	-0.134867
rs4950128	SNP_A-2073317	MIR1302-2	0.169733	-0.183933
rs7540794	SNP_A-2073473	MIR1302-2	0.146333	-0.2152
rs17171306	SNP_A-2075926	STARD3NL	0.0818667	-0.480867
rs2842846	SNP_A-2076092	-	0.000866667	0.332133
rs770529	SNP_A-2077669	MIR1244-3	-0.127067	0.171267
rs10874884	SNP_A-2078776	MIR1302-2	0.1152	-0.272333
rs2576040	SNP_A-2079084	KATNAL2	-0.227	0.2324
rs683122	SNP_A-2079246	-	-0.0976667	0.189933
rs4945441	SNP_A-2080659	MIR3163	0.171667	-0.157333
rs7528297	SNP_A-2080870	MIR1302-2	0.115	-0.1932
rs10782997	SNP_A-2082037	TGFBR3	0.122733	-0.258133
rs887595	SNP_A-2082380	LIN52	0.352867	-0.0758667
rs17495705	SNP_A-2082544	ARL17B	-0.2332	0.199467
rs481685	SNP_A-2083358	ANKRD26P3	-0.213333	0.0555333
rs11164867	SNP_A-2083620	MIR1302-2	0.142933	-0.397533
rs17488678	SNP_A-2083772	EYA2	0.1304	-0.222533
rs17133330	SNP_A-2083878	CNTN5	0.1422	-0.2906
rs17193643	SNP_A-2084924	NOX4	0.173467	-0.226733
rs9938043	SNP_A-2085592	-	-0.192867	0.2018
rs12185160	SNP_A-2086221	-	-0.222667	0.164933
rs170909	SNP_A-2086293	MIR1244-3	-0.0574	0.333067
rs2601666	SNP_A-2086787	MIR3163	0.161667	-0.192267
rs156158	SNP_A-2087269	MIR1244-3	-0.2142	0.1838
rs7983807	SNP_A-2088260	ATP8A2	-0.158467	0.1428
rs10782987	SNP_A-2088812	MIR1302-2	0.145933	-0.217667
rs1017884	SNP_A-2089091	MYO1E	0.102533	-0.192067
rs12802458	SNP_A-2089692	MIR3163	0.2648	-0.171733
rs1015673	SNP_A-2090300	ARL17B	-0.374867	0.273867
rs10793360	SNP_A-2090468	TENM4	0.195067	-0.245867
rs2375452	SNP_A-2090515	THSD7B	0.163467	-0.174667
rs1891418	SNP_A-2090776	MIR1302-2	0.106467	-0.2154
rs927382	SNP_A-2093392	-	0.1162	-0.305067
rs1510905	SNP_A-2093645	-	0.145867	-0.2024
rs4804386	SNP_A-2093819	MIR1302-11	0.231667	-0.2792
rs1515474	SNP_A-2094917	MIR548AQ	0.2538	-0.0820667
rs6687351	SNP_A-2095099	MIR1302-2	0.195333	-0.157067
rs7952066	SNP_A-2096113	MIR3163	0.110533	-0.1398
rs7545870	SNP_A-2096143	MIR1302-2	0.203667	-0.311067
rs17638468	SNP_A-2096824	WWOX	-0.188333	0.1814
rs11150846	SNP_A-2097284	-	-0.108133	0.268067
rs3904795	SNP_A-2098262	MIR1302-2	0.200867	-0.1394
rs2736286	SNP_A-2098699	FAM167A-AS1	-0.2898	0.16
rs7546709	SNP_A-2098887	MIR1302-2	0.0280667	-0.254133
rs12914231	SNP_A-2101329	ATP8B4	-0.253133	0.197467
rs17102821	SNP_A-2101622	MIR1302-2	0.154467	-0.265267
rs17115291	SNP_A-2104314	MIR1302-2	0.1934	-0.161667
rs12128977	SNP_A-2106479	FAM72C	-0.175867	0.262267
rs3782250	SNP_A-2107868	NCOR2	-0.0486	0.346333
rs172735	SNP_A-2108286	SAMD13	0.144533	-0.1448
rs4795799	SNP_A-2109708	ASIC2	-0.168133	0.2686
rs2067727	SNP_A-2110313	CCDC129	0.213267	-0.121667
rs9551784	SNP_A-2111129	-	-0.429067	0.0914667
rs1517736	SNP_A-2111787	MIR1244-3	-0.1898	0.2304
rs665328	SNP_A-2111843	PDGFD	0.203867	-0.2022
rs2683160	SNP_A-2112156	LOC100134391	-0.212867	0.1014
rs13335413	SNP_A-2112772	WWOX	-0.184067	0.0842
rs9928828	SNP_A-2113091	ZNRF1	-0.117733	0.244
rs10871290	SNP_A-2113421	-	-0.264733	0.129067
rs4770403	SNP_A-2113710	SGCG	-0.175667	0.0936667
rs3803269	SNP_A-2114000	LINC00544	-0.1528	0.342267
rs11027397	SNP_A-2114111	-	0.145933	-0.136267
rs2104257	SNP_A-2114670	SPATA13	-0.189533	0.181267
rs12875736	SNP_A-2114800	WASF3	-0.406933	0.0739333
rs7512858	SNP_A-2115041	MIR1302-2	0.216667	-0.185067
rs951132	SNP_A-2117150	ATP8A2	-0.186933	0.0828
rs10891097	SNP_A-2117436	MIR3163	0.242733	-0.2556
rs11209949	SNP_A-2117945	MIR1302-2	0.227667	-0.134533
rs10801690	SNP_A-2118585	MIR1302-2	0.122867	-0.3204
rs7190832	SNP_A-2118660	CLEC3A	-0.105667	0.228933
rs2085028	SNP_A-2118835	NELL1	0.177733	-0.215267
rs11162685	SNP_A-2119129	MIR1302-2	0.160867	-0.1464
rs519549	SNP_A-2119883	MIR1302-2	0.158933	-0.1886
rs912785	SNP_A-2119930	LINC00544	-0.165733	0.2044
rs3015090	SNP_A-2121667	MIR1302-2	0.1226	-0.194533
rs478859	SNP_A-2123271	MIR1302-2	0.147333	-0.183333
rs9538478	SNP_A-2123809	-	-0.1156	0.233867
rs6802658	SNP_A-2124412	IGSF11	0.231667	-0.110933
rs2726408	SNP_A-2126878	CNTN5	0.127333	-0.168467
rs3006381	SNP_A-2127223	RNU6-2	0.1016	-0.276
rs2471513	SNP_A-2128236	CEP290	-0.126733	0.2044
rs508110	SNP_A-2128372	MIR548AQ	0.263533	-0.161267
rs484213	SNP_A-2128663	DISC1FP1	0.207867	-0.222733
rs9315724	SNP_A-2129078	COG6	-0.101267	0.221067
rs1182587	SNP_A-2129098	MIR4426	0.0862667	-0.219067
rs16915238	SNP_A-2131368	ANK3	0.124067	-0.295133
rs4839557	SNP_A-2132620	MIR4426	0.141067	-0.264
rs4894650	SNP_A-2134436	NLGN1	0.0798667	-0.267267
rs1625525	SNP_A-2135130	MDM2	-0.197733	0.0886667
rs674306	SNP_A-2136575	MIR3163	0.124933	-0.439333
rs1077963	SNP_A-2136594	WWOX	-0.282333	0.1298
rs1259933	SNP_A-2136611	-	-0.4462	0.156467
rs4897799	SNP_A-2136783	RNU6-2	0.133067	-0.204133
rs7109406	SNP_A-2137430	CNTN5	0.1118	-0.195667
rs8051451	SNP_A-2137589	-	-0.2856	0.174867
rs912093	SNP_A-2138332	-	-0.301333	-0.00153333
rs11161998	SNP_A-2138408	MIR1302-2	0.1576	-0.143133
rs10784640	SNP_A-2138441	MIR1244-3	-0.217667	0.1796
rs10862919	SNP_A-2139811	MIR1244-3	-0.185267	0.144733
rs162977	SNP_A-2140586	-	0.2214	-0.203467
rs17088325	SNP_A-2141942	-	-0.255133	0.144
rs6671535	SNP_A-2142236	MIR1302-2	0.110333	-0.226667
rs10234212	SNP_A-2142334	ALG1L5P	0.14	-0.1912
rs2039945	SNP_A-2145140	LINC00566	-0.190933	0.0990667
rs16946605	SNP_A-2146601	VAT1L	-0.177667	0.183667
rs4756805	SNP_A-2147077	-	0.1764	-0.194467
rs7202263	SNP_A-2148194	-	-0.135333	0.177
rs6553782	SNP_A-2148727	FRG2	-0.120733	0.205333
rs16923787	SNP_A-2149042	DISC1FP1	0.178333	-0.281667
rs9507362	SNP_A-2149827	-	-0.133133	0.162333
rs9433429	SNP_A-2151150	MIR1302-2	0.1376	-0.207133
rs17817857	SNP_A-2151448	HLF	-0.0733333	0.357133
rs1415005	SNP_A-2152069	MIR1302-2	0.178267	-0.205533
rs1265169	SNP_A-2152127	LOC729970	0.164067	-0.2482
rs901752	SNP_A-2153212	-	0.135467	-0.312933
rs17289150	SNP_A-2154015	MGAT4C	-0.0958	0.284067
rs9921366	SNP_A-2154950	-	-0.1168	0.408333
rs1216966	SNP_A-2155003	ESD	-0.158	0.5594
rs16914832	SNP_A-2155665	GRM5	0.156	-0.265067
rs389977	SNP_A-2155695	-	-0.1648	0.170733
rs17082276	SNP_A-2156082	ATP8A2	-0.2064	0.153067
rs1552511	SNP_A-2156897	FAT3	0.134267	-0.386933
rs17106696	SNP_A-2157555	MIR1302-2	0.180867	-0.136533
rs11020049	SNP_A-2158107	FAT3	0.2084	-0.167333
rs4655952	SNP_A-2160034	MIR1302-2	0.0874667	-0.3172
rs11218775	SNP_A-2160096	CNTN5	0.4468	-0.276
rs17745579	SNP_A-2160315	TANC2	-0.3388	0.0558667
rs2791498	SNP_A-2160825	CLCA1	0.228133	-0.160533
rs7091024	SNP_A-2162716	BTRC	-0.138533	0.6114
rs16947536	SNP_A-2163314	-	-0.123333	0.1746
rs932757	SNP_A-2164493	-	-0.140867	0.1312
rs10853547	SNP_A-2164532	KATNAL2	-0.207267	0.123533
rs10251112	SNP_A-2164993	UBE3C	-0.248	0.1344
rs12051648	SNP_A-2165131	SUPT6H	-0.1596	0.307133
rs2667579	SNP_A-2165268	WWOX	-0.114267	0.2038
rs4398676	SNP_A-2168194	LPCAT1	-0.261533	0.1334
rs7951829	SNP_A-2168682	MIR3163	0.120667	-0.318733
rs12451501	SNP_A-2168722	MIR4315-1	-0.275067	0.1936
rs10878402	SNP_A-2169264	MIR1244-3	-0.150533	0.2148
rs9527749	SNP_A-2170450	-	-0.111533	0.2194
rs11161637	SNP_A-2171489	DDAH1	0.204267	-0.180333
rs6135886	SNP_A-2172253	-	-0.072	0.2792
rs935997	SNP_A-2172358	-	0.184067	-0.148733
rs1828024	SNP_A-2172399	MIR1302-2	0.119267	-0.1764
rs17226247	SNP_A-2172862	MIR1244-3	-0.0793333	0.260267
rs2724631	SNP_A-2174686	ETV6	-0.248733	0.162933
rs17659971	SNP_A-2175216	CNTN5	0.142267	-0.184533
rs4943327	SNP_A-2175941	MIR548F5	-0.2824	0.0735333
rs179290	SNP_A-2176595	-	0.254067	-0.126
rs2242259	SNP_A-2176632	SETD1B	-0.101867	0.2066
rs7980961	SNP_A-2177819	NAV3	-0.233733	0.248267
rs10493504	SNP_A-2180251	MIR1302-2	0.0895333	-0.2634
rs16959450	SNP_A-2180370	PRKCA	-0.109933	0.2668
rs6576947	SNP_A-2180549	MIR548AP	0.151867	-0.287
rs1460384	SNP_A-2180770	MIR1244-3	-0.134	0.228267
rs11228294	SNP_A-2180968	MIR3163	0.2876	-0.0598667
rs499511	SNP_A-2182284	LRP5	0.127533	-0.204733
rs2240252	SNP_A-2184734	FA2H	-0.165933	0.157533
rs2701497	SNP_A-2185072	ASIC2	-0.129467	0.2204
rs1329988	SNP_A-2185667	MIR1302-2	0.116867	-0.196733
rs348541	SNP_A-2187730	FRG2	-0.2892	0.0567333
rs4145708	SNP_A-2188452	MIR3163	0.348267	-0.156533
rs1482140	SNP_A-2189031	SNX7	0.0902	-0.207267
rs6680614	SNP_A-2189523	TGFBR3	0.151133	-0.233533
rs11023648	SNP_A-2190267	-	0.3224	-0.0732
rs1454904	SNP_A-2190377	MIR4459	0.0786667	-0.350533
rs10757726	SNP_A-2190524	LINGO2	0.121533	-0.2598
rs7952910	SNP_A-2191416	PLXNC1	-0.0685333	0.2364
rs882727	SNP_A-2193767	COL15A1	-0.00906667	0.417867
rs6499330	SNP_A-2194728	IL34	-0.186	0.319733
rs1635282	SNP_A-2194960	ARL17B	-0.119667	0.2038
rs16901775	SNP_A-2195164	-	0.110133	-0.149733
rs581977	SNP_A-2196762	DYNC2H1	0.189467	-0.1598
rs970983	SNP_A-2197418	VWA8	-0.170333	0.1498
rs12597128	SNP_A-2197638	-	-0.0670667	0.348867
rs17482203	SNP_A-2198739	MIR1302-2	0.116	-0.118
rs2143992	SNP_A-2199756	DNTTIP2	0.2358	-0.287067
rs7524504	SNP_A-2200346	MIR1302-2	0.150267	-0.175
rs8054926	SNP_A-2200511	CES5A	-0.208467	0.103267
rs6483433	SNP_A-2200607	MIR3163	0.202133	-0.0742
rs11150140	SNP_A-2201831	WWOX	-0.269267	0.151933
rs11154896	SNP_A-2202587	-	-0.258933	0.0644
rs4520428	SNP_A-2202943	BCAR3	0.193933	-0.230867
rs16964983	SNP_A-2204445	NUFIP2	-0.1676	0.171667
rs3127234	SNP_A-2205485	BTRC	-0.2578	0.147133
rs13273294	SNP_A-2206830	-	0.143067	-0.199933
rs8078351	SNP_A-2207180	CEP112	-0.3334	0.287467
rs6692431	SNP_A-2207624	HS2ST1	0.165133	-0.168333
rs1250876	SNP_A-2207767	ACADM	0.0755333	-0.226133
rs11023577	SNP_A-2208367	-	0.217533	-0.166067
rs564018	SNP_A-2209978	WTAPP1	0.1756	-0.1114
rs41427850	SNP_A-2211216	CNTN6	-0.191867	0.154
rs4600023	SNP_A-2211867	MIR1302-2	0.175867	-0.199667
rs16960903	SNP_A-2214525	RGS9	-0.1336	0.160267
rs1589166	SNP_A-2215198	MIR3163	0.189867	-0.1954
rs1670339	SNP_A-2216281	PTPRN2	-0.1446	0.155467
rs678021	SNP_A-2216645	LOC101928989	0.2368	-0.153267
rs10896300	SNP_A-2217185	KMT5B	0.190533	-0.196733
rs3928852	SNP_A-2217375	MIR1302-2	0.144667	-0.185933
rs17433449	SNP_A-2217622	MIR4459	0.158933	-0.179467
rs236321	SNP_A-2218709	BCAR3	0.1808	-0.2114
rs12564030	SNP_A-2219538	MIR1302-2	0.1326	-0.147333
rs16947165	SNP_A-2219563	WWOX	-0.2588	0.200267
rs7791040	SNP_A-2219810	-	-0.150533	0.1444
rs11162307	SNP_A-2221333	MIR1302-2	0.222067	-0.144533
rs4938805	SNP_A-2221822	ARHGEF12	0.108933	-0.339867
rs10830423	SNP_A-2221870	NAALAD2	0.317467	-0.0718
rs9791781	SNP_A-2222369	MIR5692A1	0.109733	-0.2954
rs10792464	SNP_A-2222521	MIR3163	0.2398	-0.130667
rs7928165	SNP_A-2223508	-	0.1404	-0.235267
rs2719938	SNP_A-2223869	FRG2	-0.000733333	0.362867
rs7963478	SNP_A-2226775	MIR1244-3	-0.2844	0.216267
rs2571021	SNP_A-2226853	KATNAL2	-0.313333	0.194733
rs2491286	SNP_A-2227033	MIR1302-2	0.1652	-0.131867
rs4628676	SNP_A-2227276	MTL5	0.233	-0.1292
rs41414446	SNP_A-2229177	MIR1302-2	0.1184	-0.213533
rs2615040	SNP_A-2229931	-	0.188	-0.147467
rs1566059	SNP_A-2230282	MIR3163	0.1444	-0.2218
rs11163376	SNP_A-2230774	ADGRL2	0.179867	-0.1384
rs17749109	SNP_A-2231046	PTPRT	0.272533	-0.192733
rs1648153	SNP_A-2231896	MIR3163	0.109133	-0.155333
rs2147077	SNP_A-2232592	DAB1	0.414867	-0.0463333
rs533846	SNP_A-2232688	MYO5B	-0.1672	0.150933
rs4407171	SNP_A-2232691	MIR1302-11	-0.072	0.317667
rs4888483	SNP_A-2233107	-	-0.209533	0.151867
rs9914303	SNP_A-2233153	ARL17B	-0.0344667	0.465
rs7333102	SNP_A-2233471	-	-0.109733	0.216533
rs11215222	SNP_A-2233982	MIR3163	0.158267	-0.114
rs9797244	SNP_A-2234780	NOS2	-0.301133	0.1322
rs1888162	SNP_A-2235564	MIR1302-9	-0.152133	0.154333
rs4754800	SNP_A-2236062	MIR3163	0.261533	-0.2706
rs2449818	SNP_A-2236703	CSMD1	-0.3552	0.133267
rs17131213	SNP_A-2237880	LOC100505821	0.168067	-0.169467
rs12045241	SNP_A-2238455	MIR1302-2	0.231667	-0.1094
rs472832	SNP_A-2238689	-	-0.179533	0.161933
rs10732856	SNP_A-2239033	SIK3	0.124	-0.2064
rs233124	SNP_A-2239602	DDAH1	0.0722667	-0.2802
rs11836691	SNP_A-2242160	MIR1244-3	-0.152333	0.215133
rs8053865	SNP_A-2242265	-	-0.163933	0.184133
rs7201936	SNP_A-2243113	ZNRF1	-0.283133	0.213933
rs12085600	SNP_A-2243796	MIR1302-2	0.142333	-0.2466
rs4294547	SNP_A-2244220	-	0.1378	-0.226867
rs4969230	SNP_A-2244250	RPTOR	-0.397667	0.1494
rs7117210	SNP_A-2244332	MIR3163	0.0744	-0.228267
rs4925075	SNP_A-2244806	SPECC1	-0.131	0.253933
rs12736520	SNP_A-2245031	COL24A1	0.2206	-0.154933
rs3848133	SNP_A-2245801	MIR1302-10	-0.242133	0.131733
rs643866	SNP_A-2246038	MIR1302-2	0.165667	-0.176067
rs2869846	SNP_A-2246159	-	-0.145867	0.2254
rs12090588	SNP_A-2246667	LOC149351	0.2252	-0.1312
rs1365754	SNP_A-2247045	MIR1302-2	0.220333	-0.1274
rs12274023	SNP_A-2247190	MIR3163	0.136267	-0.137333
rs1900093	SNP_A-2247809	ERC2	0.1276	-0.207133
rs16950864	SNP_A-2247971	-	-0.153667	0.152067
rs931882	SNP_A-2248539	MIR1244-3	-0.137467	0.163333
rs9552200	SNP_A-2248666	CRYL1	-0.164667	0.1648
rs7772495	SNP_A-2248793	SAMD3	-0.1794	0.210533
rs7188432	SNP_A-2249130	-	-0.196	0.1998
rs1889486	SNP_A-2250156	TBC1D12	-0.145333	0.293733
rs17382573	SNP_A-2250159	MIR3163	0.2228	-0.116133
rs9506820	SNP_A-2250291	-	-0.151533	0.1012
rs1746281	SNP_A-2250449	TAF4	0.221133	-0.0591333
rs1290281	SNP_A-2251675	MIR1302-2	0.2258	-0.219733
rs10887563	SNP_A-2252335	GRID1	-0.0832667	0.236867
rs11826048	SNP_A-2252573	MIR3163	0.2976	-0.158533
rs17122763	SNP_A-2252599	SYDE2	0.116867	-0.164333
rs41319950	SNP_A-2253911	-	-0.122467	0.2718
rs11874839	SNP_A-2254105	-	-0.274	0.160467
rs9935394	SNP_A-2254686	-	-0.1216	0.2256
rs9525765	SNP_A-2257409	ENOX1	-0.143533	0.1522
rs9550472	SNP_A-2258387	MTUS2	-0.1846	0.1112
rs12949028	SNP_A-2258842	MIR4315-1	-0.150533	0.185467
rs17174064	SNP_A-2258986	TYR	0.1932	-0.208733
rs506698	SNP_A-2259028	MIR3163	0.136867	-0.236333
rs4847408	SNP_A-2259412	NUDT4P1	0.2004	-0.172533
rs391960	SNP_A-2260257	-	0.112133	-0.155933
rs4142792	SNP_A-2260507	MIR1302-2	0.166933	-0.2336
rs10518664	SNP_A-2260847	ADGRL2	0.303067	-0.284533
rs1011585	SNP_A-2260861	MIR4509-1	0.1346	-0.216733
rs4877599	SNP_A-2261646	MIR1302-9	-0.0984	0.2696
rs3887286	SNP_A-2265601	MIR1302-2	0.1734	-0.1602
rs17461953	SNP_A-2265730	ABCA4	0.1572	-0.288933
rs8049128	SNP_A-2265825	ADAMTS18	-0.199733	0.203867
rs4786853	SNP_A-2266709	RBFOX1	-0.0984	0.156733
rs17099699	SNP_A-2266849	ST6GALNAC5	0.1352	-0.196267
rs2026774	SNP_A-2269410	MIR1302-2	0.147333	-0.1422
rs7512899	SNP_A-2271227	LOC101927587	0.137733	-0.2164
rs39554	SNP_A-2271248	-	-0.128333	0.2778
rs10518670	SNP_A-2272474	MIR1302-2	0.1268	-0.161867
rs12378451	SNP_A-2272720	MIR1302-9	0.311533	-0.1118
rs2423999	SNP_A-2272817	-	0.389533	-0.103867
rs1717396	SNP_A-2273051	MIR1244-3	-0.1734	0.181133
rs4837098	SNP_A-2273378	-	-0.284467	0.1334
rs12447283	SNP_A-2274338	LINC00922	-0.154933	0.132133
rs9933953	SNP_A-2274716	VAT1L	-0.162333	0.206133
rs3910625	SNP_A-2275067	MIR1302-2	0.138533	-0.1394
rs1053005	SNP_A-2275817	STAT3	-0.2824	0.1906
rs4782541	SNP_A-2275888	CDH13	-0.1986	0.134667
rs10944770	SNP_A-2276272	EYS	0.158133	-0.1736
rs436432	SNP_A-2277827	VAT1L	-0.152	0.221133
rs10754166	SNP_A-2277911	FAM72C	-0.243867	0.1054
rs4359066	SNP_A-2278961	MIR1302-2	0.0424	-0.329
rs8027678	SNP_A-2279561	ATP8B4	-0.1822	0.2354
rs9630144	SNP_A-2281107	DISC1FP1	0.309333	-0.1088
rs7217728	SNP_A-2282970	STAT5A	-0.3626	0.139933
rs2376467	SNP_A-2283285	LOC101060271	-0.166	0.256
rs309087	SNP_A-2283377	PLPPR5	0.133067	-0.1592
rs7208508	SNP_A-2284565	-	-0.315867	0.3194
rs4311837	SNP_A-2284752	MIR1302-2	0.149667	-0.173467
rs6663404	SNP_A-2285630	LOC101927587	0.1272	-0.246933
rs41365447	SNP_A-2286141	-	-0.173	0.0894667
rs1033572	SNP_A-2287077	SLC22A16	-0.241933	0.125667
rs9837654	SNP_A-2287093	IGF2BP2	0.186133	-0.293333
rs17074302	SNP_A-2287792	-	-0.1652	0.191133
rs1323891	SNP_A-2289082	MICU2	-0.263467	0.227267
rs173759	SNP_A-2289462	-	-0.1246	0.2942
rs34592201	SNP_A-2289940	WWOX	-0.160333	0.3336
rs17130121	SNP_A-2290425	MIR1302-2	0.1764	-0.186467
rs6662271	SNP_A-2291159	MIR1302-2	0.156667	-0.180667
rs6541368	SNP_A-2291932	MIR1302-2	0.111733	-0.3144
rs1321694	SNP_A-2292005	CLCA1	0.154533	-0.2176
rs9552034	SNP_A-2292127	-	-0.265	0.0851333
rs2994953	SNP_A-2293294	CTBS	0.101733	-0.262067
rs6563501	SNP_A-2294854	-	-0.152667	0.117067
rs9324136	SNP_A-2294955	MIR1302-2	0.1446	-0.3762
rs7116144	SNP_A-2295054	MIR3163	0.2276	-0.2196
rs11161526	SNP_A-2297648	WDR63	0.1746	-0.183733
rs10489513	SNP_A-2300403	DDAH1	0.167	-0.103933
rs4655978	SNP_A-2300554	MIR1302-2	0.146733	-0.146533
rs16978052	SNP_A-2302113	AGBL1	-0.100133	0.560067
rs1814270	SNP_A-2302368	SLC6A2	-0.228667	0.1814
rs2025245	SNP_A-2302466	-	-0.134	0.0806667
rs616164	SNP_A-2303441	ARHGAP42	0.119867	-0.0976667
rs7106686	SNP_A-2304429	PGR	0.210933	-0.0861333
rs9635572	SNP_A-2304981	WWOX	-0.144067	0.209133
rs12503920	SNP_A-2305584	FRG2	0.1792	-0.165133
rs904263	SNP_A-2306667	-	-0.170933	0.160133
rs484720	SNP_A-2306720	PDE10A	-0.243533	0.127133
rs12225448	SNP_A-2307858	-	0.0946	-0.235533
rs11643318	SNP_A-2308363	ADAMTS18	-0.232	0.2638
rs11581894	SNP_A-2308633	SRSF11	0.126	-0.144267
rs977920	SNP_A-2310230	MIR1302-2	0.1186	-0.1788
rs10923015	SNP_A-2310283	MIR1302-2	0.120133	-0.229067
rs358683	SNP_A-2310774	ZNF644	0.201267	-0.131533
rs12494209	SNP_A-2311752	MIR4444-2	0.1872	-0.181
rs8044375	SNP_A-2312478	-	-0.179533	0.2382
rs8089939	SNP_A-2313476	MYO5B	-0.2394	0.1022
rs10873648	SNP_A-2313515	MIR4509-1	0.0905333	-0.2732
rs2991708	SNP_A-2313694	MIR1302-2	0.254733	-0.125067
rs12602945	SNP_A-2313817	PLXDC1	-0.1698	0.150467
rs10832116	SNP_A-4193931	-	0.2652	-0.0419333
rs11224250	SNP_A-4194181	MIR3163	0.0669333	-0.239333
rs4687399	SNP_A-4194901	ATP13A5	0.191733	-0.205333
rs11105237	SNP_A-4195211	MIR1244-3	-0.0659333	0.307867
rs2738646	SNP_A-4195761	WWOX	-0.1994	0.129
rs17114028	SNP_A-4196224	MIR1302-2	0.151067	-0.179333
rs545542	SNP_A-4196664	ABCA4	0.187667	-0.219733
rs3924002	SNP_A-4197326	NUP58	-0.166667	0.115933
rs6689211	SNP_A-4197993	MIR1302-2	0.161267	-0.138467
rs2443955	SNP_A-4198809	MIR3163	0.151267	-0.1916
rs1808587	SNP_A-4199584	MIR3163	0.183267	-0.1214
rs11232765	SNP_A-4200135	MIR3163	0.112067	-0.152667
rs6574479	SNP_A-4200335	NRXN3	0.113067	-0.3178
rs10830909	SNP_A-4200902	MIR3163	0.130267	-0.304133
rs7927859	SNP_A-4201133	TRPC6	0.176067	-0.224933
rs12025413	SNP_A-4201263	ST6GALNAC3	0.1202	-0.121133
rs2212368	SNP_A-4201266	DISC1FP1	0.1492	-0.200667
rs10441534	SNP_A-4201742	RUNX1T1	0.302333	-0.0875333
rs7208434	SNP_A-4202904	ARL17B	-0.321333	0.1448
rs2514088	SNP_A-4203215	MIR3163	0.234	-0.158133
rs535648	SNP_A-4204237	GABPB1-AS1	-0.2192	0.1372
rs6523510	SNP_A-4204363	LOC158948	-0.1754	0.1538
rs12418383	SNP_A-4206798	TYR	0.114533	-0.2954
rs250208	SNP_A-4210941	OR4F3	0.370333	-0.160467
rs1562871	SNP_A-4213238	CASC8	0.151267	-0.174933
rs10512317	SNP_A-4213594	-	-0.0876667	0.2844
rs1440284	SNP_A-4214709	TEAD1	0.196267	-0.0468667
rs1884328	SNP_A-4214711	-	0.272067	-0.121867
rs7728130	SNP_A-4215055	OR4F3	-0.253067	0.215933
rs1608169	SNP_A-4215223	MIR3163	0.167	-0.214667
rs7946770	SNP_A-4215441	CNTN5	0.242467	-0.1442
rs1939046	SNP_A-4215474	MIR3163	0.2406	-0.223
rs17029753	SNP_A-4216407	MIR548AU	0.0811333	-0.197267
rs7839993	SNP_A-4216422	-	0.178267	-0.0949333
rs12120040	SNP_A-4217905	MIR1302-2	0.121067	-0.3278
rs10952242	SNP_A-4218364	-	-0.2124	0.184333
rs4558018	SNP_A-4221554	MIR1302-2	0.202667	-0.1506
rs6453723	SNP_A-4223336	LOC101928516	0.300333	-0.0680667
rs10880921	SNP_A-4223346	MIR1244-3	-0.137667	0.241467
rs10895125	SNP_A-4224253	TRPC6	0.1712	-0.124333
rs10874255	SNP_A-4224485	MIR1302-2	0.2754	-0.117
rs6692027	SNP_A-4224492	NUDT4P1	0.1476	-0.2344
rs12278762	SNP_A-4227650	MIR3163	0.1936	-0.410333
rs10143388	SNP_A-4227692	TRA	0.160533	-0.414733
rs7325885	SNP_A-4228217	-	-0.1898	0.0655333
rs4754575	SNP_A-4228521	CNTN5	0.200333	-0.115267
rs9484972	SNP_A-4229201	-	-0.1698	0.118933
rs4436640	SNP_A-4229749	SRGAP1	-0.173467	0.141533
rs16947662	SNP_A-4233455	WWOX	-0.134733	0.230867
rs6994888	SNP_A-4234112	COL14A1	0.3412	-0.160667
rs12028524	SNP_A-4235181	MIR1302-2	0.1164	-0.228
rs1319016	SNP_A-4235380	-	-0.187467	0.128133
rs10493640	SNP_A-4235400	MIR1302-2	0.1512	-0.286133
rs4370778	SNP_A-4235585	LOC101927587	0.129333	-0.213867
rs10790340	SNP_A-4235734	MIR3163	0.263467	-0.0911333
rs2785684	SNP_A-4236396	LOC101928516	0.1034	-0.219933
rs17109586	SNP_A-4238123	MIR1302-2	0.1386	-0.152933
rs17514289	SNP_A-4238796	MIR1244-3	-0.3176	0.145133
rs8068707	SNP_A-4238871	-	-0.167933	0.220667
rs2046159	SNP_A-4240511	COL24A1	0.2284	-0.1372
rs920116	SNP_A-4240953	MIR1244-3	-0.198533	0.269467
rs12607639	SNP_A-4241187	-	-0.320733	0.189133
rs4483574	SNP_A-4242839	LOC100506352	0.2806	-0.0916667
rs2104962	SNP_A-4243355	MIR1302-2	0.1852	-0.248667
rs17631783	SNP_A-4243701	MIR4315-1	-0.321133	0.112
rs1428842	SNP_A-4244873	ADAMTS18	-0.265133	0.172267
rs17771897	SNP_A-4246009	-	-0.243467	0.221467
rs4272665	SNP_A-4246160	MIR1302-2	0.189867	-0.162267
rs6559565	SNP_A-4246283	MIR1302-9	0.130133	-0.473333
rs12135331	SNP_A-4246901	PTGER3	0.165533	-0.160933
rs498887	SNP_A-4247227	MIR1302-2	0.0788	-0.328333
rs2207666	SNP_A-4247259	RNU6-2	0.161667	-0.211467
rs1765618	SNP_A-4247537	MIR1302-2	0.167933	-0.1576
rs841347	SNP_A-4247890	MIR1302-2	0.0956	-0.221933
rs2848538	SNP_A-4249183	MIR3163	0.157133	-0.139467
rs1818816	SNP_A-4249358	ARL17B	-0.1938	0.380333
rs41518250	SNP_A-4249646	MIR1302-2	0.244867	-0.212533
rs10780321	SNP_A-4250258	FAM189A2	0.00113333	-0.454267
rs11228258	SNP_A-4250726	PPP6R3	0.228	-0.0918
rs516462	SNP_A-4250803	MIR1302-2	0.1452	-0.191733
rs6985454	SNP_A-4251589	TG	0.218267	-0.153067
rs6692717	SNP_A-4252273	BCAR3	0.230333	-0.170867
rs7396702	SNP_A-4252496	GRM5	0.182933	-0.162733
rs11234958	SNP_A-4253822	TMEM135	0.180133	-0.129467
rs17101052	SNP_A-4253854	NEXN	0.147467	-0.2428
rs7122562	SNP_A-4254444	MIR3163	0.1634	-0.1462
rs716145	SNP_A-4254674	MIR3163	0.248933	-0.1084
rs7553296	SNP_A-4255091	MIR1302-2	0.136533	-0.183467
rs12463909	SNP_A-4255549	MIR4444-1	0.164933	-0.0851333
rs12443577	SNP_A-4258019	HS3ST4	-0.0624667	0.283733
rs12116755	SNP_A-4258670	MIR1302-2	0.1474	-0.212
rs7824011	SNP_A-4259422	PCAT1	0.267333	-0.4022
rs4930565	SNP_A-4259647	MIR3163	0.107533	-0.322067
rs2560837	SNP_A-4260812	OR4F3	-0.163533	0.353667
rs982520	SNP_A-4263150	POTEH-AS1	0.1748	-0.175267
rs10913582	SNP_A-4263426	FAM72C	0.3496	-0.155267
rs2203757	SNP_A-4263560	ADAMTS9-AS2	0.3592	-0.130667
rs10517184	SNP_A-4264189	GABRB1	-0.294933	0.0557333
rs27246	SNP_A-4264878	OR4F3	0.2334	-0.203667
rs4876153	SNP_A-4266718	-	-0.1808	0.1862
rs10505702	SNP_A-4267288	FAM135B	0.2184	-0.193333
rs3843574	SNP_A-4267318	CARM1P1	0.327733	-0.1092
rs1944432	SNP_A-4268363	ARHGAP42	0.1222	-0.161667
rs6538225	SNP_A-4268470	MIR1244-3	-0.0606	0.380733
rs4924832	SNP_A-4268811	DRC3	-0.205	0.2842
rs10500784	SNP_A-4269213	-	0.2368	-0.0924
rs2168969	SNP_A-4269821	LOC101928989	0.121	-0.253867
rs16924167	SNP_A-4269917	DISC1FP1	0.1164	-0.243067
rs10501745	SNP_A-4269919	DISC1FP1	0.168867	-0.191667
rs752544	SNP_A-4269937	MIR3163	0.1908	-0.213867
rs10501828	SNP_A-4269984	MIR3163	0.2172	-0.235133
rs10501972	SNP_A-4270063	MIR3163	0.704867	-0.0620667
rs2970548	SNP_A-4271939	ZNHIT6	0.0795333	-0.231333
rs12788854	SNP_A-4272202	MIR3163	0.161733	-0.181667
rs9935124	SNP_A-4272497	RBFOX1	-0.102733	0.321733
rs10923759	SNP_A-4273010	LOC101929147	0.0868667	-0.163733
rs347027	SNP_A-4274749	MIR1302-2	0.0964	-0.191067
rs12930139	SNP_A-4274980	-	-0.268133	0.1524
rs7229071	SNP_A-4275042	-	-0.2152	0.137267
rs565186	SNP_A-4275247	PGR	0.215933	-0.1122
rs1936358	SNP_A-4275800	SLC44A5	0.182733	-0.287133
rs4848366	SNP_A-4275983	ACOXL	-0.124533	0.358733
rs594476	SNP_A-4276269	MIR3163	0.189533	-0.163733
rs1110752	SNP_A-4276908	VAT1L	-0.178867	0.1268
rs1074541	SNP_A-4277934	MIR1302-2	0.171933	-0.152933
rs12417355	SNP_A-4278136	MIR3163	0.245467	-0.21
rs1117412	SNP_A-4279463	-	-0.196733	0.175
rs1215606	SNP_A-4279589	NUAK1	-0.229533	0.228
rs12057639	SNP_A-4279803	MIR1302-2	0.1904	-0.133333
rs7130258	SNP_A-4279978	TENM4	0.1878	-0.234
rs12334756	SNP_A-4280754	-	0.211333	-0.155333
rs7206024	SNP_A-4281265	-	-0.182667	0.193733
rs600220	SNP_A-4282185	THOC1	-0.254933	0.0886
rs8043887	SNP_A-4283595	WWOX	-0.153133	0.1114
rs12221729	SNP_A-4283763	SOX6	0.282733	-0.0959333
rs6592211	SNP_A-4284902	DLG2	0.168667	-0.207533
rs346984	SNP_A-4285494	MIR1302-2	0.126467	-0.0965333
rs690026	SNP_A-4286088	MIR3163	0.2194	-0.1376
rs16917085	SNP_A-4286094	MIR3163	0.0438	-0.230667
rs1201559	SNP_A-4286632	SLC22A10	0.106533	-0.276067
rs16963149	SNP_A-4287489	ATP8B4	-0.155	0.3196
rs13337989	SNP_A-4287620	WWOX	-0.109267	0.196133
rs2796187	SNP_A-4287699	ZRANB2-AS2	0.1006	-0.390933
rs7934462	SNP_A-4288300	LRP5	0.175933	-0.138933
rs2169376	SNP_A-4289734	MIR3163	0.3866	-0.147467
rs7184193	SNP_A-4290341	-	-0.166	0.1856
rs11575527	SNP_A-4290598	DDC	0.224267	-0.136
rs17684771	SNP_A-4290758	MIR1302-2	0.1402	-0.1236
rs4903379	SNP_A-4290759	MIR4538	0.31	-0.193267
rs1251577	SNP_A-4292734	ST6GALNAC3	0.247467	-0.232667
rs565352	SNP_A-4292931	ST6GALNAC3	0.181467	-0.1524
rs16948315	SNP_A-4292943	-	-0.199733	0.143067
rs2735400	SNP_A-4293205	-	-0.2274	0.204667
rs918788	SNP_A-4294105	SMPD3	-0.128667	0.141133
rs1678720	SNP_A-4294315	DNAH8	-0.266	0.0416
rs1416078	SNP_A-4294674	MIR1302-2	0.148	-0.154267
rs3817687	SNP_A-4295098	FAM135B	0.1514	-0.161867
rs4347257	SNP_A-4295119	MIR1302-2	0.180733	-0.187667
rs11192100	SNP_A-4296513	RNU6-2	0.504533	-0.120267
rs17082292	SNP_A-4296637	ATP8A2	-0.182467	0.1062
rs4362025	SNP_A-4298222	MIR1302-2	0.304533	-0.223
rs2691446	SNP_A-4298294	DAB1	0.3164	-0.0896667
rs1545083	SNP_A-4298551	ACSS3	-0.162	0.191933
rs9324187	SNP_A-4298552	ADGRL2	0.153467	-0.200267
rs4949971	SNP_A-4298653	MIR1302-2	0.230667	-0.137133
rs16983417	SNP_A-4298674	-	-0.0644667	0.241733
rs2148630	SNP_A-4298819	ADGRL2	0.214133	-0.103467
rs11234964	SNP_A-4298915	TMEM135	0.224867	-0.1512
rs1856007	SNP_A-4299146	ANKRD26P3	-0.152667	0.0685333
rs8041124	SNP_A-4300083	MIR1302-10	-0.483	0.1778
rs4457714	SNP_A-4300201	TRPC6	0.2154	-0.188267
rs309083	SNP_A-4302748	PLPPR5	0.167933	-0.241667
rs10922769	SNP_A-4303495	MIR1302-2	0.107667	-0.263733
